# Supplementary material for: Examining parent-of-origin effects on transcription and RNA methylation in mediating aggressive behavior in honey bees (Apis mellifera)
Source: BMC Genomics. 2023 Jun 12;24:315. doi: 10.1186/s12864-023-09411-4 (PMC10258952; doi:10.1186/s12864-023-09411-4)
Supplement: Supplementary file 2 — Supplementary Material 2 [file 12864_2023_9411_MOESM2_ESM.xlsx]

## Sheet: Index
Table	Contents
S1	Read counts by transcript
S2	Filtered log CPM read counts by lincRNA
S3	Differential lincRNA expression results
S4	Read counts by gene
S5	Filtered log CPM read counts by gene
S6	Differential gene expression results
S7	Isoform switching between aggressive (T.) and non-aggressive (C.) bees
S8	Isoform switching between cross A and cross B bees
S9	Isoform switching in small group comparisons
S10	Transcript ID to gene:tx key for allele-specific read counts
S11	Allele-specific read counts at parent SNPs within transcripts
S12	Storer-Kim binomial exact test results for each parent SNP within transcripts
S13	GLIMMIX test results for each transcript
S14	Allele-specific RNA m6A probabilities at parent SNPs within transcripts
S15	Two-tailed unpooled Z-test results for each parent SNP within transcripts
S16	Transcripts showing allele-biased expression
S17	Transcripts showing allele-biased RNA m6A
S18	Overlap between allele-biased genes in Table S16 and Gibson et al. 2015 (Front Genet)
S19	Overlap between allele-biased genes in Table S16 and Sting 1-3 QTLs (retrieved from Calfee et al. (PLoS Genet))

## Sheet: Table S1
Table S1 - Read counts by transcript
Columns A-F: transcript ID, gene ID, gene symbol, scaffold, start position, end position
Columns G-R: read counts in each sample (T2 or T3 for sample batch - cross (A or B), individual, aggressive (T) vs non-aggressive (C))
Transcript	Gene	Symbol	Scaffold	Start	End	T2-B8T	T2-B2C	T2-B2T	T2-B3T	T2-B5C	T2-B6C	T3-A2C	T3-A7C	T3-A9C	T2-A3T	T2-A1T	T3-A1T
00075084-9c15-4f1e-8dd0-e6af65ca595a	NC_037642.1:13880000	NA	NC_037642.1	13880198	13881416	2	1	1	1	0	2	0	0	0	0	0	0
00078a7c-925a-4160-b30f-4cc59a98c9d1	NC_037643.1:15030000	NA	NC_037643.1	15030222	15031620	2	5	3	8	14	5	5	2	0	4	5	5
00090816-6f66-4f9c-8118-d2e5f45f836e	NC_037643.1:2287000	NA	NC_037643.1	2287233	2299779	0	0	0	5	2	2	0	0	0	0	0	1
000bcdbf-7f0d-470a-85e9-8063c5ade9df	GeneID:409809	LOC409809	NC_037643.1	7069669	7072593	0	1	0	0	0	1	0	0	0	0	2	1
000e7ea3-e6ef-4a92-ad7f-1da08bc6ddb2	GeneID:725164	LOC725164	NC_037639.1	6479369	6480368	0	1	0	0	1	1	0	0	1	0	2	0
000fc844-1b04-4768-a587-63eb7d79c485	NC_037643.1:7083000	NA	NC_037643.1	7083792	7084167	2	5	4	5	12	4	2	2	5	3	5	4
000fc968-e6b6-466f-9ccb-0736ab1982a7	GeneID:408551	LOC408551	NC_037653.1	7011975	7022096	0	0	0	0	1	0	1	0	0	0	0	1
00135f97-3f7b-4a95-8650-181592070dc3	NC_037646.1:7706000	NA	NC_037646.1	7706177	7707389	0	1	0	3	1	1	1	0	0	0	0	0
00144e1e-39f7-497b-ae8a-f24ce770beef	NC_037641.1:6480000	NA	NC_037641.1	6480440	6481182	0	1	0	0	0	1	0	0	0	0	0	0
0027a128-9c67-42f9-a752-a716855f0697	GeneID:551461	LOC551461	NC_037644.1	13377549	13391479	1	1	1	2	2	1	1	0	0	2	1	1
00283400-4777-4d76-8513-b9a3a3a43fe2	NC_037639.1:3921000	NA	NC_037639.1	3921193	3921734	0	0	0	0	0	2	1	1	0	1	0	0
00288465-5e9b-4386-aa0d-12f7c379cbac	NC_037641.1:5394000	NA	NC_037641.1	5394083	5396958	0	1	0	2	0	1	0	0	0	0	0	1
002a2126-f3a2-42c1-af6a-8396a9f048bd	NC_037638.1:25923000	NA	NC_037638.1	25923196	25924837	1	3	5	1	6	8	2	2	0	0	1	4
002c15f1-011b-4312-8406-cef03569d5f1	NC_037638.1:9068000	NA	NC_037638.1	9068219	9069056	0	1	0	1	1	2	0	1	0	0	1	0
00345594-2550-4ab5-b033-dd88e23b0643	GeneID:413605	LOC413605	NC_037647.1	3197899	3200501	1	2	1	2	0	5	1	1	0	1	0	2
00369cb5-c1c2-4c84-a0f8-b270595825bb	NC_037638.1:1034000	NA	NC_037638.1	1034876	1037900	2	8	3	7	16	10	2	3	3	2	4	8
00381999-4353-4451-b1f4-912199b50a62	GeneID:725952	LOC725952	NC_037648.1	13935784	13939723	0	0	1	2	0	0	1	0	0	0	0	0
0038489e-2ab5-4e8f-9bad-900723e19713	NC_037642.1:3622000	NA	NC_037642.1	3622256	3625164	4	0	7	2	3	3	1	0	0	3	6	0
00388a16-fa94-4243-92eb-7c6f74245ea6	GeneID:100577672	LOC100577672	NC_037647.1	9813690	9814231	0	0	2	0	0	2	0	0	0	0	0	0
00391441-7d0d-44d6-9ec8-e79d3550a535	NC_037639.1:15497000	NA	NC_037639.1	15497492	15498730	0	0	0	0	1	1	0	0	0	1	0	1
003ba4c0-b3a9-4bbd-8509-fa66190b8467	NC_037653.1:2481000	NA	NC_037653.1	2481191	2482614	0	0	2	0	1	0	0	0	0	0	0	0
003db545-fa1a-4fcc-a2f9-a24356a11dd9	NC_037641.1:12657000	NA	NC_037641.1	12657217	12657566	0	1	1	3	5	6	3	1	1	0	2	5
003dfcdc-710b-4482-a500-3ed64b5c41bd	NC_037649.1:5134000	NA	NC_037649.1	5134480	5135942	2	3	1	4	4	2	0	1	2	0	2	0
00416ffd-01c1-4d00-be60-5658a6a129e1	NC_037640.1:3047000	NA	NC_037640.1	3047817	3049239	1	1	0	1	0	2	0	0	1	0	1	1
0042afc4-3e4a-471b-8efe-7a5cf00f09b3	GeneID:102655794	LOC102655794	NC_037645.1	3230622	3234618	0	0	0	0	0	3	0	0	1	2	1	2
00435781-e017-4b37-8845-77a1991220ca	GeneID:102656498	LOC102656498	NC_037645.1	8658971	8660215	0	1	1	1	3	2	1	0	0	1	0	0
0044f8b3-7561-4290-b0f0-14cb4374dfc4	GeneID:107965314	LOC107965314	NC_037649.1	9150120	9154928	0	0	0	0	0	1	1	1	0	0	0	1
0046bc6b-48f8-4275-9f94-74b80de40cfb	NC_037645.1:12466000	NA	NC_037645.1	12466709	12467873	0	0	0	0	0	1	0	0	0	1	1	0
00511387-f2de-456c-84c1-b461da0098f4	GeneID:102656015	LOC102656015	NC_037653.1	4760308	4763532	0	0	0	1	0	0	0	0	1	1	0	0
005275e7-fe3d-4cce-9e94-caf8381985a8	NC_037642.1:12083000	NA	NC_037642.1	12083206	12083899	0	1	3	0	3	0	0	1	1	0	0	0
0052f4a0-fb49-45cb-a7d5-1fa81d5eaf29	GeneID:100576958	LOC100576958	NC_037652.1	9476374	9482330	2	5	1	2	5	6	1	1	1	3	5	2
005390ad-638a-4618-9ca3-28244c22923a	GeneID:408474	LOC408474	NC_037651.1	9009974	9017975	0	0	0	2	2	0	0	1	0	1	0	0
0056d049-fe31-4a2b-b2be-b992943e9160	NC_037651.1:5837000	NA	NC_037651.1	5837161	5838654	1	0	0	0	1	1	0	0	0	0	1	1
005778b0-bb48-428a-9602-96b06f61308b	GeneID:409757	LOC409757	NC_037638.1	10779634	10786287	1	0	0	1	0	5	0	0	2	0	1	0
005ae829-af54-4a21-86e4-786680e6973f	NC_037642.1:613000	NA	NC_037642.1	613292	613629	0	1	4	3	4	4	0	0	1	0	0	1
005fb1f3-509f-4166-9682-b7a1bc0730bc	NC_037643.1:16944000	NA	NC_037643.1	16944471	16946465	0	2	1	3	0	3	0	0	0	1	1	1
0068b297-653a-4830-b4a1-0f2e17a46aed	NC_037641.1:8109000	NA	NC_037641.1	8109547	8110072	0	0	0	0	1	0	0	0	0	1	1	0
00690800-a94b-4cc9-afa3-aeb789e226c3	GeneID:410999	LOC410999	NC_037641.1	11996014	11998984	0	0	1	1	1	1	0	0	1	0	1	2
007038c6-d7ed-497a-ace3-c918645bfd9e	NC_037653.1:1957000	NA	NC_037653.1	1957027	1960356	7	36	23	22	39	31	4	11	10	11	10	26
00727091-f577-4fee-bac4-2c95f11ed9a0	NC_037647.1:5241000	NA	NC_037647.1	5241491	5243022	0	1	0	0	0	0	0	1	1	0	2	0
00753889-96e8-452f-a42c-ae99146cd5d1	NC_037653.1:1156000	NA	NC_037653.1	1156810	1158740	0	8	2	2	17	7	3	9	7	3	4	10
00756444-63dc-487c-8b44-15c053727c5b	NC_037648.1:7042000	NA	NC_037648.1	7042115	7043318	3	4	3	4	13	4	2	3	1	1	4	0
0075d404-6e4b-4caa-ac2b-29a207372b42	NC_037638.1:9301000	NA	NC_037638.1	9301949	9302128	1	1	2	9	2	2	1	2	0	0	2	1
007c07dd-d4d0-4f51-a135-6e073988f95a	NC_037646.1:6566000	NA	NC_037646.1	6566325	6567594	0	0	0	1	0	1	0	0	1	0	0	1
0081cb06-462f-41a7-8a8c-0af0b382e922	NC_037650.1:4335000	NA	NC_037650.1	4335456	4336008	0	0	1	1	1	0	0	1	0	0	0	1
0081df3a-72ce-4156-9f69-534ac7314d2d	NC_037638.1:3254000	NA	NC_037638.1	3254362	3255941	0	1	0	0	0	0	0	1	0	2	0	1
00839557-1658-45dc-b319-f80026ca9bdd	NC_037644.1:2806000	NA	NC_037644.1	2806907	2808298	0	1	1	0	0	1	0	1	1	0	0	1
0085683a-5513-4695-ac78-1618afd5d2de	GeneID:411133	LOC411133	NC_037642.1	13545380	13561260	0	0	1	0	1	2	0	0	0	0	0	0
00874bdb-af48-457d-a276-07b4ef6824e9	GeneID:727166	LOC727166	NC_037641.1	2188086	2190740	7	14	16	15	5	22	3	5	0	1	5	10
00881c75-f111-42d9-b521-c3ae9f92cd43	GeneID:550706	LOC550706	NC_037638.1	2209599	2211720	4	2	3	5	0	4	1	1	1	1	1	3
0088de88-b87e-4bab-a399-395142141726-1	GeneID:409603	LOC409603	NC_037652.1	4326614	4329124	3	1	5	10	5	5	0	1	3	1	7	12
008946c0-de86-4cfc-ae08-0a6e209923ff	GeneID:726445	Gpdh	NC_037646.1	2849723	2863307	5	1	4	9	1	1	0	1	1	1	1	1
008a5bee-8068-4ea0-9428-0003bdfe2504	GeneID:411505	LOC411505	NC_037648.1	14883614	14886153	0	0	0	1	0	1	0	0	0	1	0	3
008c27b5-711c-4343-b843-b715ab0b4b01	GeneID:552663	LOC552663	NC_037647.1	9815735	9817816	0	1	0	2	0	0	0	0	0	0	0	1
008e9960-c2ff-46ac-9e47-1699f819b7a8	NC_037638.1:905000	NA	NC_037638.1	905550	906924	5	0	3	1	2	2	0	1	0	3	2	2
0095ab68-9c50-4317-9953-62a970bac74d	NC_037638.1:1120000	NA	NC_037638.1	1120326	1120887	0	0	0	3	0	0	0	0	0	2	0	0
009c41be-52d3-463d-917e-735f00eb2f8d	GeneID:726286	LOC726286	NC_037642.1	13459686	13461867	198	163	194	623	258	355	81	82	45	95	105	170
009cbf09-f6ca-4c66-83dc-b63ba3d1cf32	GeneID:411955	LOC411955	NC_037639.1	6267977	6273508	0	1	1	2	1	4	0	1	1	3	3	0
009eac3f-7a0c-4858-8683-9ef3fbe460e3	GeneID:409240	LOC409240	NC_037645.1	8204168	8207001	1	1	1	1	1	0	0	0	0	0	1	0
00a3dd82-5c40-47d1-a9d9-7648296f40e7	GeneID:409422	LOC409422	NC_037640.1	38948	40815	0	1	0	1	0	2	0	0	0	0	0	0
00a70b42-d6b4-4abc-8bb2-93d0b6e536be	NC_037650.1:2405000	NA	NC_037650.1	2405088	2405962	0	0	1	0	0	0	0	0	1	0	1	0
00ae32d6-0834-4ab9-92ec-61ebd9c70532	NC_037652.1:2702000	NA	NC_037652.1	2702155	2702323	0	0	0	0	1	0	0	1	0	0	1	0
00b24f29-4621-4089-a749-d8b51af8af42	NC_037651.1:9688000	NA	NC_037651.1	9688752	9689198	2	3	5	3	12	8	0	0	0	2	0	1
00b27c49-89ff-4e90-b28d-3614656fc6fc	GeneID:409724	LOC409724	NC_037642.1	13811577	13816066	3	2	0	3	0	2	1	1	1	0	2	2
00b3a4d7-a954-4447-abd9-2aae8e90170b	GeneID:408740	LOC408740	NC_037640.1	9261208	9273277	1	0	0	0	2	0	0	0	0	0	0	0
00b69ed4-d10a-4024-8724-7904343f7250	NC_037652.1:2791000	NA	NC_037652.1	2791702	2793303	0	0	0	0	0	2	0	0	0	0	1	0
00ba10ff-7c60-4925-8355-d1f7fa83b172	NC_037648.1:16150000	NA	NC_037648.1	16150950	16153298	0	0	0	1	1	0	0	0	0	0	0	0
00ba4463-f535-4781-a66f-51aa03c2d355	NC_037642.1:11017000	NA	NC_037642.1	11017234	11021300	4	11	2	3	19	17	4	7	5	12	5	13
00bcd299-2c26-4760-9498-10aff83676fa	NC_037646.1:2875000	NA	NC_037646.1	2875012	2875892	1	2	10	4	4	11	1	0	2	1	2	5
00c0ea9a-2a3f-4c25-a425-447745fa97db	NC_037641.1:4620000	NA	NC_037641.1	4620739	4622110	0	1	1	0	1	0	0	1	0	2	1	0
00c43f4f-128b-4c9d-9df6-9a1dff84d9ca	GeneID:413961	Lop1	NC_037652.1	7414894	7417373	0	3	1	0	4	7	0	1	0	1	0	0
00c82975-8732-462f-ba16-43e96f1f003f	NC_037648.1:15319000	NA	NC_037648.1	15319906	15321284	0	2	0	0	1	0	0	0	0	0	0	0
00ce1e85-400f-4441-aff8-978ee215a991	NC_037652.1:7566000	NA	NC_037652.1	7566308	7566727	0	0	0	1	0	0	1	0	1	3	1	5
00ce6d88-a867-4d7d-8f9d-5e6c52c46c23	GeneID:727452	LOC727452	NC_037638.1	24284088	24287899	27	44	40	84	59	59	20	25	10	23	19	52
00d311e0-b03f-45b3-a0ab-2b98e76aaa34	GeneID:551909	LOC551909	NC_037638.1	4576960	4578624	0	0	2	1	0	3	3	0	3	1	1	2
00d417f8-c931-4e01-8c2d-9f08010fa2dc	GeneID:412141	LOC412141	NC_037638.1	4763799	4766067	0	1	1	1	0	0	0	1	0	0	1	0
00d49a03-f081-49d0-900d-9e451c3cf0eb	NC_037645.1:4103000	NA	NC_037645.1	4103057	4104809	9	25	17	11	36	26	7	11	10	12	12	27
00d56beb-4324-4253-98c9-39069494e806	NC_037650.1:5576000	NA	NC_037650.1	5576403	5577661	0	0	0	0	1	0	0	0	0	1	0	0
00d9b946-6c44-42ad-ab64-f2adc32cf114	NC_037640.1:1962000	NA	NC_037640.1	1962694	1964107	0	2	0	0	0	0	0	0	0	0	2	0
00d9ee16-dc55-4fe0-90d0-8018e2aa69ad	NC_037651.1:10633000	NA	NC_037651.1	10633703	10635637	4	8	10	6	10	21	1	5	4	4	8	13
00decbfc-1be7-47e1-9e01-941c7356cd7d	GeneID:411721	LOC411721	NC_037638.1	19784169	19786400	0	1	1	2	5	2	0	0	0	0	0	1
00e27371-00c4-42eb-b290-513e5a34d577	NC_037641.1:12715000	NA	NC_037641.1	12715632	12716226	0	1	0	1	2	0	0	0	0	0	0	0
00e2adcd-f233-4514-809c-22593101f741	NC_037642.1:13303000	NA	NC_037642.1	13303095	13303757	0	1	0	1	0	0	0	0	0	0	0	1
00e2dcb0-ce1f-4721-a169-c2306635ba47	NC_037642.1:13514000	NA	NC_037642.1	13514588	13514938	1	5	4	2	2	1	1	2	1	2	0	4
00e6c596-cc5f-438a-9553-cbab1a9e0d1c	GeneID:100576772	LOC100576772	NC_037647.1	10407693	10412689	0	0	1	1	1	0	0	0	0	0	0	0
00e940d9-e371-4ae7-a73b-cebe1838bfa7	NC_037652.1:1838000	NA	NC_037652.1	1838893	1839325	0	0	0	0	2	0	0	0	1	0	0	0
00eb1870-abf9-4886-bf02-04d167fc1af6	GeneID:552508	LOC552508	NC_037651.1	6842200	6844657	15	18	15	31	29	44	7	7	5	11	8	18
00f19558-a6c8-47f3-8c36-ea7e04df2c8a	NC_037639.1:4684000	NA	NC_037639.1	4684552	4686271	10	26	11	18	37	57	6	6	9	10	14	13
00f1b352-a6e3-4861-b0f6-fccee18f1c0c	NC_037640.1:8332000	NA	NC_037640.1	8332345	8333738	1	1	2	5	3	2	1	1	1	1	0	1
00f216ef-6642-40a9-a5ae-0c35ecd4f864	GeneID:409249	LOC409249	NC_037646.1	6591972	6596579	0	5	4	3	1	8	0	0	1	0	0	0
00f524e6-9b84-4a84-800a-f1936b81454b	NC_037648.1:2603000	NA	NC_037648.1	2603782	2605235	3	1	2	3	3	1	0	3	3	0	1	3
00fc8e2c-ed57-420d-8bb5-70548dd4f5cf	NC_037641.1:3717000	NA	NC_037641.1	3717651	3718562	3	13	5	12	32	15	1	0	0	0	1	4
01016cbf-a6fe-4998-ad15-9d45f236edb5	NC_037652.1:7465000	NA	NC_037652.1	7465607	7466775	3	6	3	5	13	7	0	3	2	1	4	6
01051a0b-ba67-4928-987b-1b634da7ae9c	NC_037642.1:9547000	NA	NC_037642.1	9547409	9548879	0	1	1	0	0	0	0	0	0	0	0	1
0105a361-e6c7-4ce6-8040-c02eed6b0ea7	GeneID:413674	LOC413674	NC_037638.1	15656450	15658299	5	3	9	19	12	23	4	6	2	8	10	17
01071775-509e-4013-89d7-65eeb83f525a	GeneID:411659	TpnCI	NC_037648.1	14303376	14309554	1	0	0	0	0	2	0	0	2	0	0	0
0108bffc-a78f-475a-b901-9cc1df65c05d	NC_037647.1:10323000	NA	NC_037647.1	10323411	10323721	1	4	0	4	1	7	12	9	8	11	18	16
010a074d-ad7d-4877-85fa-718adbe66bcf	GeneID:411141	LOC411141	NC_037643.1	15411192	15416105	0	0	0	1	0	1	0	0	0	0	1	1
010f1f87-56ca-4a39-a1e7-be33d8bcd361	NC_037640.1:2338000	NA	NC_037640.1	2338128	2339482	0	1	0	0	1	1	1	0	0	0	0	0
010f4354-313f-4a8b-a08e-348809664b94	NC_037645.1:3766000	NA	NC_037645.1	3766304	3769048	1	0	0	0	0	1	1	0	0	0	0	0
01139887-9a78-47e0-81c7-51402b077e65	GeneID:725320	LOC725320	NC_037638.1	17895829	17900319	1	0	0	1	0	1	0	0	0	0	0	0
01140150-0eb3-4bc6-9e0a-dd9619de33b2	NC_037645.1:6579000	NA	NC_037645.1	6579925	6580270	0	0	0	1	1	1	0	0	0	0	1	1
0115076c-528e-469e-9d3d-8e11486c5957	NC_037640.1:4390000	NA	NC_037640.1	4390930	4391684	0	0	2	0	2	0	0	0	0	0	0	0
01164044-9876-4aa8-9598-ba8b0e07de3a	GeneID:408427	LOC408427	NC_037650.1	5959236	5963742	0	0	1	0	0	0	0	0	0	0	1	0
0117479f-075b-48b3-8266-4290228b0ca9	NC_037647.1:4382000	NA	NC_037647.1	4382376	4382693	1	1	1	0	0	2	0	0	1	1	0	0
0118d359-56cd-43e7-8131-e5388fc04dc4	NC_037646.1:6933000	NA	NC_037646.1	6933290	6933842	0	1	4	0	1	1	0	0	0	0	0	0
0118dd55-a15a-4e51-9cb7-e58108f403d5	GeneID:409469	Cyp4g11	NC_037653.1	2830987	2833144	0	2	0	2	4	3	3	2	5	4	0	8
011d9326-2dc7-4314-8200-00af68b9292f	GeneID:102654890	LOC102654890	NC_037651.1	6784207	6786741	0	1	0	4	0	3	1	0	1	0	2	1
011ef310-c5cd-4db8-9082-a29fd2fb3590	NC_037641.1:7870000	NA	NC_037641.1	7870627	7871818	0	0	0	2	1	3	0	0	0	2	0	0
0123fb52-fe48-4b0b-a5e0-343663e0b90e	NC_037652.1:6530000	NA	NC_037652.1	6530387	6531328	3	6	1	7	4	6	1	0	1	1	4	2
01243240-9715-4885-a627-af89d1a52ce7	NC_037640.1:6118000	NA	NC_037640.1	6118056	6118991	2	3	2	1	3	3	3	1	1	1	3	1
012b444d-1159-4b1d-9128-b1cf654319f6	GeneID:726040	LOC726040	NC_037650.1	5752800	5759779	0	0	0	1	0	1	0	0	0	1	0	0
012b6e43-df2f-4cda-ac81-2bed8e6d1680	GeneID:406091	Mrjp2	NC_037648.1	2301551	2304858	9	11	16	0	9	4	40	2	12	11	21	9
012eb553-d8e7-4ff1-b9ba-3bf4772dd4d5	GeneID:726966	LOC726966	NC_037641.1	3458813	3465731	20	9	18	49	34	39	3	7	5	5	10	17
012f2f28-f0c6-4a11-8717-a4400b457577	NC_037652.1:3763000	NA	NC_037652.1	3763112	3766093	3	13	14	10	22	23	0	2	0	2	5	9
013807b4-7066-4f3b-8a9c-c6b142e4f5d6	NC_037638.1:5374000	NA	NC_037638.1	5374658	5374983	1	5	3	3	8	1	0	3	3	2	5	4
0140572d-09a0-49ae-9a1d-8bb6d3338323	NC_037638.1:7414000	NA	NC_037638.1	7414474	7414768	0	1	0	0	1	0	0	0	0	0	0	0
0143d88b-7bf0-418f-9e45-73a4b38ab4a8	NC_037652.1:5574000	NA	NC_037652.1	5574114	5575249	1	9	5	0	4	5	0	3	1	2	8	0
0145fb1c-048f-4eae-b3bd-4eb7f46c7223	NC_037642.1:7188000	NA	NC_037642.1	7188367	7189988	3	5	5	6	13	8	5	2	5	4	3	9
01471c42-007e-49d2-ba51-fa4d52ead0be	NC_037643.1:13209000	NA	NC_037643.1	13209777	13210294	1	0	2	0	0	1	1	0	0	0	0	0
015002a5-25e4-499a-ae34-f448287c9173	GeneID:408901	LOC408901	NC_037644.1	13783748	13785993	1	0	1	2	0	0	0	0	0	0	0	0
015169be-e6e1-4bb0-8b92-21bc3dcea010	GeneID:100577816	LOC100577816	NW_020555859.1	436418	441890	0	0	1	0	1	0	1	0	0	0	0	1
01519a33-e19f-476d-a1dc-d2e8507ca76a	NC_037643.1:16587000	NA	NC_037643.1	16587860	16588822	1	0	0	0	0	3	0	0	0	0	0	0
01555caa-021d-4e62-9391-4edbef191583	GeneID:551341	Cbs	NC_037641.1	5699348	5702056	0	1	2	2	0	0	1	0	0	0	0	0
01595e90-c5ac-43a0-9722-924fd7414b24	GeneID:411766	LOC411766	NC_037639.1	15074843	15076920	1	1	1	1	0	0	0	1	0	0	0	0
0159813b-107d-4c03-ad22-5c6f79ea22a1	NC_037638.1:11142000	NA	NC_037638.1	11142670	11143669	0	1	1	0	1	0	0	0	0	1	0	1
015e9ce5-f730-423c-a3e8-46c3215e9154	NC_037648.1:7082000	NA	NC_037648.1	7082753	7083930	0	0	2	2	3	6	0	1	0	1	1	0
01600ee0-73e2-431b-aee4-aef08b30418a	GeneID:727331	LOC727331	NC_037638.1	2075729	2081080	0	0	3	1	1	0	0	0	0	0	1	0
016ae74f-66da-4610-a009-cce7a45a7c59	NC_037645.1:11640000	NA	NC_037645.1	11640269	11640578	0	0	0	0	0	1	0	0	0	0	0	0
016b64c4-6472-48fe-ae19-9ef670f68eb1	NC_037648.1:4581000	NA	NC_037648.1	4581320	4582924	0	0	0	1	0	0	0	0	0	0	0	0
017033a8-233a-492e-9775-a568551a4302	NC_037642.1:9460000	NA	NC_037642.1	9460031	9461230	1	0	0	2	1	7	0	1	1	1	1	0
0175083d-5426-4121-96b4-72f16cc6ca4f	NC_037638.1:5356000	NA	NC_037638.1	5356799	5359614	6	8	9	3	11	6	1	4	1	9	3	8
01762a50-695d-41f3-84e4-cd6fc81910bb	NC_037648.1:10572000	NA	NC_037648.1	10572490	10572781	0	1	0	0	1	0	0	0	0	0	1	0
0176f275-7090-47e2-87ca-6d78cfe492c0	NC_037638.1:11138000	NA	NC_037638.1	11138228	11139185	0	0	0	2	0	0	0	1	0	0	1	0
01786537-7d7e-460b-9aa4-81325d8967de	NC_037640.1:8052000	NA	NC_037640.1	8052274	8052923	0	2	0	0	1	1	0	0	0	1	0	0
017a76c7-6147-4c1f-a26e-59777edc0f91	GeneID:100578015	LOC100578015	NC_037641.1	11887809	11891271	0	2	1	3	0	1	0	1	2	1	0	1
017c4d42-add4-484d-a29f-7a6f30ff5df8	GeneID:552318	LOC552318	NC_037653.1	2724261	2725531	3	4	5	4	4	9	4	1	0	4	1	3
0183d7e0-09e5-4f60-966c-d964abca1556	NC_037651.1:9079000	NA	NC_037651.1	9079422	9079686	0	0	0	0	0	1	0	1	0	0	1	0
0189ee70-70b0-416e-bfae-b5831e6d30a8	NC_037645.1:2777000	NA	NC_037645.1	2777952	2778263	0	0	0	4	1	2	0	0	0	0	2	2
018c61a5-1b7a-420c-aff7-ea599cb93d4f	NC_037643.1:9009000	NA	NC_037643.1	9009265	9013207	8	28	10	19	18	28	2	4	3	11	4	4
018da4fa-13cc-47ae-9838-27c58b93ca9a	NC_037649.1:978000	NA	NC_037649.1	978700	979540	0	0	0	1	1	0	0	1	0	0	0	2
018f0f3e-d9a4-4af3-80a7-699fa59cae5c	GeneID:724971	LOC724971	NC_037641.1	7569802	7580647	0	0	0	2	1	0	0	0	0	0	1	0
01902fb7-40e9-43d4-b81e-62e361c4b77a	NC_037647.1:189000	NA	NC_037647.1	189318	190605	8	3	6	17	9	21	1	2	2	6	4	6
0196bcc0-59bc-42f1-81c5-8d2e98afd325	GeneID:552644	LOC552644	NC_037638.1	25053660	25055921	2	0	1	3	3	1	1	0	0	0	2	1
019de78c-dd20-46e3-b3da-150cb7047d6b	NC_037648.1:16004000	NA	NC_037648.1	16004876	16005980	0	0	0	0	0	3	0	0	0	1	0	0
019f1d22-d3c1-46de-8a92-4b14c7c663d6	NC_037639.1:15942000	NA	NC_037639.1	15942369	15943091	1	1	3	3	4	1	0	0	2	0	1	1
019fcf5b-8e7c-4d08-9896-aaf0f2c40754	GeneID:726389	LOC726389	NC_037647.1	9508558	9510939	1	1	0	6	1	5	0	0	0	1	1	1
01a55233-e3f9-4d7d-af81-23c1e269560c	NC_037642.1:6865000	NA	NC_037642.1	6865612	6866091	2	2	4	3	0	4	0	5	3	1	1	0
01a6fe9c-e0d4-4fe5-baf0-b475a9885802	NC_037645.1:6351000	NA	NC_037645.1	6351979	6353044	0	1	1	0	2	1	0	0	0	0	0	0
01a94582-f561-4a23-998f-998c1fb79f41	NC_037639.1:6396000	NA	NC_037639.1	6396211	6396648	0	0	0	1	1	0	0	0	0	0	1	0
01b79e04-a8b8-484c-a35d-5ff1d9cb6060	GeneID:412896	LOC412896	NC_037644.1	575789	645013	0	6	11	7	12	18	1	5	3	1	6	5
01b80b74-e0c5-4651-ab6f-2d4de1ba757c	NC_037648.1:1495000	NA	NC_037648.1	1495758	1496092	0	2	0	0	0	1	0	0	0	0	0	1
01b93f2e-c69e-4b89-81e8-04fcef0d50e9	NC_037643.1:13048000	NA	NC_037643.1	13048934	13049603	1	1	0	0	1	0	0	0	2	0	0	0
01c22fd1-e03d-4837-bc3b-c47a7f5c75fe	NC_037642.1:12769000	NA	NC_037642.1	12769112	12769898	1	0	1	0	3	7	1	4	3	1	4	5
01c3c141-d649-4f2d-ac8d-3018a1c5a1dd	NC_037646.1:7498000	NA	NC_037646.1	7498558	7499451	0	4	3	5	9	6	0	2	0	0	1	2
01c427b9-c96e-48bf-8580-238e5895a9a7	NC_037646.1:10836000	NA	NC_037646.1	10836670	10837935	0	6	3	3	15	8	1	1	1	0	2	4
01cba2fc-ee35-47a5-a4be-f567ae1553e9	NC_037639.1:9405000	NA	NC_037639.1	9405853	9406471	0	1	0	0	1	0	1	1	0	0	0	0
01ce2890-8a79-4e97-9f68-b26b437b3381	NC_037643.1:15274000	NA	NC_037643.1	15274170	15275845	0	0	0	2	1	0	0	1	0	0	1	0
01d2e626-a6dc-4aff-b5a2-d15493bea89c	NC_037641.1:3732000	NA	NC_037641.1	3732982	3733905	0	0	0	1	1	0	0	1	0	0	0	0
01d38cdb-36fb-442d-95f9-301fbdd5387a	NC_037638.1:6269000	NA	NC_037638.1	6269285	6271168	1	1	0	3	1	2	0	1	2	2	2	3
01d4968b-d8c1-4264-9118-6fca247cf84e	NC_001566.1:6000	NA	NC_001566.1	6877	7294	1	1	0	1	2	3	0	0	0	0	0	0
01d5469e-6157-4120-88f0-21d18f18e4db	NC_037641.1:3728000	NA	NC_037641.1	3728109	3728793	0	1	0	1	0	1	0	0	0	0	0	0
01d603f2-7788-43a7-8d4b-9558697167e3	NC_037652.1:5155000	NA	NC_037652.1	5155868	5156429	0	0	2	0	0	1	0	1	0	0	0	1
01d755f7-a237-4578-80dc-756ad60dd19d	GeneID:409491	LOC409491	NC_037648.1	14885955	14888660	5	6	5	21	1	11	3	5	2	5	5	3
01d81894-6cfd-493a-a03c-10c9ddf6dc37	NC_037639.1:4870000	NA	NC_037639.1	4870339	4870647	0	0	2	0	6	3	0	1	2	0	3	1
01dce7c5-0454-48e2-867d-685b5a5172c4	NC_037653.1:3320000	NA	NC_037653.1	3320989	3324230	1	3	5	5	8	0	0	0	0	0	0	4
01df3177-718f-42eb-8eb3-48298eea85cc	GeneID:411746	LOC411746	NC_037652.1	1485920	1541833	0	0	0	0	0	1	0	0	0	0	0	0
01e5df92-6bd9-4cd2-86bc-ae25add02cdf	NC_037648.1:6993000	NA	NC_037648.1	6993313	6993719	1	2	2	3	2	2	0	0	0	1	0	0
01e75a22-1016-4f4f-a85a-9f68c9f68763	NC_037653.1:1007000	NA	NC_037653.1	1007653	1008193	1	0	0	0	0	3	2	0	1	0	0	2
01e7fbdb-851a-4795-97e1-9eee33c72ac8	GeneID:726497	LOC726497	NC_037642.1	9703350	9709745	6	3	7	6	9	5	3	1	1	4	6	10
01ecb509-6bf4-4cff-8022-658662786aac	GeneID:408589	LOC408589	NC_037638.1	14427150	14428702	3	0	2	1	1	8	1	1	0	0	0	1
01f4dfc7-c7d9-4a9c-84b7-eb475408fa40	NC_037650.1:2186000	NA	NC_037650.1	2186026	2188314	0	0	1	1	1	2	0	0	0	0	1	0
01fa5df8-ff41-477b-9bb3-bb1fb5e81f21	GeneID:726494	LOC726494	NC_037652.1	3705969	3708265	5	9	8	15	10	17	0	5	3	0	8	9
01fdb29e-1dae-4933-95eb-a64c9e4426c0	GeneID:726580	LOC726580	NC_037649.1	8699214	8701780	0	0	0	1	0	0	0	0	1	0	0	0
0201924e-c7b1-4a9b-84eb-c163337af7f8	NC_037643.1:6457000	NA	NC_037643.1	6457279	6459773	0	0	1	0	0	1	0	0	0	0	1	0
0208f42d-e041-42d7-bac5-63f6c0308761	GeneID:551202	LOC551202	NC_037638.1	5060622	5062734	1	4	1	3	0	7	3	2	1	1	2	1
0209372e-8994-4bc4-b9eb-dffc4ed56282	NC_037641.1:2872000	NA	NC_037641.1	2872862	2875208	3	8	4	0	10	10	1	2	3	0	2	6
020c7060-ec27-4233-ac00-ed38555c406d	GeneID:410748	LOC410748	NC_037638.1	6932527	6940565	1	1	0	3	1	2	0	0	0	0	0	0
020e2059-b38b-4a02-a900-756ef5220230	GeneID:692346	Tert	NC_037639.1	2033513	2037255	0	0	1	1	0	1	0	0	0	0	1	1
020ec3bf-8779-4a51-9fdf-a1975de493fc	GeneID:410136	LOC410136	NC_037643.1	16897933	16903209	0	1	1	0	0	1	1	0	0	0	1	0
02122449-a1c4-4447-9654-2afbb6a6ed30	NC_037646.1:7564000	NA	NC_037646.1	7564326	7565560	4	12	3	5	8	16	1	4	5	3	1	3
02164b2c-595a-4f65-9e83-08c70f45348b	GeneID:410172	LOC410172	NC_037647.1	10000790	10003102	0	3	0	1	1	1	0	0	1	0	1	1
02180628-ac79-4047-994e-2a21c6a32300	NC_037647.1:9482000	NA	NC_037647.1	9482230	9483842	1	2	2	1	15	11	0	0	1	0	1	2
021829aa-db9a-462b-a9a9-284d230541c9	NC_037653.1:2480000	NA	NC_037653.1	2480723	2481000	0	0	1	2	4	1	0	0	0	1	0	2
0218564e-4c24-4b50-8750-155d62a36d0f	NC_037638.1:11097000	NA	NC_037638.1	11097538	11098743	1	0	0	2	0	3	0	0	0	0	1	0
0219cf48-7434-4849-98ae-4260235ff30d	NC_037641.1:5481000	NA	NC_037641.1	5481246	5482778	1	4	3	3	2	3	0	0	1	1	0	2
021b53e0-710a-47b4-8c86-af77f5936eb9	NC_037653.1:6579000	NA	NC_037653.1	6579326	6581968	0	5	2	3	10	6	0	2	1	7	1	4
021da7de-ef40-4c8f-86ab-62bf201f09fa	NC_037652.1:9108000	NA	NC_037652.1	9108813	9110110	0	0	0	0	0	1	0	0	0	0	1	0
0222ec74-d638-4ea2-a426-27ff3cb8b92a	NC_037644.1:12386000	NA	NC_037644.1	12386384	12388973	1	3	2	0	5	5	0	0	0	2	1	0
0223feaf-6923-4212-b7eb-913e7c4fbca5	NC_037638.1:24287000	NA	NC_037638.1	24287670	24288684	0	4	3	8	1	8	1	2	2	2	1	2
0231e30c-1c38-406c-9263-5fcd5b88103f	NC_037641.1:1195000	NA	NC_037641.1	1195411	1196049	0	1	1	2	1	0	8	10	8	16	10	35
02339078-b2db-4058-b406-e065446f3591	NC_037638.1:11759000	NA	NC_037638.1	11759186	11760509	1	0	0	0	2	2	1	0	1	0	0	0
0238439f-086b-48c6-a963-813049df5c74	NC_037645.1:8755000	NA	NC_037645.1	8755441	8756857	1	4	0	15	13	13	0	1	0	0	0	2
023851c0-31b1-488b-94ce-0b7236a305c4	NC_037642.1:12461000	NA	NC_037642.1	12461497	12464066	2	0	0	0	0	1	0	0	0	0	0	0
0239a3c0-d387-44e7-a43d-2dbf82a45057	NC_037646.1:6179000	NA	NC_037646.1	6179224	6180032	0	2	1	6	2	0	0	1	0	0	0	0
023a9333-1f70-4aa2-9120-dad3564afc82	NC_037648.1:10621000	NA	NC_037648.1	10621353	10621972	1	0	0	0	1	1	0	0	0	0	0	0
023f1ca4-cdc0-454b-a76f-97e0ff0cd4cc	GeneID:727274	PHRF1	NC_037642.1	239511	241464	1	0	0	1	0	0	0	0	0	0	1	0
023ffb02-782f-4684-827e-0321546d9003	NC_037643.1:1987000	NA	NC_037643.1	1987890	1988679	0	0	1	0	0	1	0	0	0	1	0	0
02435c21-73d5-4de4-8ad6-73e28ec551af	NC_037649.1:2040000	NA	NC_037649.1	2040044	2040324	0	0	0	0	1	0	0	0	0	0	0	0
024535ee-f43e-46bb-bb10-b3a05dadbfc4	GeneID:726781	LOC726781	NC_037648.1	14374436	14376432	1	1	1	0	0	2	0	0	0	0	0	3
024638d3-2b43-4612-92f3-194553a445cf	NC_037646.1:10680000	NA	NC_037646.1	10680422	10681548	1	0	1	1	0	3	0	1	1	2	1	0
024956c0-6af8-484a-8b82-c271dc6b7c1a	GeneID:412077	LOC412077	NC_037639.1	6923543	6926750	1	0	0	1	0	0	0	0	0	1	0	1
024c8f49-4c7c-4cb4-ba89-be29cf99a325	GeneID:100577669	LOC100577669	NC_037643.1	9676990	9694110	1	0	0	1	0	0	2	0	0	0	0	0
024fc7ab-a76b-42d3-8926-c1a9d3ac2c86	GeneID:100578161	LOC100578161	NC_037643.1	16490997	16495871	1	2	0	1	1	3	0	0	0	0	1	0
025404ed-2e2a-454c-96d1-67ff815ffbe0	NC_037638.1:14276000	NA	NC_037638.1	14276183	14277117	0	4	1	5	3	6	0	0	0	1	0	0
0255a434-4b3b-4df2-8a69-b2962d640ad8	NC_037642.1:84000	NA	NC_037642.1	84439	84860	0	1	0	1	0	0	1	0	0	0	0	2
02574110-8d93-498d-a809-b43da243bd89	GeneID:100576528	LOC100576528	NC_037644.1	8018921	8085215	0	2	3	4	4	6	0	1	0	2	4	1
025f99ac-418f-4f5a-b9be-beb1e892151d	GeneID:551745	LOC551745	NC_037640.1	7606087	7608778	0	1	1	1	0	0	0	0	1	0	1	0
025fc6a3-c60d-403c-9321-f5205da7ac88	NC_037638.1:18582000	NA	NC_037638.1	18582356	18586687	29	33	26	155	23	72	6	3	5	11	18	10
0260361f-bb22-4897-8f52-f1895b189ed2	NC_037643.1:4891000	NA	NC_037643.1	4891557	4892164	0	1	0	1	1	0	0	0	1	1	1	0
026a1ebb-7981-42d9-8492-61857878ceb4	NC_037638.1:24221000	NA	NC_037638.1	24221056	24222073	0	1	0	0	0	2	3	0	0	1	0	0
02712913-63de-4adf-9dd0-0bc63f7a63b6	GeneID:410345	LOC410345	NC_037648.1	13226457	13231785	0	0	1	0	1	0	0	0	0	0	0	0
02713a65-840b-4b78-86f4-da1302ed12b1	NC_037638.1:5659000	NA	NC_037638.1	5659544	5659932	0	0	0	2	1	2	1	0	0	1	1	0
0275a341-235a-4c0e-80c3-bdeafc96f228	GeneID:100578865	LOC100578865	NC_037642.1	10473559	10515768	5	14	12	12	23	22	4	14	11	3	9	9
027647c6-7a6f-4ee4-ace7-a18131ff569c	NC_037642.1:6871000	NA	NC_037642.1	6871476	6872286	0	2	1	1	0	4	0	0	0	0	0	1
0276891d-5e48-42d3-8619-fe8958748b4b	GeneID:102654154	LOC102654154	NC_037645.1	3538097	3538914	2	0	1	0	0	0	0	0	0	0	0	0
02779a04-c6d1-4fae-bdc8-de2a0d9401c8	NC_037653.1:1204000	NA	NC_037653.1	1204820	1205703	0	2	1	0	1	0	0	0	0	0	1	0
027fd8a4-4c19-422e-8265-4e4d4256dd57	NC_037651.1:5336000	NA	NC_037651.1	5336391	5337110	0	0	1	1	3	2	0	2	0	0	1	1
0281992b-72d9-4768-804a-bb0672fd368b	NC_037642.1:7104000	NA	NC_037642.1	7104349	7105800	0	0	0	1	4	0	0	0	0	1	1	0
028357f7-f60b-4a52-8c3a-7958ff6d242d	NC_037640.1:396000	NA	NC_037640.1	396945	397912	0	2	0	0	2	0	0	0	1	0	0	0
02835b94-1de6-4a03-a480-0c7b2a95cb36	GeneID:724781	LOC724781	NC_037641.1	10147610	10149855	2	13	3	32	1	30	2	13	5	6	11	15
0285e88d-5daa-4e92-b571-aa9909234980	NC_037639.1:2076000	NA	NC_037639.1	2076565	2077280	0	1	2	1	0	0	0	1	0	0	0	0
02884739-f9cc-4b6e-8202-813d77476836	GeneID:409168	LOC409168	NC_037649.1	7842569	7844452	2	2	1	1	4	3	0	0	0	2	3	6
0297c896-280c-46aa-ad59-c77d261d2e36	NC_037647.1:9486000	NA	NC_037647.1	9486109	9487178	3	8	5	3	10	8	0	0	0	0	0	0
029a810b-772f-48ea-bacb-dbd913cb95a6	NC_037645.1:5142000	NA	NC_037645.1	5142761	5148598	1	4	0	8	3	5	0	1	0	0	0	0
029ac1a9-c623-4845-b330-37a3b696d6bd	GeneID:409322	LOC409322	NC_037639.1	13360562	13365338	0	1	1	0	1	0	0	1	0	0	1	1
029b06f7-766c-4650-b898-fb0ae3c50aa9	GeneID:412890	LOC412890	NC_037653.1	5079264	5081770	2	7	3	2	12	8	2	3	4	2	4	3
029bac97-5ae5-43fa-8983-815a4e41896e	GeneID:100578286	LOC100578286	NC_037652.1	7469347	7472507	0	0	0	1	0	2	0	0	0	1	1	1
029e5bbd-f55f-42ce-8563-06215f7a46a9	NC_037648.1:15284000	NA	NC_037648.1	15284775	15285350	0	0	3	0	1	1	0	2	0	1	0	0
029f0197-a183-4189-81d1-8c013e824c01	GeneID:100578269	LOC100578269	NC_037644.1	13794068	13796547	34	6	41	57	33	14	1	20	14	18	12	49
02a077fe-1b2c-4501-913d-bc383c32a506	GeneID:551610	LOC551610	NC_037647.1	8070502	8073073	0	1	1	0	2	2	1	1	0	0	0	0
02a50308-a652-4836-a703-604fb81321e7	GeneID:100576592	LOC100576592	NC_037652.1	4335807	4338747	1	8	0	3	3	8	0	2	1	0	2	2
02a511a6-d0f5-4aa8-a0da-359e4e024804	GeneID:408379	TpnCIIIa	NC_037649.1	6987785	6989627	2	12	30	32	86	17	4	7	4	5	4	17
02a53bee-4090-41ea-8cde-cf9342d2e8a7	GeneID:100578121	LOC100578121	NC_037649.1	11476675	11482527	1	1	0	2	0	2	1	1	0	0	1	0
02a7d2d3-f47b-4a4d-83ba-09db2c93e70c	GeneID:100216325	Emc	NC_037638.1	821802	824156	70	54	52	66	138	107	17	22	27	46	49	46
02ab196f-5d2c-43ad-ae8c-acc624bf0c55	NC_037638.1:20138000	NA	NC_037638.1	20138698	20140762	0	5	3	3	4	2	1	1	0	3	7	4
02ab5c0f-bacf-44b8-a5ce-707cf09ae540	NC_037651.1:3427000	NA	NC_037651.1	3427773	3428438	1	1	0	0	0	0	0	0	0	0	1	0
02ad8d69-af8e-4a72-8662-ae4c468901e8	NC_037646.1:6305000	NA	NC_037646.1	6305288	6305667	0	1	0	2	0	2	0	0	0	0	0	1
02af0a56-f050-4ae8-8cf9-735cb7dfdf4b	NC_037651.1:9758000	NA	NC_037651.1	9758490	9760630	0	0	0	2	1	2	0	0	1	1	0	1
02b4da96-7599-4f81-9f63-b2ea0823ddea	NC_037647.1:10696000	NA	NC_037647.1	10696746	10699142	0	0	0	1	1	1	1	1	0	2	1	0
02b71208-2502-40dc-bdd0-709620f5aef4	NC_037638.1:2038000	NA	NC_037638.1	2038867	2039236	0	0	2	2	0	0	0	0	0	0	1	1
02bfd8cf-4166-4c11-a2b7-a689c28c4406	GeneID:409910	LOC409910	NC_037638.1	14862582	14868180	0	1	3	4	1	2	0	0	0	0	0	0
02c29da1-a7d2-4fcd-ac80-63c90110319c	GeneID:409831	LOC409831	NC_037649.1	10024054	10025529	0	0	0	1	1	1	0	0	0	0	0	1
02c43b6d-6495-4fac-8409-e30032bc9b7e	NC_037643.1:12997000	NA	NC_037643.1	12997220	12997770	0	0	1	0	0	1	0	1	0	1	1	0
02c9ae40-c10b-4348-903c-9a2c06845fa8	GeneID:725087	LOC725087	NC_037650.1	10762588	10765375	1	0	0	0	2	2	0	0	0	0	0	0
02cad574-ec31-4985-906a-48c1f5e648c9	NC_037640.1:644000	NA	NC_037640.1	644779	645416	2	1	1	1	4	5	0	0	0	1	0	2
02cbc4da-db1d-43e7-891f-32d566160a09	NC_037641.1:12433000	NA	NC_037641.1	12433145	12433599	1	0	1	0	0	2	0	0	0	0	0	2
02cccf25-f387-4cf3-ab2e-27de5797b15c	GeneID:408528	LOC408528	NC_037652.1	6465691	6468182	1	0	3	2	2	5	1	0	0	0	1	4
02cced26-a656-4ba9-b8e2-29f1119cefe4	NC_037644.1:12201000	NA	NC_037644.1	12201333	12205222	10	14	8	17	19	25	8	8	11	17	12	12
02ce22b1-19e1-4e88-8ed2-99dd6e27479d	NC_037638.1:22860000	NA	NC_037638.1	22860211	22861696	0	0	1	0	1	2	0	0	1	0	0	0
02d28420-1a76-49c4-bb78-70801aeaebb8	NC_037650.1:2799000	NA	NC_037650.1	2799427	2799913	0	0	0	1	1	1	0	0	1	2	1	2
02d8cabb-1ba5-4d93-8c65-1e48f07cfa97	NW_020555860.1:16000	NA	NW_020555860.1	16538	17716	0	1	0	0	0	1	0	0	0	0	0	0
02ddda95-4125-450a-b818-be4c15bdc05a	NC_037650.1:9472000	NA	NC_037650.1	9472825	9473996	0	0	0	0	0	1	0	0	1	0	1	0
02defe11-2fce-4380-9a24-06f3897c91b7	GeneID:410465	LOC410465	NC_037650.1	7662985	7679153	3	1	2	0	0	3	0	0	1	0	1	1
02e0d044-1970-4e3c-baa5-ce045144f14d	GeneID:725297	Gr10	NC_037641.1	10528205	10536369	0	1	0	0	0	1	0	0	0	0	1	1
02e10b66-1888-497c-96e0-f7e60ad0d035	NC_037646.1:530000	NA	NC_037646.1	530263	531344	0	0	1	1	1	2	0	0	2	2	1	2
02e921e4-a23a-4ea6-b2ff-9092966402c8	GeneID:552461	LOC552461	NC_037652.1	7751896	7753092	1	1	0	0	1	0	0	0	0	1	0	1
02e9b6d5-0c85-41fa-a39e-7c0adb250d00	GeneID:552288	LOC552288	NC_037653.1	5225862	5228330	0	1	0	0	1	1	0	0	0	0	0	0
02eaaefe-61fe-4bca-ba4b-4b1f85dad419	NC_037640.1:11946000	NA	NC_037640.1	11946154	11949028	2	11	9	10	15	11	2	3	3	6	5	12
02efaad9-5268-476c-bbb3-a86d3634d0b6	GeneID:552232	LOC552232	NC_037648.1	13214073	13215454	0	2	0	3	1	3	0	0	0	0	1	1
02f057dc-d1af-4d61-a542-eb0e8814b3cb	NC_037638.1:25387000	NA	NC_037638.1	25387431	25387787	4	13	7	16	20	11	2	8	2	7	6	12
02f10c47-4c21-402d-88a5-49ffdad7a51d	GeneID:552197	LOC552197	NC_037638.1	25323041	25325334	0	1	0	0	0	1	0	1	0	0	0	0
02f6d3e2-dec5-4bbc-8f49-b0fb7e8e5e06	NC_037641.1:2023000	NA	NC_037641.1	2023955	2024860	0	0	0	3	0	1	0	1	0	0	1	2
02f71f5c-d81e-465f-be8a-fad0063bc4cd	NC_037642.1:8275000	NA	NC_037642.1	8275457	8278254	1	10	5	19	7	12	0	5	2	1	4	4
02f994f8-96ca-43a1-95aa-e8549f00f0cb	NC_037652.1:7006000	NA	NC_037652.1	7006118	7006368	0	0	1	0	3	0	0	0	1	0	0	1
02fa1f8e-fb61-4196-838a-3f7c9cbcdae3	NC_037652.1:1555000	NA	NC_037652.1	1555945	1557674	0	0	1	0	0	0	0	0	0	2	0	0
02fcdb35-b538-4bed-ad92-f5b8163e31ec	GeneID:408961	LOC408961	NC_037645.1	5142761	5147878	0	3	0	2	1	5	0	0	1	0	0	0
02fe1ced-8aca-4fd2-900c-6d5dbd7bac31	GeneID:552253	LOC552253	NC_037647.1	10102901	10105144	1	1	1	2	1	0	0	0	1	0	0	0
02fe270d-90c4-44f0-a8e7-b6e996de1362	NC_037642.1:9367000	NA	NC_037642.1	9367959	9369274	0	1	0	0	0	0	1	0	0	0	0	0
030967d3-ca78-4daa-bf24-d0ecf907827d	GeneID:412662	LOC412662	NC_037641.1	2812884	2815511	1	2	2	4	2	4	0	1	0	2	1	3
03096c89-257f-48e6-98c9-48b9cc06a3c0	NC_037642.1:134000	NA	NC_037642.1	134936	135375	0	1	1	0	0	0	0	0	1	0	0	0
030c9e2c-9b3b-455a-b10a-84e5d083822c	GeneID:552459	LOC552459	NC_037648.1	15966635	15967701	0	1	0	1	3	3	0	1	0	1	0	2
032190b2-9a27-4198-8fc5-e423f837b29e	NC_037651.1:2812000	NA	NC_037651.1	2812315	2815489	0	2	1	0	1	1	0	0	0	0	0	0
0321a1de-2def-4c47-af2e-832b10e54547	GeneID:724567	LOC724567	NC_037644.1	9560494	9562253	4	1	4	4	1	9	6	4	2	4	4	8
032470f4-0135-4261-bed7-7952a76f77c5	GeneID:552254	LOC552254	NC_037648.1	15861396	15867343	3	6	4	7	11	14	4	2	3	1	4	8
0324a856-4ab0-4fa5-8ca3-0cc1bb4a0090	NC_037643.1:3801000	NA	NC_037643.1	3801072	3801917	0	1	2	0	1	2	0	0	1	0	0	2
03255aca-7100-465e-a8e7-c5594a02af2c	GeneID:724933	LOC724933	NC_037645.1	6409129	6413593	1	1	1	0	0	0	0	0	0	1	2	1
032b5b92-a714-4d52-bdfe-7b4d2de58f9f	NC_037643.1:14376000	NA	NC_037643.1	14376964	14377685	0	2	0	1	0	1	1	0	0	0	0	0
032e8579-1010-4ab3-aea6-40c464a189a5	NC_037643.1:12973000	NA	NC_037643.1	12973410	12976240	30	23	27	64	26	44	4	15	13	11	25	22
032f20a1-ac9d-466f-b5f9-cb61b4f4883d-1	GeneID:409603	LOC409603	NC_037652.1	4326684	4329124	0	5	1	3	4	7	0	1	0	2	1	2
03391fc0-6c32-4602-ba00-d731c5707808	NC_037643.1:5155000	NA	NC_037643.1	5155379	5155892	1	3	1	1	1	3	5	1	2	2	3	3
03393d4a-26ea-40f7-92b7-094ae3fcf091	NC_037638.1:2485000	NA	NC_037638.1	2485789	2486080	2	2	1	4	4	5	1	1	2	0	0	0
0340847d-4859-42ec-9dd2-7f1ae2dfeb35	NC_037639.1:9654000	NA	NC_037639.1	9654464	9655043	0	2	0	0	0	1	0	0	0	0	0	0
0344f09e-d450-49dd-8abc-b3b0eadb098e	NC_037645.1:11748000	NA	NC_037645.1	11748641	11750923	0	0	2	3	2	3	0	1	1	0	3	0
034afe5d-003c-4d04-82ef-7b0cd505c90d	NC_037640.1:1638000	NA	NC_037640.1	1638848	1644304	0	9	2	8	5	14	7	4	3	11	9	5
034bc950-6d18-4e91-893f-b678cf310805	NC_037647.1:5684000	NA	NC_037647.1	5684767	5685317	1	0	0	2	0	0	0	0	0	0	0	1
034e1f6f-04a4-4a82-9188-7b88a327b6bc	GeneID:412055	LOC412055	NC_037647.1	8009834	8012998	1	0	0	0	1	2	1	0	0	0	0	0
035119df-9aa1-4483-b584-05042514e418	GeneID:100577712	LOC100577712	NC_037643.1	6622154	6625792	0	2	1	0	0	0	0	1	0	0	1	0
0352c43e-bb40-41b1-8804-b3cef033fabf	GeneID:724201	LOC724201	NC_037648.1	16075107	16079078	0	0	1	1	1	1	0	0	0	0	1	1
0352f800-66ac-4b67-95a3-ddcd09d770e6	NC_037647.1:4660000	NA	NC_037647.1	4660582	4662282	0	0	1	1	0	0	0	0	0	0	0	0
03544769-fd6c-47b5-aa91-a698db4e1eef	GeneID:408284	LOC408284	NC_037647.1	10211683	10213494	0	0	0	1	1	0	1	0	0	0	0	0
035670e8-cc73-40f4-8d33-b65af33e0360	GeneID:410999	LOC410999	NC_037641.1	11996108	11998984	0	0	2	1	0	4	1	0	0	0	2	2
03588028-320d-4bc5-9c9a-8dd21ff2bee9	GeneID:413533	LOC413533	NC_037653.1	1250662	1252388	1	0	1	1	1	2	0	0	0	0	0	1
035b7815-e801-4217-b695-4fb6becf1289	NC_037647.1:8024000	NA	NC_037647.1	8024599	8026248	0	1	1	0	0	0	1	0	0	0	1	1
03602682-3aa0-4f1a-9dff-a38196817273	NC_037648.1:2835000	NA	NC_037648.1	2835849	2836949	0	0	1	1	1	0	0	1	0	0	0	0
0360c2c7-8128-4bd8-aa2c-00089e04d1ba	GeneID:100577758	LOC100577758	NC_037647.1	5938206	5945882	0	1	0	0	2	1	0	0	0	0	0	0
03653132-01b4-4d73-abe2-981cfcb16774	NC_037650.1:4603000	NA	NC_037650.1	4603709	4606444	6	11	11	14	17	22	4	7	10	8	9	10
0368369e-352a-4cb8-831b-6f10992cf386	NW_020555815.1:30000	NA	NW_020555815.1	30377	31398	3	4	1	2	4	5	2	2	1	3	1	5
03698f51-629e-4072-970a-ab4f7e76961e	GeneID:412731	LOC412731	NC_037649.1	5207996	5213272	0	0	3	0	0	0	0	0	0	0	0	0
036f1f8e-e04d-42cc-805e-8e0a9aacf31a	NC_037648.1:15667000	NA	NC_037648.1	15667164	15667454	0	1	0	1	6	3	1	1	0	0	0	2
0375fe70-915a-4f9f-964e-909a13b6b0a3	NC_037645.1:2295000	NA	NC_037645.1	2295260	2295554	0	0	0	0	0	1	0	0	0	1	2	0
037a010b-8d4f-4e23-8d91-b84c002aca90	GeneID:411829	LOC411829	NC_037642.1	9912841	9922187	1	1	0	3	0	2	0	0	0	0	0	1
037b07ef-e13e-4134-9bf6-d80ba1e44f5e	NC_037645.1:12127000	NA	NC_037645.1	12127773	12128002	1	2	0	2	2	8	2	0	2	1	0	1
037f1a30-47cc-430b-bf3b-b6202012565d	NC_037643.1:16683000	NA	NC_037643.1	16683352	16684759	0	5	5	0	6	4	0	1	0	1	3	0
0380102b-a6b7-47ec-b258-6eec65d00cbf	GeneID:409245	LOC409245	NC_037645.1	9391764	9395245	1	0	0	0	4	2	0	0	0	0	1	1
03806ff7-a6f9-4493-98dd-2469622e6a3a	NC_037638.1:6407000	NA	NC_037638.1	6407329	6407655	0	2	1	6	1	2	1	0	1	2	2	3
038375e9-8212-4bf6-8479-8485af86ec5f	GeneID:102654906	LOC102654906	NW_020555869.1	38817	39079	1	0	1	0	0	1	0	1	1	0	0	1
0387cbc0-9cde-449c-a215-7b8e4f87f10b	NC_037639.1:11356000	NA	NC_037639.1	11356923	11357530	301	295	396	515	690	658	109	336	142	232	384	438
0387d140-8035-4f45-b2cf-4a7ec7ae4a18	GeneID:100578002	LOC100578002	NC_037648.1	10575912	10576519	4	15	16	18	20	16	0	1	0	0	0	1
038a7a1f-318e-4296-bcba-286ab3033549	GeneID:726362	LOC726362	NC_037644.1	4979811	4991578	0	2	0	1	1	0	0	0	0	0	1	0
038c3b49-038f-4050-a890-59b6beeb1dab	GeneID:408421	LOC408421	NC_037650.1	5048646	5053486	0	2	0	1	0	6	1	0	0	0	8	3
038f1a28-9fff-41d9-b2ad-4eb88163338b	NC_037639.1:10309000	NA	NC_037639.1	10309885	10310762	28	9	14	76	16	20	13	17	4	4	14	12
0396f2b3-ac26-4a7d-a95e-9005514836bd	NC_037638.1:11152000	NA	NC_037638.1	11152808	11155139	0	2	0	0	0	0	0	1	0	0	0	0
0397c14d-9b87-414a-aa84-64c83538e8cd	GeneID:408797	LOC408797	NC_037641.1	10783500	10797938	0	0	1	0	4	0	0	0	0	0	0	0
039b7ee2-8629-426f-85c5-dbe47c371feb	NC_037647.1:8411000	NA	NC_037647.1	8411466	8414140	3	4	2	3	7	8	0	1	1	0	2	1
039bb838-4a9d-4650-88ad-af3da066158d	GeneID:409334	LOC409334	NC_037642.1	7359046	7363247	2	1	1	8	1	1	1	0	0	0	2	3
039dfd0f-b97b-4263-a362-aa653e54c652	NC_037648.1:10575000	NA	NC_037648.1	10575095	10576088	5	7	6	25	12	20	3	8	5	5	7	7
039f5ff0-3079-4437-9e14-bff964e8a2dd	NC_037638.1:15631000	NA	NC_037638.1	15631576	15631926	0	1	1	3	3	0	0	0	0	0	0	1
03a62700-d5a7-4ee6-a855-0806648886ad	NC_037647.1:10190000	NA	NC_037647.1	10190030	10190878	1	0	0	1	0	0	0	0	0	0	0	0
03a89f20-eefb-46e7-8533-c82bcc960ffc	NC_037640.1:4697000	NA	NC_037640.1	4697696	4698113	1	0	0	0	0	1	0	0	0	0	0	1
03afafa4-3afb-4fba-8c88-b96dbfcd0378	GeneID:725829	LOC725829	NC_037640.1	3035782	3037971	1	1	0	0	0	0	0	0	0	1	0	2
03b02b8d-f552-49a9-96b2-71812c8bd12f	GeneID:551847	LOC551847	NC_037652.1	3471592	3475090	0	0	1	0	0	2	0	0	0	0	0	0
03b0c7d6-3e18-40cb-91b5-bb2edb7fdb0c	NC_037638.1:6426000	NA	NC_037638.1	6426140	6426921	1	3	3	2	8	6	1	0	0	2	1	4
03b3d2ba-99b4-493f-a0d1-d4a8ec2ebd89	NC_037645.1:6338000	NA	NC_037645.1	6338479	6339066	0	0	0	0	1	2	0	1	0	0	0	0
03b473f7-6579-4b47-be96-06f25b4d179b	NC_037645.1:12296000	NA	NC_037645.1	12296283	12296579	0	0	0	1	1	0	0	0	0	0	0	2
03b6d9eb-1b83-40d1-99d0-97e097921833	GeneID:409465	LOC409465	NC_037646.1	2572526	2578244	0	5	5	3	11	4	0	3	1	1	1	1
03ba4ff6-a750-49d3-83ed-9d820f8dc914	NC_037641.1:1920000	NA	NC_037641.1	1920025	1921602	9	34	21	22	75	34	1	24	25	23	15	16
03bdd831-6745-48c7-b4a1-f7fd2dc8453b	NC_037643.1:16761000	NA	NC_037643.1	16761195	16761612	0	1	0	0	1	1	0	0	0	0	1	1
03c14e3e-f2b1-4af8-a3c8-927dbdb05159	NC_037644.1:5275000	NA	NC_037644.1	5275215	5275817	1	1	1	1	1	0	0	0	0	0	0	0
03c31184-c479-4466-aeaf-f7ba1ad5ef41	GeneID:409835	LOC409835	NC_037652.1	2155192	2158146	2	0	0	1	1	2	0	2	0	2	1	0
03c37670-9657-4a35-9966-d20cf1a51fa2	NC_037645.1:12210000	NA	NC_037645.1	12210782	12211334	0	0	0	0	2	0	0	0	0	0	0	0
03c7e655-7c35-4d24-ad30-32d0481265d0	NC_037649.1:3064000	NA	NC_037649.1	3064051	3064713	0	0	0	0	0	3	0	0	0	0	0	0
03c87959-3ff0-4a9b-9117-acc9deb24c19	NC_037638.1:3293000	NA	NC_037638.1	3293602	3295932	1	0	0	1	1	0	0	0	0	0	0	1
03cd2d06-68f4-4933-b1ef-713a6e498dde	NC_037652.1:1926000	NA	NC_037652.1	1926896	1927747	1	0	2	2	1	0	0	0	1	0	0	0
03cf16dd-8a2c-47b0-94e7-dd1659739ac0	NC_037645.1:7547000	NA	NC_037645.1	7547622	7548075	0	1	0	0	0	0	0	1	0	0	1	0
03d4b1cb-d7fb-47ec-a148-d1323cc9c359	GeneID:412941	LOC412941	NC_037651.1	8259818	8263324	4	4	4	4	5	3	1	3	1	4	6	3
03d8efd3-0e71-4edf-8ab3-b251f791083a	NC_037641.1:214000	NA	NC_037641.1	214096	215126	0	4	3	1	5	2	0	3	2	3	1	2
03db04c4-86a5-4726-a30b-785e0161cb84	NC_037643.1:8833000	NA	NC_037643.1	8833061	8836299	2	1	2	0	0	5	0	0	0	0	0	0
03ddd153-34ad-471b-bac8-61dfc1591de1	GeneID:411774	LOC411774	NC_037645.1	2771670	2773889	2	0	0	0	2	4	0	1	1	0	1	1
03e16e09-94aa-4aed-90d3-b5af1c2b101e	GeneID:100576497	LOC100576497	NC_037644.1	12483684	12488275	0	0	1	0	2	0	1	0	0	0	0	1
03e25702-bc46-4c88-bace-b34776632517	GeneID:100578733	LOC100578733	NC_037642.1	10772714	10783975	0	0	0	0	2	1	0	0	0	0	2	2
03e26597-4620-4bc0-85cf-85803345fa0b	NC_037640.1:3142000	NA	NC_037640.1	3142942	3145921	0	5	3	4	0	5	0	3	1	0	6	2
03e5f753-d79b-4612-8bd1-eda6ba9c1959	GeneID:410870	LOC410870	NC_037639.1	11217828	11222043	1	0	4	13	4	7	0	5	1	3	4	10
03e78355-dc76-4c3f-a3f5-804babe42d0c	GeneID:102654890	LOC102654890	NC_037651.1	6784207	6786800	0	0	0	1	1	2	0	0	0	1	0	1
03e8e78a-80a9-44a3-8206-e012a969d862	NC_037646.1:6011000	NA	NC_037646.1	6011961	6013052	0	0	1	0	0	0	1	0	0	1	0	0
03e9173c-a3a2-457b-add3-5d8ee3f91235	GeneID:550745	LOC550745	NC_037640.1	13527276	13529816	1	0	0	0	1	2	0	0	0	0	0	1
03eb956a-76ae-4f77-8c37-a062ce8d4f39	GeneID:100578770	LOC100578770	NC_037646.1	11545118	11549075	4	2	2	3	3	3	0	1	0	0	1	0
03ec6ac9-d95f-46e4-b6a0-daf3ea57efad	NC_037639.1:9944000	NA	NC_037639.1	9944057	9945050	1	1	0	2	0	3	1	0	1	0	0	0
03ed5699-0900-48d2-b731-014aca837e4e	GeneID:551643	Tret1	NC_037638.1	14292314	14302021	0	0	0	2	2	0	0	0	1	0	1	0
03f169e7-d257-4096-b320-e21881e93b63	NC_037652.1:7755000	NA	NC_037652.1	7755897	7756655	0	0	0	3	1	3	0	1	0	0	0	0
03f38beb-b897-4219-aec2-a3349b015bd2	NC_037638.1:11741000	NA	NC_037638.1	11741384	11742283	0	2	0	2	2	3	2	2	0	0	2	0
03f875c4-8124-4ec2-a446-540298f7e9fb	GeneID:726567	SPG11	NC_037639.1	10158943	10160953	0	0	1	0	1	0	0	0	0	0	1	0
03f8f04f-6f2d-45f1-b07e-6ee7178050b3	NC_037638.1:17341000	NA	NC_037638.1	17341583	17341987	0	1	0	0	0	2	0	0	0	0	0	2
03ff159c-87bc-4fb8-ac24-0e4ba1d91fcd	NC_037640.1:3483000	NA	NC_037640.1	3483515	3484601	0	1	1	2	1	3	0	0	2	2	0	3
04010ff4-c119-4fdf-82af-cad282cf7365	NC_037653.1:1497000	NA	NC_037653.1	1497921	1498400	1	0	0	0	0	1	0	0	0	0	0	1
0406585a-cc1a-417d-91da-4e2d52ac1c75	NC_037648.1:15442000	NA	NC_037648.1	15442227	15442731	1	3	3	2	2	3	0	1	1	0	2	3
040b8abc-6da7-4f59-aa50-2dc1261383af	NC_037646.1:7880000	NA	NC_037646.1	7880958	7881683	2	2	1	5	3	2	1	0	1	0	0	1
040db5aa-0da6-4ba0-b4e2-8c221f5095f5	NC_037648.1:846000	NA	NC_037648.1	846852	847904	0	0	0	0	0	1	0	0	2	0	0	1
040e8af1-57e9-4d85-961d-be42d4a35152	NC_037644.1:3016000	NA	NC_037644.1	3016798	3017204	0	1	4	2	4	4	0	1	1	0	1	0
040ea58c-1727-4f43-a33e-25d05df99fb4	NC_037644.1:8407000	NA	NC_037644.1	8407931	8408829	1	7	1	0	5	3	0	0	6	1	0	2
040f4e83-285e-4106-8974-15ab9439f638	NC_037641.1:2191000	NA	NC_037641.1	2191546	2193917	8	7	15	33	43	33	1	1	0	1	1	3
0418b604-f177-4916-9ff5-c2ef9d6beaf3	NC_037644.1:760000	NA	NC_037644.1	760151	761247	0	0	0	1	0	0	0	0	0	0	0	1
041ee492-b752-49f9-b81c-303a0881e3cb	GeneID:411453	Calpb	NC_037639.1	4721037	4731834	3	2	4	3	5	12	3	3	1	2	4	5
041fcede-9060-469a-8960-fe5fbcb5d531	NC_037638.1:20539000	NA	NC_037638.1	20539493	20540065	1	0	1	0	2	2	0	1	0	0	0	2
0422de39-fef2-4f72-a978-4840134c73d8	GeneID:408848	LOC408848	NC_037642.1	10702726	10705941	0	1	0	2	2	1	0	0	0	0	2	1
0428ffb5-3e31-44f7-84fb-fdcb90a1ab1d	GeneID:409862	LOC409862	NC_037651.1	8139744	8141917	0	0	1	0	1	0	0	0	0	0	0	0
042ac39f-d58e-4185-93b6-1144a75ad10d	NC_037644.1:13437000	NA	NC_037644.1	13437734	13442546	0	0	0	2	1	0	0	0	0	0	0	0
042dfa41-ac04-4547-8efc-8b125506322a	NC_037638.1:6008000	NA	NC_037638.1	6008973	6010198	1	0	0	0	1	0	0	1	0	0	1	0
043140e9-919b-4bd8-b215-d291a1c9687a	NC_037649.1:8631000	NA	NC_037649.1	8631713	8632182	0	2	0	3	1	0	0	1	0	2	0	1
0432db43-9be7-4eaa-adca-900da315e514	NC_037647.1:11485000	NA	NC_037647.1	11485854	11487932	0	0	2	0	2	0	0	0	0	0	0	0
0433c34c-a11c-4fc5-a7ef-2a66b0a93c28	NC_037645.1:8753000	NA	NC_037645.1	8753545	8755251	0	3	0	1	2	0	0	0	0	0	0	1
0435ba87-cd01-40fb-8405-cde605938bb9	GeneID:724177	LOC724177	NC_037646.1	2719754	2778692	1	0	0	1	1	0	0	0	0	1	1	2
0436d399-4c9a-49f4-bd65-b8cbfd892515	NC_037651.1:3462000	NA	NC_037651.1	3462141	3463285	6	10	15	21	16	7	0	9	2	9	16	17
0436da48-8ced-4943-9d8c-4720412cb30b	NC_037647.1:9834000	NA	NC_037647.1	9834904	9835501	0	0	0	1	2	5	0	0	0	0	0	1
043988d1-4fb9-43ed-b62e-d0da88312b05	NC_037644.1:1749000	NA	NC_037644.1	1749310	1750030	1	0	0	1	0	1	0	1	0	2	2	2
043bdf34-ac9a-467a-8a03-75c187363f80	NC_037639.1:10430000	NA	NC_037639.1	10430898	10431637	0	2	0	0	3	0	0	0	0	1	0	0
043c5c48-7fe4-41fe-abfc-f1e4bb0a8044	NC_037645.1:12008000	NA	NC_037645.1	12008017	12009113	1	1	0	0	1	1	0	0	0	0	0	0
043ca75a-51ae-4f94-a2d0-f76a4aa19af8	GeneID:409759	LOC409759	NC_037648.1	15837331	15841211	1	0	1	0	0	0	1	0	0	1	0	0
043e5b34-6cbc-4a7b-9444-2b74d047b812	GeneID:100577498	LOC100577498	NC_037644.1	13518323	13520423	4	8	2	7	5	10	5	1	1	1	3	8
043ef91b-88bc-4f42-8b9e-79532553d2e3	GeneID:552567	LOC552567	NC_037653.1	1235291	1238359	0	1	1	0	0	0	0	0	1	1	0	0
044039f2-bc30-480b-9a3b-31f072b430cc	NC_037652.1:3762000	NA	NC_037652.1	3762472	3764388	0	1	0	0	0	0	0	0	0	0	0	2
0443c847-01ab-4f11-901b-a12a2d738b04	NC_037648.1:4340000	NA	NC_037648.1	4340852	4341570	0	0	0	0	0	2	0	0	1	0	0	0
04453d58-db26-4eb0-8391-daa1a057b81a	NC_037647.1:377000	NA	NC_037647.1	377846	378373	0	5	3	1	2	3	1	0	0	0	1	0
04454220-a80c-45a8-9e12-3957752a9515	NC_037651.1:5036000	NA	NC_037651.1	5036850	5037092	0	2	0	1	0	0	0	1	0	0	1	2
044baa84-ce94-4178-b4e8-265c9c674eee	NC_037646.1:9470000	NA	NC_037646.1	9470718	9471271	2	10	5	2	15	2	1	3	1	3	1	3
044be3c6-556a-49f3-aa9a-9774989e6112	NC_037645.1:2141000	NA	NC_037645.1	2141272	2141678	11	59	28	18	96	102	28	47	41	51	36	48
044eb57e-945c-404b-85f1-1bd1d7939766	NC_037643.1:3894000	NA	NC_037643.1	3894157	3895686	0	0	0	0	0	1	0	0	0	2	0	0
0453e9e0-14b4-4ff5-9701-cf311f0aa46f	NC_037647.1:9828000	NA	NC_037647.1	9828324	9830067	0	0	0	1	0	1	0	0	0	0	1	0
045a415d-ea4c-4360-9ca9-7a311d8780ef	GeneID:552445	LOC552445	NC_037651.1	5020579	5024840	1	1	4	3	2	2	0	0	0	1	0	0
0460162d-8932-47b4-baf7-fab4f3855b34	GeneID:725211	LOC725211	NC_037642.1	4971180	4973881	1	2	3	0	0	1	0	0	0	0	1	1
04622796-39d1-4922-bbfe-61f6a2a21bb1	GeneID:726595	LOC726595	NC_037648.1	15635949	15637787	0	2	1	4	3	5	0	2	0	0	1	4
046250ab-f6fc-46f6-8c7d-fadda46147b1	GeneID:408989	LOC408989	NC_037646.1	11047555	11053461	0	1	0	2	0	1	0	0	0	0	0	1
04634d63-88c7-413a-9c53-a04581269b22	NC_037647.1:6145000	NA	NC_037647.1	6145806	6147255	1	0	0	1	0	0	0	1	0	0	0	0
0465ec37-11bf-4dcd-86bc-7621a34fb655	NC_037640.1:628000	NA	NC_037640.1	628894	629722	0	0	7	6	2	2	1	1	0	0	3	3
04691c49-a259-4ef7-aab9-99f7048922c4	GeneID:413433	LOC413433	NC_037644.1	12353581	12359050	0	0	0	0	0	1	0	1	1	0	0	0
046a9d41-f2d6-4e97-aca0-0d6f2a10b360	NC_037638.1:21032000	NA	NC_037638.1	21032321	21032590	0	0	1	1	0	2	0	0	0	0	0	0
046fabcb-e0fd-4286-80f1-958f2fd3b241	NC_037645.1:9828000	NA	NC_037645.1	9828726	9829047	4	7	9	3	11	11	3	6	4	8	6	12
046fb1ef-7bcd-47fb-9b43-7e29f1acbeef	GeneID:409581	LOC409581	NC_037642.1	514834	535832	12	20	19	22	15	44	9	8	4	15	13	21
047c5d96-fa3d-4195-8a25-9073cb30da73	GeneID:408272	LOC408272	NC_037647.1	11656548	11663359	0	0	1	2	0	0	0	1	0	1	1	3
047d4074-a6cb-4473-a22f-c2ca2be6f861	NC_037639.1:15268000	NA	NC_037639.1	15268605	15269894	0	1	0	1	1	2	0	0	0	1	1	0
047e7c32-3c93-47c3-b1d2-37e5b32d5409	NC_037639.1:4674000	NA	NC_037639.1	4674962	4675309	0	0	0	1	0	1	1	0	0	1	1	0
04804288-01e8-473e-b5bc-1c4e74c143ab	NC_037641.1:12605000	NA	NC_037641.1	12605294	12608393	1	2	2	3	1	12	1	0	0	0	1	0
048552a4-054d-4cac-a6e0-3ab3f931c818	GeneID:413627	LOC413627	NC_037645.1	8234898	8236725	1	3	1	9	2	10	0	0	2	1	2	2
0485c3df-d803-4c30-a89f-3b0f3ec0d126	GeneID:727118	LOC727118	NC_037650.1	1128888	1139262	0	1	0	0	0	0	1	0	0	0	0	0
048db1a8-92d1-4346-a81c-67fa152e18ee	GeneID:552082	LOC552082	NC_037652.1	2762226	2774319	0	2	2	8	0	5	0	0	0	0	0	0
04909224-d997-4c4f-a999-1de84b13b6c9	NC_037646.1:6413000	NA	NC_037646.1	6413168	6413401	2	0	1	0	0	1	0	3	1	0	1	0
0492465a-abbb-4a73-bb9c-11e2f5421918	GeneID:100578680	LOC100578680	NC_037643.1	94741	244593	1	1	1	0	0	1	1	1	0	0	0	0
04936612-6c7f-4c80-89ff-2d80610c7665	GeneID:409968	LOC409968	NC_037640.1	7599889	7606136	1	1	0	0	0	3	0	1	1	0	2	0
04937f3b-4a6a-4820-971e-cbf85081ab24	GeneID:413209	LOC413209	NC_037639.1	15665030	15667711	1	0	0	0	0	1	0	0	0	1	0	0
049632e7-71d1-4715-867d-92ad502b5216	NC_037640.1:3567000	NA	NC_037640.1	3567274	3567711	0	1	0	0	0	0	0	0	0	1	1	0
0497479b-1fb6-465c-85fa-9e3a8265b016	NC_037649.1:4897000	NA	NC_037649.1	4897775	4900734	6	14	5	3	17	21	3	5	15	10	7	5
049bed5e-df0a-4695-a151-b94ad75ece0b	NC_037653.1:5999000	NA	NC_037653.1	5999568	6000141	1	0	0	0	6	0	0	0	0	0	0	0
049deac1-3010-4c42-9f97-6ea3cf4c4ed0	GeneID:100577456	LOC100577456	NC_037648.1	11397503	11402075	13	18	5	25	38	19	0	4	4	3	5	9
04a1b574-1f1a-4fc6-93c4-a4d10c6fca11	NC_037638.1:2271000	NA	NC_037638.1	2271777	2272501	0	0	0	0	0	2	0	1	0	0	0	0
04a1c060-103d-4f3e-a589-94ffc4d115c3	NC_037638.1:25324000	NA	NC_037638.1	25324920	25325470	1	1	0	0	3	0	0	0	0	0	0	1
04a3b0b1-f5b7-48ef-acb2-185eb21647af	NC_037653.1:2830000	NA	NC_037653.1	2830987	2832251	1	3	2	4	8	1	3	1	2	3	2	9
04a576b4-3a8c-4ffd-a7e2-5dea13f5db8f	GeneID:410696	LOC410696	NC_037638.1	18591463	18594808	0	1	0	0	1	0	0	0	1	0	0	0
04a59dcf-3e5e-43b1-baa0-9b283b577d49	GeneID:724308	LOC724308	NC_037643.1	3055303	3059542	1345	2352	2323	2500	2117	6574	0	926	653	1406	1600	2904
04a6330e-6a40-4ed4-bc2e-c1b81df0e34b	NC_037638.1:25053000	NA	NC_037638.1	25053455	25053969	1	1	2	1	0	5	2	2	0	0	1	3
04a754c0-3292-4e30-a6e8-ae6b04a93d31	GeneID:406149	Mrjp6	NC_037648.1	2286305	2289716	2	6	1	0	3	3	1	1	1	3	2	3
04a98a08-5aae-4ef2-95cb-993a96654f40	GeneID:411124	LOC411124	NC_037642.1	12607399	12612791	6	6	2	5	13	7	0	1	1	2	4	0
04aadfd8-e84d-4936-89f2-e940fb251793	NC_037639.1:6392000	NA	NC_037639.1	6392585	6393600	0	1	0	0	4	3	0	0	0	0	0	0
04ab7f1a-5cd9-4e8b-9ac7-0a8a01a47d8f	GeneID:725653	LOC725653	NC_037647.1	4859455	4861756	0	0	2	2	1	2	0	0	0	0	1	0
04adeb91-7bcd-4ac8-84e3-62149ca76b6b	GeneID:409725	LOC409725	NC_037642.1	13809865	13812158	2	1	1	2	5	3	0	1	0	3	0	1
04b17fb9-d42c-432e-a2df-5306dc9b1dee	NW_020555843.1:39000	NA	NW_020555843.1	39297	39469	0	0	0	0	0	1	0	0	1	1	0	0
04b355f9-30c6-42da-bdbc-717d072c4a75	GeneID:406097	LOC406097	NC_037648.1	10612013	10616327	0	2	0	4	0	1	0	0	0	0	0	0
04b61831-7306-49d5-a5f9-566bcbf00e18	NC_037642.1:12766000	NA	NC_037642.1	12766713	12768536	0	1	0	0	0	1	0	0	0	0	1	0
04b67d51-6580-45d2-b539-dec6de8532ee	NC_037642.1:512000	NA	NC_037642.1	512470	512772	0	1	3	3	2	3	0	2	1	0	0	1
04b9b88d-9c2c-4e59-a1c7-1773ed98d353	GeneID:552431	LOC552431	NC_037645.1	7700645	7702916	2	0	0	2	1	1	2	0	3	3	2	1
04bb433e-3962-4917-83c2-4e4b7cfbc539	NC_037643.1:15026000	NA	NC_037643.1	15026014	15026784	0	1	0	0	0	1	0	0	1	0	3	1
04bf4f26-3c53-4316-a540-2a0dc441a8d0	GeneID:113219416	LOC113219416	NC_037638.1	25062958	25066216	7	1	2	10	4	12	3	1	0	1	4	6
04c14388-46de-449f-9fc4-d1c4bebb7608	NC_037646.1:5461000	NA	NC_037646.1	5461727	5463935	0	0	1	2	0	0	0	0	0	1	0	0
04c451d6-b357-4595-a439-3e65be9b5b0c	NC_037648.1:10475000	NA	NC_037648.1	10475629	10476543	2	1	6	16	0	8	0	2	1	1	1	5
04c84b1f-91c4-4d6d-a091-733d94de171d	GeneID:408554	LOC408554	NC_037653.1	6776996	6779142	0	1	1	0	2	0	0	0	0	0	0	0
04ca7aed-c466-45bf-b8b9-23d23777034c	NC_037653.1:3183000	NA	NC_037653.1	3183795	3185334	1	0	0	0	1	2	0	0	0	0	1	0
04cce1b0-7d28-47fc-ba17-606849ea6727	NC_037644.1:1964000	NA	NC_037644.1	1964712	1967015	0	1	2	1	0	1	0	0	1	1	0	1
04cfa5b1-a99b-497a-9bd5-7e48b216a953	GeneID:408541	LOC408541	NC_037652.1	4362358	4365351	1	0	0	1	1	0	0	0	0	1	0	0
04db9540-a38e-42bc-a3c2-c5edb52b2671	NC_037638.1:1672000	NA	NC_037638.1	1672099	1673456	2	0	0	0	2	1	0	0	1	1	1	2
04dc7da7-1cfe-4e08-95cb-f393eaad3cce	NC_037643.1:12103000	NA	NC_037643.1	12103427	12103725	0	3	1	0	4	2	0	0	1	1	3	2
04de35af-c00b-4a78-ab35-539bb365fc82	GeneID:413021	LOC413021	NC_037642.1	5157621	5164653	5	3	3	9	12	18	1	3	4	6	8	6
04e1c055-a615-449c-8348-f4cb4ff4c176	GeneID:411721	LOC411721	NC_037638.1	19783795	19786065	0	0	0	1	1	1	0	0	0	0	0	1
04eb0f36-4362-4257-80e4-d4299d48dae4	GeneID:100577407	LOC100577407	NC_037647.1	4435198	4483467	0	1	0	0	0	5	0	0	0	1	0	1
04ef03e0-3e6f-44cc-8040-2a3c0608d1db	GeneID:552367	LOC552367	NC_037648.1	8091341	8101179	0	0	0	2	0	0	0	0	0	0	0	1
04f08360-bd7a-4f2e-ad28-e6438e804ce7	NC_037645.1:1541000	NA	NC_037645.1	1541353	1542008	3	10	11	15	29	32	7	4	7	4	17	15
04f22b15-b800-47ae-b277-1f74fee42a1b	GeneID:726120	LOC726120	NC_037647.1	8325730	8326580	0	0	0	1	2	0	0	0	0	0	0	0
04f35229-8f2e-401d-97e7-459edefbad4c	NC_037643.1:13051000	NA	NC_037643.1	13051277	13051537	0	0	0	2	1	0	0	0	0	1	0	3
04fa9c8c-01c4-44ee-a17c-2ccffa55403b	NC_037653.1:4843000	NA	NC_037653.1	4843657	4845657	0	0	0	1	1	2	0	1	0	0	0	0
04fdd454-df6d-4025-a201-db68999619f4	NC_037653.1:6295000	NA	NC_037653.1	6295464	6295913	1	2	1	0	0	2	0	0	2	0	2	3
0501f992-1607-4f61-951d-56d8287d0d6c	GeneID:726570	LOC726570	NC_037639.1	15207534	15210445	0	2	0	0	0	1	0	0	0	0	0	0
0506c644-ffab-4fa4-9681-8fcac58585a0	GeneID:412360	LOC412360	NC_037643.1	16561847	16564075	2	3	0	4	3	10	2	2	1	2	2	1
050d9cd7-479a-4489-a16b-bba8145dd54d	NC_037650.1:3720000	NA	NC_037650.1	3720039	3722137	0	0	0	2	1	0	0	0	1	0	0	0
0511cd07-b667-4f87-b393-a61486f77692	GeneID:408876	LOC408876	NC_037643.1	14142852	14189179	2	0	0	0	3	2	1	1	0	0	1	0
0519b7c3-6001-4235-aa89-158e325b8552	GeneID:724561	LOC724561	NC_037642.1	2783768	2785005	0	0	0	4	0	0	0	0	0	0	0	0
051aa0d8-4cfe-463a-b89b-ce84ac5689b8	GeneID:410979	LOC410979	NC_037641.1	13163275	13175366	0	1	1	0	2	10	1	2	0	0	1	5
051be58e-cfcd-40ce-bfb9-e9ab93f8fea3	NC_037645.1:6697000	NA	NC_037645.1	6697431	6702376	0	0	0	2	4	0	0	0	0	0	0	3
0520d7c5-799b-4c7f-bc1b-b8d5f0200833	NC_037648.1:15909000	NA	NC_037648.1	15909923	15911466	0	0	1	1	0	2	0	0	0	0	0	0
05212c9b-e111-44c7-a632-2dafda0a8ccb	NC_037645.1:5253000	NA	NC_037645.1	5253377	5255679	0	2	0	1	1	5	0	1	2	1	2	2
0527e1b4-2e59-49bd-ac18-bd65c1836e46	NC_037641.1:12415000	NA	NC_037641.1	12415139	12418060	0	1	0	2	1	6	1	0	0	0	0	0
052b1365-60b8-4234-a83e-3e6de793d837	NC_037645.1:8870000	NA	NC_037645.1	8870430	8870970	0	2	0	0	0	0	0	0	1	0	0	0
053214c5-c9d8-482c-9d16-274472185508	NC_037640.1:12674000	NA	NC_037640.1	12674532	12675296	0	0	0	0	3	1	0	1	0	0	1	1
0533c1cf-7b06-4d80-a502-f2cb8585979e	NC_037638.1:24206000	NA	NC_037638.1	24206225	24206583	0	1	1	1	3	2	0	0	0	1	0	0
0539e93d-cbb2-422a-ab2b-48b5c2856ecc	NC_037639.1:16059000	NA	NC_037639.1	16059257	16059631	0	2	0	0	0	1	0	1	0	0	0	0
053baa7b-f4d3-4688-8ee5-073736a556fe	NC_037643.1:7082000	NA	NC_037643.1	7082236	7083056	2	3	2	0	4	1	0	0	2	1	3	0
053d6a6b-0aba-4a03-a34f-7019b6137351	NC_037649.1:7794000	NA	NC_037649.1	7794862	7795512	5	12	6	6	11	12	0	1	1	1	4	2
053e1403-d28a-46ff-8ec0-b4bcf2cec19f	GeneID:725301	LOC725301	NC_037643.1	8508343	8510156	0	0	1	0	0	2	3	0	1	2	1	5
053f0cf8-bc2e-4e79-9ebd-23fc49ce3027	NC_037638.1:2106000	NA	NC_037638.1	2106014	2106962	1	3	3	5	5	5	0	0	2	0	1	0
0540ea40-bcd1-47cb-84d7-f8450d20d208	NC_037643.1:2223000	NA	NC_037643.1	2223496	2226380	3	6	10	5	7	11	2	6	3	3	7	8
054562c2-8398-469c-b445-fffb01b3a3c5	GeneID:411822	LOC411822	NC_037646.1	11057669	11069085	0	1	0	1	0	1	0	0	0	0	0	0
0546b24c-d5fa-401c-a9ab-7400ec20028f	NC_037645.1:842000	NA	NC_037645.1	842300	844922	1	0	0	0	0	1	0	0	0	0	1	0
05475365-cb5a-4400-8a07-265d9f7cf040	GeneID:408470	LOC408470	NC_037651.1	8725953	8731212	0	1	0	5	1	2	1	0	0	0	0	1
054ab3a7-dd7d-4d61-a2d0-464c9709da5a	NC_037650.1:1693000	NA	NC_037650.1	1693948	1694663	1	1	4	0	0	6	0	0	0	0	1	1
054b7fd6-bf26-4f08-af2e-60b045ef8b6d	GeneID:724481	LOC724481	NC_037641.1	10211218	10218504	0	1	1	3	1	5	3	0	2	0	3	2
0553c182-332f-42ce-804a-cf6cfb568581	NC_037649.1:8092000	NA	NC_037649.1	8092050	8092198	1	1	0	0	0	0	0	0	0	0	1	1
05561f07-2b69-4102-a6ac-aae3754385cf	NC_037641.1:11172000	NA	NC_037641.1	11172402	11173845	2	3	2	1	9	7	2	0	3	0	3	0
0559d245-22fe-45c0-ad1e-4c9a06240ebd	GeneID:409114	LOC409114	NC_037638.1	9104146	9105419	1	0	0	0	1	1	0	0	1	0	1	0
055c9e3a-4dc4-45d8-abd6-357e4d3c9dcc	NC_037646.1:4152000	NA	NC_037646.1	4152033	4153740	1	2	2	0	2	4	1	4	0	0	0	0
055f443e-4ccb-4de0-9b11-24989e169639	NC_037641.1:5600000	NA	NC_037641.1	5600881	5601676	1	0	0	1	3	2	0	1	1	0	0	0
05600f5e-a39b-4a1c-960a-aeba8d40f68a	NC_037638.1:11124000	NA	NC_037638.1	11124599	11124905	0	1	1	0	0	0	0	1	1	0	0	0
0560769d-a4e2-4314-8381-70e67e239312	GeneID:411822	LOC411822	NC_037646.1	11060323	11069085	1	0	0	1	0	3	1	0	0	0	1	0
05651eeb-4ff7-47dd-a7d7-0e1bab5155a8	NC_037640.1:11856000	NA	NC_037640.1	11856300	11856813	0	2	0	0	1	1	0	1	0	0	1	0
05671516-0dd2-4a21-8d65-91455234e053	NC_037642.1:2975000	NA	NC_037642.1	2975797	2976578	0	3	3	5	1	2	0	1	0	0	0	0
056e30b6-f62f-4fe4-9190-cf9ac41057e6	GeneID:724237	LOC724237	NC_037638.1	16659492	16671749	1	0	1	6	1	1	1	0	0	0	2	1
0572b94c-361d-42df-872e-095463540f8f	GeneID:409954	LOC409954	NC_037649.1	988203	991131	1	0	5	1	7	5	0	2	0	1	1	2
05748ede-9a0b-4de5-a6d7-ff7c28f75cb3	GeneID:409577	LOC409577	NC_037651.1	5079415	5082576	0	2	1	3	0	2	0	0	0	0	0	1
05755026-394d-4568-b194-f849bc1d9f83	NC_037649.1:7833000	NA	NC_037649.1	7833787	7835172	0	0	0	1	2	1	0	0	0	0	1	0
0575fdda-e616-45cf-8e1a-c13986da610d	GeneID:410442	LOC410442	NC_037650.1	5262680	5266615	0	0	0	1	0	1	0	0	0	0	1	0
05777751-99c9-4b9b-aa62-c57ae82f73e7	GeneID:100577517	LOC100577517	NC_037643.1	7442005	7450128	0	1	0	1	2	0	0	0	1	0	1	1
057ab329-1652-468a-8032-aef5a7466de8	NC_037647.1:10211000	NA	NC_037647.1	10211295	10211981	18	11	7	14	13	28	1	2	2	0	1	2
057eaa64-e3fe-4eb0-accf-ce5a858cd822	NC_037651.1:4689000	NA	NC_037651.1	4689920	4691155	0	1	1	1	0	3	0	1	1	0	1	1
0580c690-3045-4403-b751-fb80836000e3	GeneID:409539	LOC409539	NC_037649.1	1391896	1460203	5	29	23	33	16	61	11	45	39	40	58	70
05811788-f7fe-4f4b-8fcb-628dc491cb09	GeneID:726548	LOC726548	NC_037652.1	7819709	7826631	0	0	0	0	1	2	1	0	0	0	0	1
058153ad-d190-4f5f-8803-0cce87fba1ce	NC_037642.1:13141000	NA	NC_037642.1	13141454	13143490	8	26	10	18	44	40	3	8	15	10	13	12
05847892-c27d-49bb-8c96-53cdef355c94	GeneID:411597	LOC411597	NC_037645.1	7310230	7318246	0	0	0	2	0	2	0	0	0	0	0	0
05867ed3-d832-4d8a-a841-66513825a876	NC_037642.1:7329000	NA	NC_037642.1	7329418	7330533	0	0	0	0	0	1	0	0	0	0	1	0
058a642d-512b-405d-9233-ace2870a4cc4	NC_037646.1:6454000	NA	NC_037646.1	6454885	6455328	0	0	0	0	0	2	0	2	0	0	2	0
058b1903-5a6f-4761-9d64-bbcce0ae1668	NC_037638.1:22776000	NA	NC_037638.1	22776779	22777355	0	1	1	4	2	3	1	1	0	2	0	0
058b55bf-cc9a-4422-a501-9cc648a49f09	NC_037648.1:11105000	NA	NC_037648.1	11105249	11105624	2	2	0	0	0	2	0	0	1	0	0	0
0591e88e-bed6-4862-ae3a-10337c924378	NC_037648.1:2314000	NA	NC_037648.1	2314293	2314679	0	1	0	1	1	7	1	2	1	0	2	1
05943385-9092-4732-aed8-a8ed246a0560	GeneID:102655983	LOC102655983	NC_037648.1	6420540	6435805	1	0	0	1	0	0	0	0	0	0	1	0
05950daf-a584-49c4-abbe-6bdde5354277	NC_037651.1:10452000	NA	NC_037651.1	10452331	10453228	0	4	2	6	3	9	1	0	0	1	0	0
05953682-3dfd-477b-a8d9-88739445f290	NC_037652.1:7873000	NA	NC_037652.1	7873564	7874670	2	1	2	6	3	10	1	1	1	2	5	4
05966d79-7b80-417c-a64d-474967a68b92	NC_037645.1:6970000	NA	NC_037645.1	6970056	6971265	3	1	1	2	1	2	0	1	1	0	4	1
059809fe-ef0d-4bd2-9319-d4a00fa60c3d	NC_037645.1:1441000	NA	NC_037645.1	1441073	1442418	0	1	1	2	0	1	0	0	0	0	1	0
059d979a-92bc-476b-8d2b-efe777f80535	NC_037643.1:6594000	NA	NC_037643.1	6594576	6594875	0	1	0	1	2	1	0	0	0	0	1	1
059ee620-40b1-479d-9f04-0ac3a60772d0	GeneID:408394	LOC408394	NC_037649.1	10727557	10729334	0	0	0	1	1	1	1	0	1	1	0	1
05a28b40-e620-4628-915d-4fa4e539a288	NC_037644.1:569000	NA	NC_037644.1	569806	572449	1	4	1	3	1	5	1	2	4	1	1	2
05a99d21-dc84-4fca-97fc-5f644e55c2a1	GeneID:724208	LOC724208	NC_037652.1	3808019	3814196	0	0	3	2	0	1	0	0	0	0	0	0
05abce58-ce0e-477b-8527-519dda7369c2	GeneID:551416	LOC551416	NC_037638.1	7054764	7057595	0	0	0	0	1	0	0	1	0	0	0	2
05ade5b7-159b-4d65-9c88-d5a1dc5d1c4d	NC_037638.1:6980000	NA	NC_037638.1	6980152	6981046	1	0	0	0	0	1	0	1	0	0	0	0
05b26506-ce88-4fca-8911-6502a4667f46	NC_037642.1:2283000	NA	NC_037642.1	2283767	2285150	0	0	0	0	0	2	0	0	0	0	0	0
05b8f9d6-4f85-44a4-a9f8-042a83232d19	NC_037644.1:7736000	NA	NC_037644.1	7736969	7738164	0	1	1	3	0	9	0	0	1	1	0	0
05b992c2-c35a-4026-8b48-140cb2692634	GeneID:412289	LOC412289	NC_037646.1	12333547	12339463	0	7	3	3	4	7	3	3	5	2	2	5
05bd8ff8-42b1-4da0-8310-c01061f94008	GeneID:412624	LOC412624	NC_037651.1	2565806	2569209	1	1	2	1	5	5	1	1	3	1	0	1
05bf7f58-2518-4f74-9b8f-bbc42806bf92	NC_037638.1:4202000	NA	NC_037638.1	4202426	4202634	1	1	0	1	1	0	6	11	15	14	10	19
05c49398-65d6-4776-8b99-a2813e7fa829	NC_037641.1:5460000	NA	NC_037641.1	5460889	5462060	0	2	0	0	3	2	0	1	0	0	0	0
05c5cf1d-3ae7-40ba-a8d0-12b36fad90e4	GeneID:726352	LOC726352	NC_037650.1	5993705	5995094	2	2	15	14	15	13	0	8	2	5	4	12
05c82fcb-a0cc-4734-8110-802bd957053e	NC_037643.1:12970000	NA	NC_037643.1	12970145	12971800	0	1	1	4	3	2	0	1	0	1	0	3
05c88bc0-3779-4902-9bc6-728cbe5a2205	NC_037647.1:6008000	NA	NC_037647.1	6008918	6009611	1	3	4	7	8	7	0	0	1	0	1	2
05ce1e5b-bc09-4aef-82f1-1162d34cb7a5	NC_037647.1:11904000	NA	NC_037647.1	11904254	11904679	0	1	1	0	2	0	0	0	1	0	0	0
05d16ca8-4880-4f11-9e75-e3890051fc6c	GeneID:724593	LOC724593	NC_037651.1	5008643	5013222	0	0	1	1	0	0	0	0	0	0	0	0
05d1cf74-607b-4e43-874f-2f40a964c975	NC_037641.1:12620000	NA	NC_037641.1	12620634	12623464	8	28	26	34	30	55	19	15	19	15	24	32
05d3b056-ebb6-4f34-85e9-b29b491fe623	NC_037638.1:13396000	NA	NC_037638.1	13396375	13397779	0	0	1	0	1	1	0	0	1	1	0	0
05d8e784-30e2-4193-a427-740175be0a95	GeneID:413582	LOC413582	NC_037651.1	4823999	4853404	1	6	4	4	3	9	0	1	2	4	1	1
05e4d21f-a246-46c4-aef1-be3e2329c089	NC_037651.1:4637000	NA	NC_037651.1	4637295	4638684	0	1	0	0	1	1	0	0	0	1	0	0
05e6c8cb-2733-441e-9875-e92945b39974	GeneID:102654894	LOC102654894	NC_037638.1	5021536	5022398	0	0	0	0	1	0	1	0	0	0	0	0
05e72401-b061-4582-ac83-0e03b1bcf877	GeneID:100578839	LOC100578839	NC_037639.1	4708253	4715025	3	2	0	1	0	2	0	0	0	0	0	2
05f1a9d1-17fe-4023-8bd7-c86d1183677a	GeneID:100577288	LOC100577288	NC_037645.1	5076402	5079064	0	2	0	1	2	2	0	0	0	0	0	0
05f5c075-b099-40c7-9bba-ccf019900fef	NC_037645.1:6500000	NA	NC_037645.1	6500471	6500798	0	1	0	0	1	0	0	1	0	0	0	0
05fa2713-f5df-418e-8e36-ffe58bfc2cb3	NC_037652.1:5151000	NA	NC_037652.1	5151012	5151878	3	0	0	4	0	2	1	0	0	1	0	0
06009e7a-63e3-49ee-bb01-627727541dcb	NC_037648.1:12931000	NA	NC_037648.1	12931659	12933057	0	0	1	5	0	6	0	0	0	2	0	0
0601243d-5b37-4dcc-aab5-65948a18e980	NC_037652.1:5873000	NA	NC_037652.1	5873442	5877907	0	1	0	0	1	0	2	0	0	0	1	0
0603959f-1fa8-4891-9f91-8acf6e9562a6	NC_037646.1:1684000	NA	NC_037646.1	1684949	1685416	0	1	0	1	1	0	0	0	0	0	0	0
0603af61-272d-4e98-a50e-4f3e66c737ee	GeneID:551272	LOC551272	NC_037650.1	10405838	10415690	0	0	0	1	0	2	0	0	0	0	1	0
06066802-0f99-4305-aaae-def3442e2d48	GeneID:102654365	LOC102654365	NC_037638.1	9116713	9119190	0	2	1	0	2	1	0	0	0	0	0	0
0606872d-f306-4be1-8f74-2055c7a9573c	GeneID:410116	LOC410116	NC_037638.1	10733561	10736479	4	1	4	7	1	8	0	2	1	2	3	3
06071b7b-038e-41b8-9b71-2ad7761846fe	GeneID:726754	LOC726754	NC_037643.1	16778143	16780543	0	0	0	0	0	3	0	0	1	0	1	0
06075047-ca8a-49a3-9204-ab5efadb05e6	GeneID:100577846	LOC100577846	NC_037643.1	12211176	12217625	0	0	0	1	1	0	0	0	1	0	1	1
06078e7c-a4af-483f-a01f-53f9c599d3b0	GeneID:552732	LOC552732	NC_037645.1	1441037	1442391	1	3	2	2	1	5	1	1	2	4	7	3
060ae68d-553d-48ae-b8a0-3868297c198a	NC_037649.1:7691000	NA	NC_037649.1	7691452	7692156	0	1	2	0	0	3	1	0	0	0	0	0
060b5f9d-8c3d-4872-9cad-89a43436136e	NC_037644.1:1913000	NA	NC_037644.1	1913753	1915001	0	0	0	0	0	4	0	0	0	1	0	0
060de294-bc3c-4a91-9866-47a5b6fde25b	NC_037653.1:1888000	NA	NC_037653.1	1888675	1889647	0	0	0	3	1	0	0	0	0	0	0	0
060fc4b1-db35-45af-b2df-fa32019b7691	NC_037649.1:3327000	NA	NC_037649.1	3327894	3328243	0	0	0	0	0	1	0	2	0	0	0	2
060fc503-a2ca-4860-a0af-d3524ffd6b1d	GeneID:408452	LOC408452	NC_037651.1	5789242	5791908	213	93	157	481	120	388	17	62	27	78	141	179
06101aaa-4187-468b-b362-3c469f9075ce	NC_037644.1:10171000	NA	NC_037644.1	10171770	10174292	44	28	23	47	31	85	0	7	5	6	15	9
06122993-8d07-4fa8-b54e-78f80e2da40e	NC_037652.1:6554000	NA	NC_037652.1	6554293	6554894	0	0	0	1	1	1	0	1	0	1	2	1
0612dd8e-6d4e-4c98-aa17-7d863bfea193	NC_037640.1:6079000	NA	NC_037640.1	6079110	6080022	0	0	1	1	1	4	0	0	1	1	0	0
0614ff79-5652-4224-bf89-9135ee1e7575	GeneID:410796	LOC410796	NC_037639.1	15833166	15837792	1	2	2	3	9	4	3	2	1	1	3	2
0621cc65-0f12-4d29-98e2-4f14a9b191f6	NC_037638.1:2002000	NA	NC_037638.1	2002406	2004174	0	0	0	1	1	0	0	0	0	0	0	0
0622fdac-290d-44c4-836b-af7dd795ddb5	NC_037642.1:13692000	NA	NC_037642.1	13692960	13696934	0	1	0	0	0	1	0	0	0	0	1	0
062892cf-0252-4f51-b748-b584ff4358d1	NC_037638.1:5582000	NA	NC_037638.1	5582417	5583082	0	0	0	0	1	0	0	0	0	1	1	0
0629408d-6e72-4908-8188-0c60a8b7b493	NC_037638.1:13234000	NA	NC_037638.1	13234249	13234997	0	0	0	0	0	1	1	2	0	1	2	1
062b161c-c2b4-4f3a-bd72-c6be6eda7dff	NC_037646.1:6620000	NA	NC_037646.1	6620261	6621966	2	7	7	10	16	21	0	1	1	0	5	2
062bce79-637a-435f-859c-57e6657d091c	GeneID:100577408	LOC100577408	NC_037645.1	5100028	5109265	3	2	3	6	1	3	4	1	0	2	4	2
062fde9e-4126-405d-a78a-934221d44a8c	GeneID:113218715	LOC113218715	NC_037641.1	6734261	6736151	1	0	2	3	1	4	0	0	0	0	1	1
0631c91a-d2da-40c4-9199-efdc2e4376ac	GeneID:113219394	LOC113219394	NC_037638.1	1661378	1670382	0	0	0	1	0	1	0	0	0	0	0	1
06323ef1-9e3c-47a2-a31b-5339b1d05b8f	NC_037643.1:15112000	NA	NC_037643.1	15112934	15114433	0	0	0	1	0	0	1	0	1	0	0	0
06353c93-9f01-480e-9e7c-eb28e9549a83	NC_037643.1:16585000	NA	NC_037643.1	16585207	16586514	0	1	0	2	5	3	0	0	0	1	0	2
06355844-3a21-4c40-a069-35eb1f1327c2	GeneID:413159	LOC413159	NC_037643.1	15748373	15766188	0	3	1	3	0	3	3	1	0	0	0	2
06363f6e-08dc-4579-8185-89e9c43838f6	GeneID:411916	LOC411916	NC_037645.1	6323988	6326062	0	0	1	1	1	0	1	0	0	0	0	0
063b8fea-7439-4ca5-b552-97d19dc14898	NC_037652.1:729000	NA	NC_037652.1	729041	731644	0	1	1	1	0	1	2	0	1	2	1	2
063df352-9a4f-456a-8843-bd13809937e8	GeneID:724308	LOC724308	NC_037643.1	3055303	3059542	1	8	4	2	3	11	0	1	0	0	2	1
06424147-32d4-48b8-b271-b47458e9b80c	NC_037638.1:6468000	NA	NC_037638.1	6468522	6469641	0	0	0	0	0	2	2	0	0	0	0	1
0644465d-adac-4f4f-b42c-55e776b6dfbe	NC_037639.1:2514000	NA	NC_037639.1	2514533	2516203	1	2	0	0	1	1	0	1	0	0	0	0
06485b68-1a4e-4046-8f8b-636249aa6319	NC_037639.1:6935000	NA	NC_037639.1	6935369	6936049	0	2	0	0	7	1	0	0	0	2	0	1
064abce9-dfeb-4f11-bf8b-119b8d3c7803	NC_037638.1:2105000	NA	NC_037638.1	2105662	2106223	0	3	6	4	2	7	1	1	1	1	1	2
064e9cc9-db51-4674-b1de-c9fd9365a3a5	GeneID:412233	LOC412233	NC_037647.1	8072482	8104292	4	5	0	8	13	8	1	5	2	1	4	1
064f6dd5-0a29-4d2d-9403-4a1740851574	NC_037649.1:1462000	NA	NC_037649.1	1462143	1463415	0	2	2	2	8	2	2	2	1	1	0	2
0653bab2-e0f1-45a5-b9dc-1cb33c30045d	NC_037648.1:14376000	NA	NC_037648.1	14376759	14377436	1	0	0	1	0	1	0	0	0	0	0	0
0657ad37-16be-4215-a9a9-bfb37105ee03	GeneID:724811	LOC724811	NC_037640.1	11849527	11852158	0	0	2	0	0	0	1	1	0	0	0	2
065ac4a2-218f-4b5f-a8c5-055d1a24d3e0	GeneID:552073	LOC552073	NC_037639.1	13873667	13881494	1	0	1	1	2	1	0	0	0	0	3	2
065b4954-473c-42ea-8780-dec948c07ae9	GeneID:725740	LOC725740	NC_037640.1	1949224	1951631	3	7	7	6	7	8	4	7	5	5	10	9
066554b2-f026-451b-9f1e-21568ea6b1f6	NC_037640.1:6375000	NA	NC_037640.1	6375572	6375831	1	0	1	1	0	0	0	0	0	0	0	0
06671b30-9681-48cd-9808-d7b110869219	GeneID:413223	LOC413223	NC_037649.1	10017624	10023410	0	8	1	5	2	5	1	3	0	1	0	0
066744d1-d07e-4d37-9176-dae6cdc9f818	GeneID:411176	LOC411176	NC_037643.1	7952042	7961871	0	0	1	1	2	2	0	0	0	0	0	0
066c7bd7-1731-45e2-95d2-4f827795f0a0	GeneID:724475	LOC724475	NC_037643.1	2982507	2983911	0	0	1	0	2	0	0	0	0	0	1	0
0672175c-1bfc-4e25-8339-309c8b46d3ff	NC_037649.1:2040000	NA	NC_037649.1	2040577	2042238	0	0	0	0	2	0	0	0	1	0	3	0
06744f8f-7443-433e-ae53-dfede5245666	GeneID:551016	LOC551016	NC_037645.1	11437707	11438486	0	1	0	0	3	1	1	1	1	1	1	0
067593b1-4a8c-4fd8-8189-528ba3463c28	NC_037652.1:7900000	NA	NC_037652.1	7900632	7903991	0	0	0	1	0	0	0	1	0	0	1	1
0680f9d0-e8ca-4420-9a54-3782ed90ebd5	GeneID:409321	LOC409321	NC_037652.1	6556129	6560004	0	0	1	1	3	1	1	0	2	1	2	1
06855ddf-cded-484e-9c14-678c10357b0e	NC_037649.1:6983000	NA	NC_037649.1	6983991	6986252	3	1	5	5	2	2	0	0	0	1	0	3
0685b7d4-65c5-4cb8-bf0b-e94090c5b25d	GeneID:551533	LOC551533	NC_037650.1	2794820	2798704	1	2	2	6	0	5	0	0	0	2	4	1
068a3626-6d6e-4842-9cb9-a42fcc34a0e5	NC_037648.1:10424000	NA	NC_037648.1	10424637	10425219	0	0	1	1	3	1	0	0	0	0	1	1
068a8cbf-6639-4a1b-8fef-906f56f8add7	GeneID:550667	LOC550667	NC_037640.1	11700290	11707367	17	4	9	28	5	33	4	1	0	2	9	11
068a9926-acb9-49c4-9dc5-b3731f9bd52b	NC_037652.1:1854000	NA	NC_037652.1	1854974	1855647	0	0	0	0	3	2	1	0	0	0	1	1
068b175a-78ed-4b5f-9769-fa81cfdd8a39	GeneID:100577228	LOC100577228	NC_037640.1	2186366	2193466	0	0	0	4	0	1	0	0	0	1	0	0
0691dcc9-24d4-4e98-b79d-b81fd956cb5e	NC_037638.1:9056000	NA	NC_037638.1	9056707	9057063	1	0	0	1	0	2	1	0	0	1	0	1
069734cb-b2a2-4d7f-a29f-7fb2f9adf7ff	GeneID:412436	LOC412436	NC_037638.1	14182470	14216394	2	0	0	0	1	2	0	0	0	0	0	0
069c43ac-0872-4f3e-b5fe-1e756adedfb1	NC_037644.1:10171000	NA	NC_037644.1	10171402	10172804	13	3	12	23	3	17	0	1	2	1	6	2
069e725d-bd58-4f40-b74d-0a2d0fcee097	NC_037652.1:6934000	NA	NC_037652.1	6934725	6937607	12	20	13	34	20	39	7	11	15	8	17	16
06a1c2a4-ede2-4022-a6ed-2217d6962087	GeneID:726399	LOC726399	NC_037644.1	21967	35190	1	0	2	0	1	4	1	0	1	0	0	1
06a20910-5f9e-466a-bf18-bd0aa1ad4c09	GeneID:724497	LOC724497	NC_037638.1	19353587	19358840	0	1	0	1	0	6	0	1	1	0	1	0
06a4145f-d084-4a9c-973a-cae91d4fcacb	NC_037641.1:7980000	NA	NC_037641.1	7980693	7981681	0	0	1	4	1	0	0	0	0	2	1	0
06afbfe2-33a1-4aad-9c27-fc5117658858	GeneID:408955	LOC408955	NC_037645.1	12640038	12646364	0	0	0	1	0	1	0	0	0	1	1	0
06b08275-cacd-4bd6-90b3-faeb69bc0686	NC_037646.1:12285000	NA	NC_037646.1	12285645	12288553	1	0	0	0	1	0	0	0	1	0	0	2
06b5d617-e73d-4324-bcb5-a44e5cb65d33	GeneID:410815	TpnI	NC_037639.1	14378280	14397168	3	4	2	5	0	13	1	3	1	1	0	1
06bcbea0-44e2-4f9c-943d-a46d7aad9e91	NC_037644.1:152000	NA	NC_037644.1	152428	153935	1	0	0	1	1	0	0	0	0	0	0	1
06bdab01-b6d6-4b0c-aa11-6b762cd8a9c7	NC_037641.1:11986000	NA	NC_037641.1	11986781	11990230	0	1	0	0	1	0	1	0	0	0	0	0
06c2e39f-cae9-408d-8ea2-ab0c8164c152	NC_037652.1:3539000	NA	NC_037652.1	3539170	3541012	2	5	6	6	14	8	4	7	5	6	4	4
06c57a9b-a32f-47e8-b665-430b8457cf92	NC_037640.1:308000	NA	NC_037640.1	308047	309275	0	2	3	6	1	3	0	0	0	0	0	0
06c60042-9335-43f9-9a3d-27cb187e0504	GeneID:100576925	LOC100576925	NC_037651.1	8627722	8630679	0	0	0	0	0	2	0	0	0	1	1	1
06c6ee0b-8aa1-4e51-aa62-fa2afe24f3fc	NC_037646.1:5862000	NA	NC_037646.1	5862964	5864942	1	0	1	1	1	2	0	0	0	0	0	1
06ca4000-4e0d-4d79-a269-6b43571f7ae9	GeneID:409422	LOC409422	NC_037640.1	23840	40815	0	0	2	1	0	1	0	0	0	1	1	1
06cb3b6f-1611-4112-9796-7b47e1d538ed	NC_037651.1:2819000	NA	NC_037651.1	2819889	2821732	1	7	5	6	6	8	0	0	2	2	0	8
06ce6d51-ec15-4788-9e65-4b33705fa5a5	NC_037645.1:7756000	NA	NC_037645.1	7756502	7757222	1	4	0	3	3	3	2	1	0	0	2	2
06cff2ab-c4e1-4173-8b8b-8cc1f0bfe099	GeneID:552446	LOC552446	NC_037648.1	15961613	15965944	1	0	0	0	2	0	1	1	0	0	0	0
06d2220c-8a12-4b42-9512-4a62d95c849f	GeneID:100576157	LOC100576157	NC_037648.1	851747	865833	3	0	0	4	2	1	0	2	0	0	1	0
06d7a3bb-82c3-428e-9b05-22edfc33a510	GeneID:411720	LOC411720	NC_037652.1	3776248	3779699	0	0	0	1	2	1	0	0	0	0	0	0
06d869a8-c1a6-4ee2-a208-b3cf34cd3886	NC_037643.1:3798000	NA	NC_037643.1	3798247	3800115	3	13	13	9	7	20	3	5	5	3	8	11
06d981a1-925d-424a-953c-d4eff8c01adc	GeneID:726818	LOC726818	NC_037646.1	8544616	8548591	1	0	1	1	1	1	0	1	0	0	0	1
06daccc4-ab26-4b51-8f95-10f4370d48f9	GeneID:724249	LOC724249	NC_037652.1	2544428	2547402	4	5	3	9	5	7	4	2	3	4	5	2
06de9a8c-7921-465b-9cc2-fce7bb8c9d5e	GeneID:552114	LOC552114	NC_037652.1	9508179	9514256	0	1	0	1	1	1	0	0	0	0	1	1
06dfa5bc-bdfa-4c93-a48a-e8658da5208a	GeneID:100576620	LOC100576620	NC_037640.1	13086695	13090388	1	0	0	0	1	0	0	1	0	0	0	1
06e17f81-8eb8-4aa7-9b28-261ffa28b80b	NC_037647.1:12046000	NA	NC_037647.1	12046540	12048359	2	5	8	10	14	9	2	1	3	10	9	3
06e2c2c0-9589-4c64-a129-e1183691a27b	GeneID:552027	LOC552027	NC_037646.1	2886996	2892472	1	0	2	1	1	3	1	0	0	0	2	2
06e508d7-c859-49ce-aa91-ab91f5a61556	GeneID:724852	LOC724852	NC_037639.1	15341507	15350100	0	0	1	2	0	1	0	0	0	1	0	0
06e6df20-c7d9-4d00-b4bf-2ee9211644d5	NC_037638.1:7932000	NA	NC_037638.1	7932719	7933036	0	1	2	1	2	0	0	0	0	0	0	1
06eaac25-44ef-4b9f-8df4-a4557784e529	NC_037648.1:8087000	NA	NC_037648.1	8087347	8090571	2	5	3	1	14	14	2	2	4	4	3	8
06f4e116-40f7-4f01-b289-14c203ed4153	NC_037644.1:10539000	NA	NC_037644.1	10539648	10541677	0	1	0	0	1	2	0	1	1	0	1	0
06f8813a-0cca-418c-865a-ba616b05735d	GeneID:406133	Mrjp4	NC_037648.1	2280549	2284094	2	5	4	0	5	4	10	1	3	2	1	1
06faaa3a-f514-4bff-ad65-55d17915bd92	GeneID:503505	LOC503505	NC_037638.1	6257988	6276058	1	4	5	5	6	6	0	0	0	1	5	0
06fd893a-921a-4916-9a65-f80dc371b8c5	NC_037640.1:4951000	NA	NC_037640.1	4951827	4952259	0	1	0	0	1	1	0	0	0	0	0	0
06fee053-279d-4acc-ae83-53108f518603	NC_037648.1:14092000	NA	NC_037648.1	14092975	14096251	0	0	0	2	1	0	0	0	2	0	0	0
07013410-00e9-4f3b-8bb1-2f375108de0d	GeneID:100577981	LOC100577981	NC_037647.1	10763641	10767014	2	1	0	0	3	3	0	0	0	0	0	0
0707de8b-1f81-4ce3-97c7-b56b3805dbd2	GeneID:412191	LOC412191	NC_037638.1	14268485	14274092	0	0	0	1	0	1	0	0	0	0	0	1
070cf390-13d6-44cc-8dc3-5c9c78e2749e	NC_037638.1:9125000	NA	NC_037638.1	9125262	9125813	0	1	0	0	1	1	0	0	0	0	0	0
070df9e1-ac47-4a4c-a77c-e9adca16808d	GeneID:410941	LOC410941	NC_037640.1	6697394	6700358	0	0	0	3	0	0	0	0	0	0	2	0
070e9020-f05f-4055-8b87-e71dfbca3120	GeneID:724157	LOC724157	NC_037651.1	1437501	1440263	0	0	0	1	1	1	0	0	0	0	0	0
0719270d-6187-483c-bd9b-afc77e380ae3	NC_037651.1:3357000	NA	NC_037651.1	3357112	3361415	0	1	1	0	1	3	0	1	0	1	0	2
071b1d9e-6fb4-42bd-8a76-e97cce61d118	GeneID:726514	LOC726514	NC_037645.1	8769267	8780528	1	0	0	1	1	0	2	0	0	0	0	2
071c2194-9543-4201-b973-34056c2a5d67	GeneID:726362	LOC726362	NC_037644.1	4974306	4991697	2	1	1	0	2	0	0	0	1	0	0	1
071d4e84-1661-49e2-b324-113858243f2e	NC_037638.1:5264000	NA	NC_037638.1	5264657	5266102	0	0	3	1	0	1	0	0	0	0	0	1
071d90e1-e801-4597-ac76-f54eb70fbdba	GeneID:100577053	LOC100577053	NC_037645.1	8206895	8211147	1	1	0	2	0	0	0	0	0	0	0	2
072167f2-7570-4578-b8bc-e84a0070eefa	GeneID:413318	LOC413318	NC_037642.1	9563489	9567555	0	0	0	0	0	1	0	0	0	0	0	0
0721f2e7-a8e9-47e7-9b71-fda55267bdac	NC_037647.1:11443000	NA	NC_037647.1	11443113	11444051	2	0	1	0	0	4	0	0	0	0	0	0
0722bd33-9d68-4c99-a347-618bb8b412e6	GeneID:551379	LOC551379	NC_037648.1	7120373	7128383	4	6	7	36	2	16	0	8	1	3	5	7
0722bd33-9d68-4c99-a347-618bb8b412e6-2	GeneID:551379	LOC551379	NC_037648.1	7120123	7128137	19	11	14	37	3	26	2	4	0	4	16	12
072597a4-7f3c-4f4e-b754-598829a8c726	NC_037648.1:536000	NA	NC_037648.1	536157	539833	1	1	0	0	1	1	0	0	0	0	2	1
0728a42e-2fe7-4a7f-a97f-726d988e685e	GeneID:551365	LOC551365	NC_037640.1	6106370	6107942	3	4	1	5	1	5	0	0	2	2	2	3
072bb058-d934-486d-9b94-b12b85410b05	NC_037646.1:11257000	NA	NC_037646.1	11257284	11257535	2	2	0	4	7	6	3	1	3	3	4	10
073081ee-b4e9-4aa5-801a-ed5b474943fc	GeneID:410533	LOC410533	NC_037651.1	8750126	8751761	2	3	5	2	3	10	1	4	0	2	3	4
0731667f-9a09-464b-a2ed-b1921689c4bc	NC_037642.1:13654000	NA	NC_037642.1	13654520	13654822	1	0	0	0	0	1	0	0	1	0	1	0
0738c366-94cd-4f64-a5ae-1c149913ffbe	NC_037642.1:12099000	NA	NC_037642.1	12099712	12100578	0	0	1	1	0	2	0	0	0	1	0	0
0738c5f0-c8bc-4177-b2c7-6be32aedb05a	GeneID:406081	LOC406081	NC_037642.1	11679262	11685668	8	6	1	0	7	8	10	2	8	9	10	5
07394224-bfb8-485f-8ab9-204ee2fe5773	GeneID:100576774	LOC100576774	NC_037649.1	9267210	9270412	0	2	0	0	0	1	1	0	0	0	0	0
073b056f-ff8c-4da1-8e15-b77c3bced33c	GeneID:724971	LOC724971	NC_037641.1	7572027	7580463	1	0	1	1	0	0	0	0	0	0	0	0
073e3d23-cd7f-4464-b83c-528cb075d847	NC_037648.1:1101000	NA	NC_037648.1	1101147	1101464	2	0	0	0	6	3	0	0	0	0	0	0
074a8ee4-f372-4406-a545-76803b552dbe-1	GeneID:409533	LOC409533	NC_037645.1	11997540	12002060	1	4	1	3	4	6	0	0	0	1	0	3
074df8bb-872b-47ab-a24b-6348c6e8dbc0	GeneID:411184	TpnT	NC_037643.1	2075675	2080554	26	50	52	43	89	126	18	26	34	26	33	38
0750b31b-9bdb-435c-8282-b3dc8aee1386	GeneID:107964419	LOC107964419	NC_037642.1	5841646	5843851	0	0	0	1	1	0	0	0	2	0	0	0
07535e23-d2e4-4a17-8e04-6ccc791de126	GeneID:412476	LOC412476	NC_037647.1	2257241	2261132	0	0	0	0	0	1	0	1	2	1	0	0
0753bc9a-0c62-4ccf-b385-4f85a4ad8db1-1	GeneID:412159	LOC412159	NC_037640.1	4462938	4467717	7	11	8	8	9	11	2	1	1	2	2	2
07548e5a-2823-457c-a512-23d1d9170a40	NC_037645.1:8562000	NA	NC_037645.1	8562520	8563393	9	20	9	15	23	17	0	1	3	1	2	3
07553739-3236-450b-a774-a23866faf8f2	GeneID:409740	LOC409740	NC_037652.1	3871704	3875605	0	0	0	3	0	0	0	0	0	0	0	0
07570c86-9892-4340-82e8-f98b042aaf1a-1	GeneID:725749	LOC725749	NC_037647.1	8163653	8165494	1	3	2	2	1	2	1	0	1	0	1	3
075c52fc-2e5d-4f3e-a255-8e7e72049826	NC_037639.1:9943000	NA	NC_037639.1	9943301	9944273	3	6	5	8	4	19	0	1	0	0	0	1
0760b72f-c0f3-4372-9003-9e7963071d7c	NC_037642.1:9387000	NA	NC_037642.1	9387144	9387906	0	0	0	3	0	0	0	0	1	0	1	2
0763703a-f6c6-44a3-9891-5d33bc3cdc08	GeneID:100577582	LOC100577582	NC_037645.1	2707681	2709269	1	0	2	1	0	3	1	0	0	0	0	0
07642258-ff0e-45bd-bbf7-b3d099d782e4	NC_037650.1:4505000	NA	NC_037650.1	4505043	4505293	1	0	0	0	0	0	0	0	0	0	0	0
076b15f3-763a-42a1-8689-b72900a5a663	NC_037641.1:722000	NA	NC_037641.1	722173	722875	0	0	0	0	3	1	0	2	2	1	0	4
076f02b8-333c-4eac-b58d-915f82aaea7a	GeneID:413194	LOC413194	NC_037640.1	4964837	4967289	1	0	1	1	0	2	0	0	0	1	1	2
0772bb4a-f4fe-491e-978d-80c9da7b969f	NC_037644.1:52000	NA	NC_037644.1	52675	54578	0	2	1	0	0	0	0	0	0	1	2	0
07745769-09af-41bd-ba66-2fde52183f7b	NC_037647.1:7054000	NA	NC_037647.1	7054472	7055823	71	91	135	155	84	149	51	45	33	39	97	110
07756588-50c7-4400-89fe-43d10d6d4047	NC_037643.1:16448000	NA	NC_037643.1	16448854	16449510	39	65	48	60	93	91	19	28	28	23	27	58
0778509e-7462-4727-a3a9-d2bb561711c8	NC_037640.1:9694000	NA	NC_037640.1	9694497	9696242	1	1	1	0	3	5	1	0	1	2	0	0
0779c6ba-6be6-4eef-9c8c-fc6e0e5e1328	NC_037642.1:6838000	NA	NC_037642.1	6838008	6838475	0	0	0	0	1	1	0	0	1	0	0	0
0780a75d-645e-45de-93b6-789aa8cb49f0	GeneID:107964635	LOC107964635	NC_037643.1	3664770	3666103	0	1	1	1	0	0	0	0	0	0	0	1
0780cbbf-2781-425a-ba78-755b1354a1c1	GeneID:552648	LOC552648	NC_037638.1	4635609	4638258	18	20	14	19	18	55	17	14	4	9	15	18
07839018-573c-4e28-9013-af50c0e35e53	GeneID:413368	LOC413368	NC_037643.1	13063497	13073474	2	1	3	5	1	6	0	0	0	1	1	0
0786cc3f-e97b-45e0-8780-52411f98e005	NC_037639.1:11735000	NA	NC_037639.1	11735368	11736020	0	0	0	0	0	2	0	0	0	0	0	0
078ab96b-5a89-4d20-aa62-256afaff226a	NC_037645.1:2423000	NA	NC_037645.1	2423345	2423605	0	0	1	0	0	3	0	1	0	1	0	1
078e8927-e0f2-49c0-b3af-dbe65ba51f10	NC_037645.1:9463000	NA	NC_037645.1	9463038	9463409	0	0	1	0	2	2	2	3	0	1	0	3
079260f8-104f-44ad-a35e-6c35d79ef62d	NC_037638.1:2004000	NA	NC_037638.1	2004525	2006080	2	6	3	8	9	6	2	1	3	3	3	2
079b724d-f63c-4fce-a98a-f2e4a43332f1	NC_037640.1:10257000	NA	NC_037640.1	10257635	10257972	2	3	4	1	2	4	0	0	0	0	3	5
079f9dc7-f827-4603-b20a-a273cf11345f	NC_037643.1:11982000	NA	NC_037643.1	11982990	11983708	0	1	1	0	0	1	0	1	0	0	1	0
07a3e673-2552-42c9-a23f-982dd8932b74	NC_037649.1:11134000	NA	NC_037649.1	11134390	11136070	0	2	0	4	0	1	0	0	2	0	0	2
07a9f666-fc3d-44c5-9c74-58b39ca92ee7	NC_037648.1:12649000	NA	NC_037648.1	12649542	12650138	0	1	0	0	1	1	0	0	3	0	0	0
07b02ae4-4a4b-4da3-a6e1-728ca99f3c02	GeneID:692346	Tert	NC_037639.1	2033807	2037255	0	0	0	1	0	1	0	0	0	0	0	0
07b0a069-d19f-4dd7-9db6-f15ba3e0da9a	NC_037653.1:1228000	NA	NC_037653.1	1228333	1229907	7	18	9	6	18	10	2	1	2	0	1	3
07bf2484-26c8-4741-b39c-e08b08b25c57	NC_037645.1:7680000	NA	NC_037645.1	7680834	7681250	3	0	1	1	1	2	0	1	1	0	3	2
07c47bad-4a4e-4439-b9c2-fe793adf894a	GeneID:102654051	LOC102654051	NC_037650.1	5826086	5839588	0	2	0	1	3	5	0	0	0	0	0	0
07cec8fc-a5de-413e-a489-7f549adf8e73	NC_037639.1:14275000	NA	NC_037639.1	14275165	14276507	0	0	4	1	2	2	0	3	0	0	1	1
07cf0581-30a1-4154-b39e-b97f09885fa4	NC_037638.1:20626000	NA	NC_037638.1	20626791	20627510	1	2	1	0	3	2	1	0	1	1	2	1
07d659d2-c561-4441-8b43-8db1ee233014	NC_037640.1:2082000	NA	NC_037640.1	2082124	2149340	3	1	0	0	1	1	2	0	0	2	0	0
07d65de9-e8ca-4e83-b6a3-6377f8816ead	GeneID:409167	LOC409167	NC_037642.1	5919124	5924962	0	2	1	7	4	8	0	0	1	1	1	3
07dca018-24e8-414d-bb88-da8c136faded	NC_037643.1:6671000	NA	NC_037643.1	6671613	6672445	0	0	0	1	0	1	0	0	1	0	0	0
07e07bc2-5906-4c22-843f-4b8440af9f84	NC_037647.1:9893000	NA	NC_037647.1	9893588	9896738	0	1	0	0	6	4	2	5	5	2	4	4
07e1e0ef-c69f-482c-a6db-86ece6ba9e55	GeneID:727331	LOC727331	NC_037638.1	2077354	2081080	0	0	0	1	1	3	0	0	1	0	0	0
07e2e7d6-4681-4b05-bbe4-36b055dedca1	GeneID:411854	LOC411854	NC_037647.1	8179719	8188324	0	0	1	1	0	3	0	0	0	0	0	0
07e3cdd5-cffb-4d0d-ac85-b9a5c4e2e85a-1	GeneID:552849	LOC552849	NC_037652.1	5846800	5850907	10	15	28	47	24	27	5	6	10	6	30	30
07ea1b81-b5e1-479e-8311-fa5d2bc9d44b	GeneID:100576620	LOC100576620	NC_037640.1	13086695	13090388	0	1	1	1	1	4	2	0	0	0	0	2
07ea9ce3-97f0-451b-a427-3c6d3d405ab9	NC_037647.1:229000	NA	NC_037647.1	229901	231726	0	0	0	1	0	0	0	0	0	0	0	0
07f3607f-b917-4942-a4fb-4ad2735dc3ee	NC_037646.1:10725000	NA	NC_037646.1	10725015	10726032	0	1	0	1	1	0	0	1	2	0	0	1
07f71200-cb02-4ac2-8a1a-3818ea2aad2c	NC_037638.1:6272000	NA	NC_037638.1	6272126	6276058	2	2	5	3	9	8	3	1	2	1	3	7
07fbd39b-f2f2-4835-8afb-d2c4f981155b	GeneID:412810	LOC412810	NC_037644.1	10677858	10694248	0	0	1	3	2	6	0	1	0	1	0	1
07fcd932-2733-4b44-9d5a-787fff7a2446	NC_037653.1:4638000	NA	NC_037653.1	4638204	4638703	0	0	1	0	0	0	0	0	0	0	1	0
07fd70f7-e15e-459c-967d-975d8cc9fbaa	GeneID:409387	LOC409387	NC_037644.1	4874643	4876447	0	0	1	1	0	1	0	0	0	1	0	1
08013181-320d-431d-8277-208a35a1f70c	NC_037652.1:3640000	NA	NC_037652.1	3640692	3641722	0	0	1	0	3	1	0	1	0	0	0	0
08020287-ba39-4567-9a4b-4fd61bb12870	NC_037651.1:8144000	NA	NC_037651.1	8144839	8145637	0	1	1	0	0	1	0	0	0	0	0	0
080229f3-983d-4d28-ac57-6e039bb0ce62	GeneID:552761	LOC552761	NC_037638.1	10518489	10522208	1	0	1	0	1	0	0	1	0	1	0	1
0803300c-241e-4dfc-8bea-85a245312e5b	GeneID:412256	LOC412256	NC_037640.1	10232761	10239109	0	1	3	1	0	3	0	0	1	0	0	0
0805fda7-2050-4b5b-b51c-20e1a85b33d7	NC_037649.1:7823000	NA	NC_037649.1	7823434	7824341	0	4	3	3	6	6	3	0	2	0	1	1
08099988-8840-49d9-ade4-72e7cd7e5faa	NC_037638.1:19597000	NA	NC_037638.1	19597591	19597950	1	7	8	5	6	6	6	5	1	3	0	7
080bb31e-2753-401f-a8c4-c06f62ad18ae	NC_037642.1:253000	NA	NC_037642.1	253257	254079	0	1	1	3	2	9	0	3	0	0	1	0
08110090-e026-4583-9240-2392a199df09	GeneID:100577026	LOC100577026	NC_037644.1	2090259	2095808	2	7	4	6	4	5	3	4	0	3	3	9
0814dbeb-46b7-4c78-a9cf-e26cb446987d	NC_037652.1:7391000	NA	NC_037652.1	7391167	7393115	14	25	17	24	43	40	19	41	39	36	27	46
08175ebc-c972-401f-8c83-4f96888056ed	NC_037651.1:1579000	NA	NC_037651.1	1579172	1579648	2	6	6	2	6	11	2	3	4	1	3	5
08195da2-f7c8-4475-b42d-81157218af8d	NC_037639.1:11835000	NA	NC_037639.1	11835863	11837150	1	0	0	1	0	0	1	0	1	0	0	2
081abc4d-31e8-48be-bc59-e51ac1a71063	NC_037639.1:2390000	NA	NC_037639.1	2390942	2391696	0	1	0	2	1	0	0	0	0	1	0	0
081d5c41-56d6-4f8d-9d59-56b0b0784137	NC_037642.1:12259000	NA	NC_037642.1	12259729	12260018	0	0	0	0	1	1	0	1	0	0	1	2
081e33b9-0d5a-408a-8b4e-db8ffa6c7f68	NC_037641.1:11581000	NA	NC_037641.1	11581830	11582634	8	12	7	4	16	10	3	5	0	3	4	5
081eb50d-d142-41b1-b32a-8e2a3bc00366	GeneID:552786	LOC552786	NC_037642.1	13387263	13389876	0	0	0	0	0	1	1	0	0	0	1	4
081ff352-2ebc-4e61-9a24-cf848e3ebcf1	GeneID:412929	LOC412929	NC_037640.1	7790377	7796001	3	0	2	2	1	2	0	0	0	1	1	0
082542c3-c8cc-468a-adcf-3618f1dc63b5	NC_037651.1:8220000	NA	NC_037651.1	8220916	8222004	5	8	3	8	4	12	3	2	3	7	8	4
082a0970-fa13-4d4c-87cf-c0e5df25f72c	GeneID:551702	LOC551702	NC_037644.1	10651633	10653432	1	4	0	1	4	6	0	1	1	3	0	3
0831783b-1f4c-48bd-9344-2cb2478378f0	NC_037647.1:11926000	NA	NC_037647.1	11926177	11927934	2	5	5	8	4	8	0	3	3	0	2	1
083496e8-2dc2-4b95-a935-8beea27b3abf	GeneID:413222	LOC413222	NC_037649.1	7655760	7664210	0	1	1	5	1	0	0	0	0	0	0	0
0836ab60-e330-4dd0-8a22-2a8d1cabbf16	NC_037651.1:8344000	NA	NC_037651.1	8344191	8346183	0	1	1	1	0	1	0	0	0	0	0	0
08395c8c-1b17-4bcc-8d5a-38b4b75bf7b2	GeneID:411260	LOC411260	NC_037645.1	5867423	5873014	9	21	12	8	12	19	9	7	15	5	11	4
083c3624-b009-432a-b6dd-bacc2e341b16	NC_037650.1:5046000	NA	NC_037650.1	5046610	5049186	0	1	1	4	3	2	2	2	2	2	0	2
0840ef8f-9f86-40f3-86de-1c8deb37eaa6	NC_037649.1:988000	NA	NC_037649.1	988203	989643	0	2	1	1	3	0	0	0	0	2	1	2
0844aea6-92f1-476c-9262-bd87970aa46c	NC_037641.1:4212000	NA	NC_037641.1	4212248	4215422	3	0	2	13	4	2	1	0	1	0	1	1
0845b6cc-aafc-4f08-9c0c-9c235a0a5c1b	NC_037639.1:10233000	NA	NC_037639.1	10233466	10234067	1	1	5	0	3	7	0	1	0	0	0	3
084c370b-3154-4bfd-9ad1-ed12f2705a04	NC_037642.1:8440000	NA	NC_037642.1	8440474	8441187	0	2	1	3	0	1	0	0	0	0	0	0
084d6983-75f2-421f-bd6e-be87f6bfbc06	NC_037643.1:16566000	NA	NC_037643.1	16566302	16566489	0	0	0	0	2	0	0	0	0	1	0	1
084feb4c-cada-4579-8a63-38cf87b79e76	GeneID:409257	LOC409257	NC_037650.1	71652	99236	1	1	0	1	1	0	0	0	0	0	0	0
0852bdae-96dd-4cb4-9cba-be252bec2925	NW_020555859.1:296000	NA	NW_020555859.1	296437	297506	2	0	1	3	0	2	0	0	0	0	0	0
0857e68f-a7a4-4734-b108-0c6b8ce0c5fc	GeneID:692346	Tert	NC_037639.1	2033778	2037758	1	0	1	2	2	2	0	2	0	0	0	1
085b348a-01b0-4537-8f87-1be4652177f6	NC_037646.1:5004000	NA	NC_037646.1	5004948	5005496	1	1	0	0	1	2	0	0	0	0	1	0
085c3c85-c39c-4840-a861-26043a5c00ad	NC_037648.1:15965000	NA	NC_037648.1	15965651	15966942	2	4	3	8	13	8	0	3	4	0	1	4
085fb4a6-f7c7-44fd-983c-fea894cb46c8	GeneID:410337	LOC410337	NC_037648.1	12873999	12883941	1	0	0	1	0	0	0	0	0	0	0	1
08640b1e-2c2c-44b3-bf66-67ff63ab2397	GeneID:552714	LOC552714	NC_037648.1	14888050	14891059	0	2	0	0	1	6	0	1	0	0	0	0
086b80bc-ee32-47aa-bb08-132b4b78f1e7	GeneID:409937	LOC409937	NC_037638.1	19758690	19765128	0	2	1	0	0	4	0	0	0	0	1	0
086bc73c-9573-4783-ad70-80333c7588f7	GeneID:409335	LOC409335	NC_037640.1	6121194	6124900	1	1	2	6	3	5	2	0	0	2	0	1
086e5600-15dd-456f-996d-5ba4c94640f1	GeneID:410952	LOC410952	NC_037640.1	5494695	5496433	2	0	0	1	0	0	0	0	0	0	0	1
087134c1-4df6-4c88-a772-00c33ac6fcf4	GeneID:552044	LOC552044	NC_037639.1	12621406	12625436	0	0	3	1	0	2	0	0	0	0	0	1
08724ec9-b766-4d57-9b8f-7bc79d7275b8	GeneID:726728	LOC726728	NC_037652.1	3744703	3750363	0	0	0	1	1	3	0	0	0	0	0	0
0875004d-2a55-4454-b787-98dc8e083c80	GeneID:410915	LOC410915	NC_037640.1	12722725	12729224	0	0	0	3	1	0	0	0	0	0	0	0
0875862a-29de-4bf4-90c3-fb42ab87ad3e	GeneID:413087	LOC413087	NC_037648.1	15864187	15866682	0	0	0	1	2	0	0	0	0	0	0	0
087c0d1d-965c-46b3-b34b-488887254f2b	GeneID:727354	LOC727354	NC_037640.1	326673	331887	6	12	14	28	8	41	3	3	2	3	7	20
087d5f54-a403-4a3a-9802-f01b20361052	NC_037640.1:10623000	NA	NC_037640.1	10623943	10624330	0	1	0	0	5	3	0	0	0	0	0	0
088472e4-6f3b-42a2-a6fa-eee178251690	NC_037640.1:13546000	NA	NC_037640.1	13546447	13547871	1	2	4	6	8	14	2	1	0	1	0	1
08848936-d8bf-4076-8e88-54736c07d51d	NC_037640.1:12327000	NA	NC_037640.1	12327989	12330875	2	10	2	9	11	7	1	2	3	2	5	9
0888607f-dd65-4ad7-a629-8b62b8bdab94	NC_037648.1:15482000	NA	NC_037648.1	15482485	15482884	0	2	2	4	2	6	2	0	1	1	0	3
089130c5-1563-4ede-bf38-e9492384ed15	GeneID:725460	LOC725460	NC_037638.1	24293290	24322900	0	1	0	1	0	0	0	0	0	0	0	0
08918788-3eb4-4cf0-8857-2878f7ddf791	NC_037642.1:12725000	NA	NC_037642.1	12725200	12725610	1	3	4	4	5	5	0	0	2	2	2	1
0891f2c4-575c-4b4f-93a2-324ff8e1200b	GeneID:551616	LOC551616	NC_037640.1	4419649	4424182	2	6	3	4	3	5	1	0	0	0	0	0
089462db-55ad-44d7-9505-2bb9c959c46a	NC_037646.1:10657000	NA	NC_037646.1	10657251	10657745	0	0	1	0	0	4	0	0	2	1	1	0
0894f4a6-f5fb-4666-b0d7-fde897fb5eed	GeneID:409301	LOC409301	NC_037641.1	11256011	11258890	0	0	0	0	0	1	0	1	0	0	1	0
0895c0a7-8326-43ff-a70c-9f0a9d89ff5a	GeneID:408880	Gycbeta1	NC_037643.1	10317551	10347187	1	3	0	0	0	1	0	1	0	1	0	0
089d6a82-06ad-4a17-b6f0-c648ae3d1e4a	GeneID:724207	LOC724207	NC_037652.1	2528594	2532615	1	0	0	0	1	4	0	1	1	0	1	1
089f735f-59f8-40f1-8423-32291f406a6c	NC_037643.1:15359000	NA	NC_037643.1	15359640	15360581	0	1	1	3	3	2	1	0	0	0	0	2
08a1a851-ccfa-4dca-b00c-1aa011303baf	GeneID:726690	LOC726690	NC_037650.1	10743004	10746650	0	0	0	3	0	1	0	1	2	0	1	2
08a34f21-dd95-4ac0-a8c2-93973454d19f	GeneID:726421	LOC726421	NC_037641.1	6462435	6466948	0	1	0	2	0	2	0	0	0	0	1	0
08a4acd5-263b-4594-91f3-f9182da6d8de	NC_037639.1:14818000	NA	NC_037639.1	14818328	14819190	0	0	1	2	1	1	0	0	1	1	0	0
08a5bece-2cec-4caf-99ba-8276581d3d81	GeneID:113219269	LOC113219269	NC_037652.1	7428948	7431030	2	1	6	11	3	4	0	0	0	0	2	0
08a6f026-e98c-4130-8e4d-cb2d411e198c	GeneID:724831	LOC724831	NC_037642.1	265089	320955	1	7	3	9	10	9	0	5	2	0	6	5
08a75701-e61d-4271-b652-ca13c7581c70	NC_037647.1:11410000	NA	NC_037647.1	11410994	11411580	0	2	0	2	0	1	0	0	0	0	0	0
08aba942-81bd-4dcf-8857-7230b8767dc0	GeneID:409961	LOC409961	NC_037650.1	4880161	4887523	2	4	4	4	3	8	1	1	0	3	8	5
08af7289-b3c3-4e07-b39f-7111f2608120	NC_037638.1:13397000	NA	NC_037638.1	13397515	13400235	0	1	0	3	5	2	1	2	5	4	7	7
08b2610f-53dd-4f82-a589-d27729218fa6	GeneID:551825	LOC551825	NC_037652.1	3475288	3478904	1	0	0	1	0	2	0	0	1	0	0	0
08b5d95f-e7a4-4472-ad3e-fbeecdd999e7	NC_037652.1:7565000	NA	NC_037652.1	7565584	7565801	7	6	3	9	9	19	4	2	4	3	2	4
08ba2823-676a-456f-b1f5-0c11bbf031dd	NC_037638.1:11678000	NA	NC_037638.1	11678433	11679585	0	0	0	0	0	1	2	1	0	0	1	0
08bb9f9c-763f-4915-bbbf-ff948602730d	GeneID:409717	LOC409717	NC_037638.1	12393852	12404507	3	2	0	7	0	3	4	13	8	13	16	12
08bd9cf5-a9d0-4334-9cd0-eca4c1a64ff5	GeneID:550901	LOC550901	NC_037638.1	23256840	23259393	1	1	0	1	0	0	0	0	0	1	0	0
08bf7b65-2cd0-429c-b922-660ed0d08ee0	GeneID:726781	LOC726781	NC_037648.1	14374436	14377426	1	0	1	1	2	1	1	0	0	0	1	0
08c31e9a-83d8-4a87-9597-86f6e4e7d310	NC_037646.1:12260000	NA	NC_037646.1	12260104	12263912	4	4	0	5	2	4	1	0	1	4	5	5
08c36de7-1fad-4233-bea7-ae6c6fe68b1e	GeneID:551545	LOC551545	NC_037645.1	3437695	3440692	0	1	1	1	0	0	0	0	0	0	0	0
08c58b72-66a4-46e1-af60-cd5b51724353	NC_037650.1:4386000	NA	NC_037650.1	4386774	4387256	0	0	1	0	1	0	0	3	0	0	0	1
08c6e23a-fee1-4949-8276-7e2ca8ff1ae0	NC_037643.1:13386000	NA	NC_037643.1	13386611	13388411	2	1	1	0	6	6	2	3	0	2	2	3
08c6fbc7-4b77-4a48-9bf3-f55c55221048	GeneID:552681	LOC552681	NC_037647.1	186728	189848	0	3	0	1	0	1	0	0	0	0	1	1
08c78c8b-5618-4bc2-90f7-62317d2cab8e	GeneID:726709	LOC726709	NC_037649.1	8853060	8940061	0	0	0	2	0	2	0	0	0	3	1	1
08d0bd41-f629-47cc-8e2a-00f307232dc3	GeneID:726736	LOC726736	NC_037650.1	2105399	2116403	2	16	19	14	20	32	0	1	0	1	0	12
08d24668-8814-458c-bf2c-5a15142cb8c6	NC_037638.1:12049000	NA	NC_037638.1	12049980	12050872	1	0	0	0	2	0	0	0	0	0	0	0
08d407c5-2989-4a95-8450-5f166b940ff7	GeneID:100578736	LOC100578736	NC_037642.1	13641945	13645251	1	1	1	1	2	7	2	2	4	0	1	5
08dc0d6c-38e8-429c-ac69-25aedecbdc89	GeneID:724740	LOC724740	NC_037641.1	10122846	10125360	1	7	1	1	2	6	0	1	0	0	0	0
08dffc00-6bef-4004-9ccf-33a801d1bc8a	NC_037652.1:3681000	NA	NC_037652.1	3681308	3682591	0	0	1	3	3	1	0	0	0	0	1	1
08e07ab9-361d-4cf4-9a5c-26cda4fe226f	GeneID:551727	LOC551727	NC_037640.1	13594422	13598404	0	0	0	0	1	1	0	0	0	0	0	0
08e2de3f-5c56-4525-a4d9-588e16a36f5e	NC_037649.1:8467000	NA	NC_037649.1	8467749	8468323	0	4	1	3	3	2	0	0	0	0	1	1
08e66975-00cf-4e14-a368-70a6cc4f5f7e	NC_037652.1:5824000	NA	NC_037652.1	5824395	5824655	0	0	0	0	1	0	0	0	1	0	0	0
08e777d3-1b8a-41f5-a487-6be20d0e7898	GeneID:409051	LOC409051	NC_037641.1	10009882	10022676	0	1	1	5	2	6	0	0	3	0	2	1
08eb6c4d-02ed-4090-8763-6fda920cddb5	NC_037638.1:11201000	NA	NC_037638.1	11201923	11202312	0	1	0	0	1	1	0	0	0	0	0	0
08ede153-31b1-451c-8fa2-243798971e91	NC_037644.1:10941000	NA	NC_037644.1	10941508	10942078	0	0	1	2	1	0	1	0	0	0	0	2
08eeda84-dbc2-4cf2-8fb7-755243e19e49	NC_037640.1:998000	NA	NC_037640.1	998026	999917	0	1	1	2	0	0	0	0	0	0	0	0
08f1ced2-8536-4a04-bd78-32dc9117be94	NC_037648.1:2476000	NA	NC_037648.1	2476498	2477843	0	1	2	5	2	1	0	0	0	1	2	2
08f2e8a2-f686-44e1-a329-4aa8e83fc834	GeneID:100576221	LOC100576221	NC_037652.1	3847748	3849546	0	0	0	1	1	0	1	0	0	1	1	0
08f8dbac-985a-4dea-a5f3-03a60bede792	GeneID:726358	LOC726358	NC_037644.1	2984167	2989190	0	2	1	0	0	0	0	0	0	0	0	1
08fbfd10-b0f6-4aac-8144-1d90342b4d40	GeneID:726616	LOC726616	NC_037652.1	7834688	7839128	1	8	17	9	11	17	3	3	1	2	8	1
08fc4ead-01d0-4233-8f35-a6f14a64e0e8	NC_037646.1:918000	NA	NC_037646.1	918452	919099	0	0	1	0	1	1	0	0	0	0	0	0
08fee9ea-429d-4ee7-abfa-6c820eaae609	NC_037639.1:4373000	NA	NC_037639.1	4373667	4374892	0	0	0	2	0	0	0	0	0	2	0	0
09001eb5-da8b-4f29-bc7c-317dc6d6f127	NC_037651.1:10368000	NA	NC_037651.1	10368611	10369035	1	0	0	1	0	0	0	1	0	0	0	0
09035438-e8af-4eea-9e48-9e1cfb76b623	NC_037652.1:3876000	NA	NC_037652.1	3876027	3876517	0	0	0	1	0	0	0	0	0	0	0	2
0904ba70-3a73-4267-9827-b66057993f28	NC_037646.1:10813000	NA	NC_037646.1	10813783	10814491	0	1	0	0	2	1	0	1	0	0	0	0
090a381a-97f6-400a-b49a-72c15b68a137	GeneID:724346	LOC724346	NC_037641.1	11502515	11503797	0	0	0	0	1	0	0	0	0	0	1	1
090dee48-6547-4399-86c6-0f455fd3b93e	GeneID:409177	LOC409177	NC_037651.1	5505120	5511541	0	0	0	1	0	3	0	1	0	0	2	2
0911d42b-d931-4842-8b93-66ccc786c2be	GeneID:551609	LOC551609	NC_037648.1	2519027	2522082	3	0	7	7	8	4	2	1	4	6	4	3
0913133a-e3ab-426b-ab58-f9c3f3f6ccf1	NC_037642.1:3472000	NA	NC_037642.1	3472533	3474414	1	2	2	2	4	7	0	0	1	2	2	2
0914df1d-a5a4-4d8c-981d-db3f84e8ee21	NC_037644.1:3421000	NA	NC_037644.1	3421958	3422305	0	0	0	0	2	0	0	0	0	0	0	0
0916254d-8810-4414-a0fd-7b09045e91b0	NC_037638.1:24723000	NA	NC_037638.1	24723313	24727840	0	3	2	7	7	4	1	2	0	4	2	2
0919d78b-0eec-42f0-bfae-126436f5b220	NC_037653.1:776000	NA	NC_037653.1	776366	777755	17	37	47	47	52	61	5	9	8	10	21	27
091b3dc0-0d9e-49a4-8dd9-08d3c36194e4	GeneID:412617	LOC412617	NC_037651.1	6641034	6644339	0	0	2	1	0	1	0	0	0	0	0	1
091d54a4-5916-476d-9923-57ea2a884d27	GeneID:410613	LOC410613	NC_037652.1	6308670	6315812	0	0	0	1	0	1	0	0	0	0	0	1
091ede36-5d8b-4edd-a731-6d0d60843bdc	NC_037653.1:2971000	NA	NC_037653.1	2971365	2974000	0	0	0	1	1	1	2	0	1	0	1	0
092289cb-3aae-46d6-90e6-a080f1f40f56	GeneID:727014	LOC727014	NC_037642.1	13861517	13862872	5	8	8	11	1	19	3	5	3	5	4	6
09228d3e-225b-4189-87d4-a6a0dd4df9f2	NC_037651.1:5867000	NA	NC_037651.1	5867399	5868187	1	17	4	4	21	21	0	0	2	3	0	5
09238f64-7a7b-4de6-be01-fa278032311d	NC_037646.1:2898000	NA	NC_037646.1	2898272	2898624	0	1	1	0	2	1	0	0	0	0	0	2
092b3b21-e63e-4c77-bd60-623f105d3d37	GeneID:552604	LOC552604	NC_037643.1	16903928	16933310	11	26	17	16	21	32	5	13	6	13	6	17
092b8648-b51b-4a1c-b648-1e446c44b73d	GeneID:552379	LOC552379	NC_037641.1	12597721	12601668	3	0	2	4	0	6	0	0	0	1	2	2
09302c24-2ff2-4b20-b58a-7e38f1a0949f	NC_037643.1:15330000	NA	NC_037643.1	15330266	15330721	2	5	1	2	3	6	3	2	7	6	7	6
093040ac-e2ad-4a0c-9053-348ed57610e1	NC_037642.1:9474000	NA	NC_037642.1	9474779	9475970	0	2	1	3	0	0	0	1	1	1	0	2
09314c22-af60-47e8-9e6b-48fe3115a950	GeneID:726514	LOC726514	NC_037645.1	8722272	8771878	1	0	10	4	4	1	0	0	0	0	1	0
0931785f-5ffa-49c7-a93c-bd54592c9ea3	NC_037642.1:13147000	NA	NC_037642.1	13147226	13148940	21	26	9	16	46	50	26	33	45	28	52	45
09367906-cc48-4ebd-94d5-2a1946f70bae	NC_037648.1:7487000	NA	NC_037648.1	7487654	7490609	2	2	3	5	5	2	1	2	2	2	4	1
093b0538-20b0-4a4b-bff7-d47568011867	NC_037638.1:13311000	NA	NC_037638.1	13311114	13312693	3	4	2	2	4	3	0	0	0	2	1	3
093dddaf-aedf-4f80-985a-08f512478069	GeneID:410729	LOC410729	NC_037638.1	10476591	10479020	1	1	0	4	0	1	0	0	0	1	1	0
09439eef-8393-4a0a-ab19-9f6d4001799b	GeneID:408845	LOC408845	NC_037642.1	10461986	10467991	0	1	0	1	1	2	0	0	0	0	0	0
09446525-e116-4321-8d09-738414995476	NC_037643.1:8791000	NA	NC_037643.1	8791245	8792116	0	0	0	0	0	2	0	0	0	0	0	1
09484838-3e40-4c10-be24-01bded786282	NC_037648.1:3268000	NA	NC_037648.1	3268667	3269452	1	5	1	2	9	9	0	3	1	3	3	3
094bef36-8421-4708-b0f2-7f5998b83ba3	NC_037650.1:10559000	NA	NC_037650.1	10559869	10560540	2	8	7	1	7	23	6	1	1	2	8	10
094e4166-d8d5-4c68-aea7-9a8550769bd9	NC_037650.1:8562000	NA	NC_037650.1	8562634	8563011	0	1	0	1	2	0	0	0	0	0	0	2
09500834-0e6f-42de-9c56-73109d8002a6	GeneID:412194	LOC412194	NC_037643.1	16805445	16807762	1	1	1	0	0	0	0	0	0	0	0	1
0952a93c-2ae8-41eb-a527-5366d529db2c	NC_037641.1:8453000	NA	NC_037641.1	8453405	8457108	0	5	3	0	0	3	0	0	0	0	0	0
0952dc9e-9eb9-4cb5-a7e0-b242e448859a	GeneID:100577437	LOC100577437	NC_037639.1	437261	440045	0	0	0	0	0	3	0	1	0	0	5	0
095542dd-2ece-4194-9c46-c16e69469cfe	GeneID:411734	LOC411734	NC_037648.1	15144867	15150064	0	1	1	1	2	2	1	0	0	0	0	1
095766de-5408-4f31-963f-44a454d429d4	NC_037640.1:13511000	NA	NC_037640.1	13511550	13512840	0	0	0	0	1	1	0	0	0	0	1	0
09593a2a-ba0f-4baf-9878-8e4810c46552	GeneID:409322	LOC409322	NC_037639.1	13367853	13371128	2	2	2	2	4	6	0	1	1	0	4	4
095f11e1-ac6a-432a-a62d-6cba7a85b06c	NC_037648.1:11069000	NA	NC_037648.1	11069332	11069741	0	1	1	1	0	3	0	2	0	0	1	5
09606cb8-55ea-4701-838a-d42a503e479b	NC_037638.1:14325000	NA	NC_037638.1	14325725	14326155	0	1	1	0	0	0	0	1	0	0	0	0
096ac704-f248-4199-8f52-0b48f9e7fb64	NC_037651.1:2991000	NA	NC_037651.1	2991979	2992577	0	2	0	0	0	1	1	1	0	0	0	0
0970138a-7316-4bff-896e-c6986fb5ff08	GeneID:409469	Cyp4g11	NC_037653.1	2830987	2835416	2	2	2	5	1	1	3	3	1	4	3	8
0972ccc7-366b-4c94-9f68-36ab49f25480	NC_037649.1:8032000	NA	NC_037649.1	8032574	8033714	0	0	4	2	5	3	1	1	2	0	1	3
09747cd0-f2bc-412f-84d3-d1154448b090	GeneID:724793	LOC724793	NC_037641.1	8528600	8533596	53	84	65	76	89	104	32	26	33	38	46	50
0974e521-2239-4ae9-ac29-e97d0ff1cb8f	GeneID:410332	LOC410332	NC_037648.1	12501100	12508146	0	0	0	1	0	1	0	0	0	0	0	0
09754465-fe7f-4a02-b64b-ea0ad7a41cfe	NC_037652.1:3281000	NA	NC_037652.1	3281684	3282232	0	3	1	0	3	5	1	0	4	0	1	0
0977aa9b-fc73-435f-bf72-58d38344aad9	NC_037645.1:8678000	NA	NC_037645.1	8678210	8680066	0	0	0	2	0	0	0	0	0	0	3	0
09787d17-0be2-4d31-aeda-65890476e054	GeneID:726315	LOC726315	NC_037645.1	11933904	11936943	5	3	8	13	16	14	3	8	2	2	2	4
097a9487-5cb7-42c4-9dd7-29557ab30956	NC_037652.1:7354000	NA	NC_037652.1	7354345	7355673	3	2	0	0	2	0	0	0	0	1	0	2
09804cac-fd43-456c-9c0d-45a2dc22e964	GeneID:107964510	LOC107964510	NC_037642.1	12068034	12069336	0	3	1	1	0	8	0	0	0	1	0	1
09814fba-d418-47e3-a0d1-26c70d8b6bfd	GeneID:724781	LOC724781	NC_037641.1	10147610	10149855	5	1	2	9	0	2	0	0	1	0	2	1
09831ad1-c343-4f2a-9dc4-5bea53c90b73	NC_037648.1:8278000	NA	NC_037648.1	8278851	8280069	1	2	0	0	2	4	1	0	0	0	0	0
0986d47a-00cd-48dc-8010-1e3dbb72e1f9	NC_037645.1:6402000	NA	NC_037645.1	6402455	6405350	1	0	2	0	1	2	0	0	0	0	1	0
098cb701-8703-4792-9598-5b935939be5d	NC_037645.1:3933000	NA	NC_037645.1	3933570	3934758	0	1	0	1	0	1	0	0	0	1	0	0
09925aa2-f6cf-43ce-ae09-bbae9ee67c8e	NC_037641.1:1806000	NA	NC_037641.1	1806024	1806463	0	10	1	3	7	7	0	2	6	0	2	0
0992ae03-22fc-4877-9b79-228e96592add	GeneID:100578691	LOC100578691	NC_037639.1	11351913	11355000	0	0	1	1	2	2	0	0	0	0	1	1
09942831-a50a-4ff5-8bd9-223aa6d77d22	GeneID:413197	LOC413197	NC_037645.1	12485407	12490710	0	1	1	0	1	3	0	0	0	0	0	1
09985433-eb96-4dd3-b2bb-9ffab4db1a83	NC_037649.1:7010000	NA	NC_037649.1	7010749	7011608	0	1	0	1	1	1	0	0	0	0	0	0
09998bd8-f0af-45a4-9b8d-15829bfe371d	NC_037645.1:3410000	NA	NC_037645.1	3410655	3411458	1	1	0	1	0	1	0	0	0	0	0	0
09a00c91-86b2-4908-85d5-8981a7ba6b93	NC_037652.1:3897000	NA	NC_037652.1	3897469	3898375	0	0	0	1	3	0	0	1	1	1	2	0
09a2b273-b800-4d93-82c4-deaf24c52bb2	NC_001566.1:000	NA	NC_001566.1	512	854	1	0	0	0	1	2	0	0	0	0	3	4
09a6bb21-4e5c-4ee3-8e14-d6e3bdedce6e	NC_037648.1:8313000	NA	NC_037648.1	8313172	8313411	1	8	7	6	4	12	4	2	5	3	6	4
09a9172d-a965-406a-bad4-206029ce52de	NC_037652.1:9319000	NA	NC_037652.1	9319075	9320103	9	9	6	6	0	11	1	4	1	3	8	1
09a9ab63-1727-44ea-bf0d-be3f6994da05	NC_037651.1:4981000	NA	NC_037651.1	4981795	4982200	1	0	0	1	0	0	0	0	1	0	0	0
09b266ef-f49e-47fa-b57f-bc4d9e2df723	NC_037642.1:13235000	NA	NC_037642.1	13235480	13237059	0	1	2	0	0	0	0	0	0	0	0	1
09ba87d2-21e3-4af2-befd-21f8864647fc	GeneID:725470	LOC725470	NC_037653.1	4940610	4947253	0	0	0	5	0	0	0	0	1	2	0	2
09c77876-c2f3-40ea-a1ca-3198654d177e	NC_037644.1:5637000	NA	NC_037644.1	5637848	5642871	4	9	4	14	15	10	3	2	0	0	1	6
09cddfa9-6bd0-4746-b460-8a29009fe165	GeneID:724336	LOC724336	NC_037648.1	8800137	8917765	1	0	0	0	0	0	0	0	0	0	0	0
09d0d779-e42d-43c0-9b87-041236f4be0b	NC_037651.1:10382000	NA	NC_037651.1	10382736	10383691	5	15	9	20	20	23	1	8	10	7	6	7
09d3d169-2b95-4dfb-a8bd-0913d08c9f7d	NC_037646.1:5511000	NA	NC_037646.1	5511487	5512336	0	0	0	1	1	1	0	0	0	0	0	0
09d630bf-5e8c-4dab-b50e-f2f085e09d94	NC_037641.1:11618000	NA	NC_037641.1	11618764	11624279	0	3	2	3	4	0	0	1	0	1	1	0
09d68d11-217c-417e-a37f-658548acbc36	NC_037638.1:11751000	NA	NC_037638.1	11751858	11752926	0	4	1	4	1	2	1	0	0	0	3	4
09da5790-fcb2-45a7-9546-b4db1a7f5216	NC_037643.1:5727000	NA	NC_037643.1	5727924	5728750	0	0	0	0	0	1	0	1	0	0	0	0
09daa336-d3ac-421e-8c00-de1e03019a26	GeneID:409335	LOC409335	NC_037640.1	6121207	6124900	0	0	0	1	1	0	0	0	1	0	1	0
09dde98a-9ddd-41fe-afd5-236da51ab55e	NC_037650.1:3511000	NA	NC_037650.1	3511460	3514992	0	1	0	3	1	4	2	1	0	0	1	1
09de6062-3910-4a02-b20a-446eb107bf1a	GeneID:409655	LOC409655	NC_037653.1	4986069	5080076	0	1	4	5	1	5	0	0	0	0	2	1
09deb125-e05e-4b96-8ea9-145b898a4de5	NC_037652.1:7186000	NA	NC_037652.1	7186612	7187425	0	0	0	0	0	4	1	0	0	0	2	0
09e03ef4-d408-4e81-be5c-4937187a2cf1	NC_037651.1:7873000	NA	NC_037651.1	7873905	7876078	0	0	0	0	0	1	0	1	0	0	1	0
09e3cc9c-7bf9-41f8-9c4e-44009b40f01f	GeneID:413961	Lop1	NC_037652.1	7414894	7417373	2	7	2	0	6	8	0	0	0	0	1	0
09e87916-37ef-45e3-bb0a-fbc23a0328f2	NC_037641.1:3345000	NA	NC_037641.1	3345866	3346378	1	2	2	0	1	1	0	1	2	0	2	0
09e92b6c-ccac-485d-89e8-c4b1f9a109e1	NC_037641.1:7588000	NA	NC_037641.1	7588861	7589350	1	2	0	0	0	1	0	0	1	0	0	0
09e96079-940e-4310-b120-48426b147e0d	NC_037650.1:651000	NA	NC_037650.1	651648	651899	0	1	0	0	1	0	0	0	0	0	0	0
09ed3442-9eca-40b2-a575-47bbaccb5315	GeneID:727648	LOC727648	NC_037651.1	5468417	5472344	0	1	2	1	0	4	0	0	0	0	2	1
09f28231-b8bd-437d-83d1-afd71811cb49	NC_037652.1:952000	NA	NC_037652.1	952602	954808	0	0	0	0	1	0	0	0	1	0	0	0
09f3a3a2-dd6c-4ee4-8696-861c167b847e	NC_037653.1:3144000	NA	NC_037653.1	3144054	3145834	0	0	0	0	0	1	0	0	0	0	1	0
09fa1ed0-17cd-4905-916f-c6a58079e376	NC_037638.1:4811000	NA	NC_037638.1	4811416	4811866	9	3	11	5	15	9	1	1	1	2	1	0
0a04e397-7bf9-4a8a-9d26-5843ff2aea90	GeneID:409787	LOC409787	NC_037643.1	4479611	4586775	69	50	36	135	12	136	23	7	6	23	39	41
0a04fd2f-da4b-4a84-bfff-cf4f38f1663a	GeneID:411758	LOC411758	NC_037642.1	9548707	9552928	1	2	1	4	2	4	0	1	0	0	3	4
0a0d758c-cba9-41db-b431-a0675dd997da	GeneID:725400	LOC725400	NC_037640.1	10250524	10253351	1	1	0	1	0	1	1	1	0	0	0	0
0a0f5044-9f73-41ce-b8a3-34824203eed4	NC_037641.1:13159000	NA	NC_037641.1	13159606	13162982	3	2	2	3	2	3	1	1	1	3	1	4
0a10ef80-bfc5-473a-a266-96b477213488	GeneID:726905	LOC726905	NC_037652.1	6948689	6955049	1	2	2	2	2	0	1	0	1	2	0	0
0a11d149-771b-47bd-93a8-ddf4d38b01ee	GeneID:102654653	LOC102654653	NC_037639.1	10204220	10217551	0	1	2	0	2	4	0	0	0	0	0	0
0a143ad8-8831-424d-b173-b6f3df57de6e	NC_037651.1:9096000	NA	NC_037651.1	9096098	9096673	1	1	0	0	2	2	1	0	0	1	3	0
0a147266-d78c-497b-98bd-0f58f4a1fded	GeneID:413943	LOC413943	NC_037648.1	14337973	14340667	0	0	6	6	4	4	3	0	1	3	3	5
0a16f2e2-6e0a-4f70-ba5e-4d59d04a7fa9	NC_037650.1:6516000	NA	NC_037650.1	6516351	6518393	2	2	1	0	1	3	1	1	0	0	0	1
0a193b8a-d9aa-4ec4-9280-9f6b10603657	NC_037646.1:513000	NA	NC_037646.1	513733	514116	0	0	1	1	0	2	2	1	0	0	1	1
0a1bc672-f071-4ef6-bbf0-17b90e2346c5	NC_037647.1:4904000	NA	NC_037647.1	4904398	4905421	1	0	0	0	1	0	0	0	0	0	0	1
0a205bed-41db-4bf2-b099-5a3a63784d41	GeneID:551337	LOC551337	NC_037644.1	13399025	13403062	0	0	1	1	0	1	0	0	0	0	1	0
0a21af1f-cb92-4c90-bffe-2cd245b52354	GeneID:408337	LOC408337	NC_037648.1	1271644	1290830	1	0	0	2	2	2	0	0	0	2	0	0
0a26c33f-7ba8-48a4-9252-d15a5ffba83c	NW_020555797.1:23000	NA	NW_020555797.1	23022	24227	0	0	0	1	1	0	0	0	0	0	0	0
0a2cad12-1ac9-455d-919a-f0583c5150ee	NC_037645.1:8870000	NA	NC_037645.1	8870803	8871178	1	1	2	0	3	4	0	1	0	2	0	4
0a32a26a-60da-43fe-9f42-ceed753d469f	NC_037638.1:9301000	NA	NC_037638.1	9301569	9301999	2	0	1	4	0	1	0	0	0	0	1	0
0a33a47a-89f7-4f0e-a600-576804b3ef24	NC_037642.1:3006000	NA	NC_037642.1	3006376	3007245	0	1	0	1	0	1	0	0	0	0	0	0
0a340420-5a10-4ec4-9450-4b8f96ed34c3	NC_037643.1:16058000	NA	NC_037643.1	16058161	16058618	1	1	3	1	0	0	0	2	3	3	3	2
0a394aff-ecea-4ff7-a800-27b2e7289557	GeneID:408830	LOC408830	NC_037642.1	5876604	5885268	0	0	0	1	0	2	0	0	0	0	0	0
0a3bc45e-5021-4d6c-900b-e8d4031413be	GeneID:551224	LOC551224	NC_037644.1	10770614	10777586	0	0	1	2	1	1	0	3	0	0	0	1
0a3d2987-41f6-4ed5-80eb-78c02170e3bf	NC_037639.1:15570000	NA	NC_037639.1	15570834	15571409	0	2	2	0	1	0	0	0	2	0	0	0
0a40bdeb-dbd8-4299-a969-e177ed2c248d	NC_037649.1:2255000	NA	NC_037649.1	2255620	2255972	12	15	14	14	31	31	6	11	9	15	13	10
0a412d18-7c06-4b7a-a727-6844937f8e3c	GeneID:100577971	LOC100577971	NC_037640.1	2081968	2086456	0	1	1	3	0	0	0	0	0	0	0	1
0a416a6e-e42d-4c35-8b89-c963626abff1	GeneID:102655407	LOC102655407	NC_037648.1	10618389	10625657	1	0	1	1	0	4	2	0	0	2	2	3
0a4ba31c-0363-4870-a79a-200c33d35209	GeneID:409111	LOC409111	NC_037639.1	1934778	1958548	1	9	7	12	8	5	0	0	0	0	1	0
0a4f2b75-42e3-43d3-99dd-d01805d06686	GeneID:551413	LOC551413	NC_037652.1	2746679	2747817	0	2	1	1	2	2	0	0	2	0	1	1
0a545ede-fe31-4d03-9996-0ca521e12835	GeneID:409373	LOC409373	NC_037648.1	15809619	15812404	3	0	1	6	1	5	1	1	0	0	0	1
0a5b8b6c-abfb-412d-a786-c06f4c236fba	NC_037646.1:12257000	NA	NC_037646.1	12257634	12257860	0	0	0	0	0	3	0	0	0	0	0	1
0a5d9c43-be11-4d32-9435-1a8b8e6bedc5	GeneID:726349	LOC726349	NC_037638.1	20437482	20446503	1	0	0	1	0	1	0	0	0	0	1	0
0a5e0639-b53f-453d-b93d-6ed55692d674	NC_037640.1:10419000	NA	NC_037640.1	10419462	10420496	0	0	2	0	3	0	3	0	1	0	0	1
0a5fdd12-6b82-42d2-a4d7-eee752976340	NC_037651.1:9859000	NA	NC_037651.1	9859157	9861531	0	1	0	0	2	0	0	0	0	0	0	0
0a67146d-99e0-4580-85f9-ed7f50b7a16b	GeneID:411062	LOC411062	NC_037642.1	5391944	5394948	2	1	0	1	0	1	0	0	0	2	0	3
0a681c62-7c68-4941-936e-70b6078c6cd2	NC_037646.1:1700000	NA	NC_037646.1	1700598	1701373	1	0	0	0	1	1	1	0	0	0	0	0
0a6bcaf8-e36c-4fd7-9112-adac1bc1d519	NC_037643.1:5156000	NA	NC_037643.1	5156231	5156768	1	1	0	2	0	4	1	0	0	0	2	2
0a6f018a-b4f2-4cb4-9dd0-10d57d451b93	GeneID:725099	LOC725099	NC_037650.1	10418816	10423451	0	2	0	1	0	2	0	0	0	0	0	0
0a73b5cf-ab71-44f0-ba27-c9f885bff755	NC_037646.1:8364000	NA	NC_037646.1	8364705	8366272	0	1	2	3	0	1	0	0	1	0	0	0
0a76e2da-aac8-4a3d-b85e-834109160964	GeneID:410149	LOC410149	NC_037649.1	1536853	1541002	0	1	4	9	1	3	1	0	0	6	0	5
0a7d10d5-1210-496b-9139-a7afea70129f	GeneID:408970	LOC408970	NC_037645.1	8301541	8307387	2	5	1	5	34	40	0	2	4	1	3	10
0a820947-d1e5-4c5d-8b7e-ac4ba3a98258	GeneID:726290	LOC726290	NC_037643.1	1808593	1816290	4	8	6	5	8	18	2	1	0	0	0	0
0a8686d8-7dbd-4158-8c1c-0b33866cf20e	GeneID:412629	LOC412629	NC_037646.1	12282178	12285848	1	0	0	0	0	0	0	0	1	0	0	1
0a8a7411-18e1-45cf-b407-4aab97670d48	NC_037641.1:169000	NA	NC_037641.1	169040	170290	0	1	1	0	1	0	0	0	0	0	0	1
0a8b1d77-7ec4-4a77-a978-3f577d82600e	NC_037638.1:2263000	NA	NC_037638.1	2263449	2266330	21	53	30	24	57	60	15	31	31	26	30	31
0a8b3a0e-7a9a-43e4-a7ad-307746a89e28	NC_037646.1:10798000	NA	NC_037646.1	10798326	10799495	0	1	2	0	2	1	0	0	0	1	0	0
0a8e0bda-e298-4d6d-8202-0cd3b0c26351	NC_037653.1:2641000	NA	NC_037653.1	2641147	2643342	16	14	13	28	24	25	5	13	24	14	19	17
0a8f0f61-499c-459c-82dc-1c5f24101482	GeneID:406132	LOC406132	NC_037638.1	15189017	15189763	17	4	11	4	9	11	0	1	0	0	4	5
0a91ad05-eeb4-450e-b7e3-bbfe22e47461	NC_037643.1:13355000	NA	NC_037643.1	13355180	13355648	0	0	1	0	0	1	0	2	0	0	1	0
0a957fba-d3f2-4c55-a591-03ede9480c23	GeneID:100576647	LOC100576647	NC_037648.1	14953099	14955974	1	2	1	1	0	2	0	0	1	0	0	0
0a961da3-3d95-42dc-842b-374784af551f	NC_037641.1:5051000	NA	NC_037641.1	5051458	5052475	0	0	1	0	1	0	0	0	0	0	0	2
0a96f429-dcd8-453e-b0c4-97842485deae	GeneID:410875	LOC410875	NC_037639.1	10378186	10380939	9	13	10	20	18	30	6	3	1	2	7	11
0a9912be-562e-4976-814d-e31065b573af	NC_037649.1:7644000	NA	NC_037649.1	7644344	7644740	0	3	2	2	0	4	0	0	0	0	1	2
0a9c7d4e-98d6-479c-b7aa-bbe757913d11	GeneID:409452	LOC409452	NC_037643.1	6595120	6607497	1	0	1	7	4	8	1	1	0	3	2	2
0a9d15a7-ea60-4962-959d-69e4296e6d52	NC_037638.1:12598000	NA	NC_037638.1	12598764	12599403	0	1	0	5	2	2	0	0	0	0	1	2
0aa10b7c-838b-4651-9980-e08e29f05be4	NC_037644.1:3491000	NA	NC_037644.1	3491406	3492229	1	3	0	0	1	2	0	0	2	6	1	5
0aa87938-251c-431a-aa93-70d2d863160e	NC_037647.1:2922000	NA	NC_037647.1	2922426	2926781	0	1	0	2	1	3	0	1	0	2	3	1
0aa96a9e-05df-4acd-a6d1-71ea322c2037	NC_037639.1:11551000	NA	NC_037639.1	11551407	11552327	0	0	1	0	0	0	0	0	2	1	0	1
0ab07e42-d124-4dcb-9ed0-a011ba9f0251	NC_037649.1:8020000	NA	NC_037649.1	8020850	8022209	0	0	0	1	0	0	0	0	0	0	0	0
0ab3853c-3975-4066-835a-fb825dc91267	GeneID:409468	LOC409468	NC_037638.1	5243052	5311087	1	0	2	4	2	3	0	0	0	0	1	0
0aba6dd6-c3cc-4548-aae5-06ec400f5386	GeneID:406081	LOC406081	NC_037642.1	11679262	11685668	0	5	1	0	1	4	7	0	4	3	3	5
0abb1214-52f4-48c9-8ec3-11bd958e51de	GeneID:102656085	LOC102656085	NW_020555866.1	20531	22165	0	0	0	1	0	1	0	0	0	1	1	1
0abd5d1f-dbb3-4305-8dcd-6558c71034da	NC_037649.1:4018000	NA	NC_037649.1	4018234	4019353	1	5	2	4	10	9	1	4	1	0	4	2
0ac111db-8778-4f17-9bd0-70f612249302	GeneID:412432	LOC412432	NC_037640.1	651902	654657	1	1	0	2	1	0	1	0	1	1	0	1
0ac5d156-e3b3-4372-952c-302fec735e42	NC_037647.1:10316000	NA	NC_037647.1	10316229	10316957	0	0	0	0	2	1	0	2	0	0	0	2
0ac80311-6dbb-45d5-a4b7-9af64bab9b42	NC_037642.1:4729000	NA	NC_037642.1	4729361	4730269	0	0	0	1	0	0	0	0	0	0	1	0
0ac8ab57-c773-4aaa-9b8d-58c20284d21d	NC_037638.1:7010000	NA	NC_037638.1	7010554	7011450	0	0	0	0	2	0	0	0	2	1	0	1
0ac9ee8e-95ca-4aaa-b3cb-32a02a3564c6	GeneID:411915	LOC411915	NC_037645.1	6317020	6320599	1	0	1	0	2	1	0	0	1	0	1	1
0ace199b-7ef5-435f-bb3d-0e75af92d313	NC_037647.1:10321000	NA	NC_037647.1	10321850	10322208	1	0	1	2	0	2	2	0	0	0	0	0
0ace72b0-bc59-4887-9db8-8b2a249880dd	NC_037638.1:24107000	NA	NC_037638.1	24107643	24109748	0	1	1	1	0	2	0	0	1	1	0	0
0acf71bb-63a2-4585-b318-a41bd3c74df8	GeneID:409456	LOC409456	NC_037642.1	7388364	7392479	4	2	1	5	2	0	1	0	1	1	0	2
0ad02a63-1cd5-48ac-a34e-9c87fb37985f	GeneID:412301	LOC412301	NC_037651.1	9057785	9060214	0	1	0	1	0	2	0	0	0	0	1	1
0ad1b911-e260-42a9-a8fb-f4c364e06c39	NC_037647.1:9845000	NA	NC_037647.1	9845927	9846468	1	0	0	1	0	1	0	0	0	0	0	1
0ad31b88-2be6-49c4-a73b-cbdd242eaf0f	NC_037648.1:15087000	NA	NC_037648.1	15087536	15088900	0	1	0	0	1	0	1	0	0	0	0	0
0adcc269-f176-4746-b0cf-5cd0bc45f7fe	GeneID:411410	LOC411410	NC_037652.1	9344640	9356601	1	1	0	2	0	3	0	0	0	0	0	0
0ae0a3be-522a-40d3-a068-787c51abebf8	NC_037644.1:7508000	NA	NC_037644.1	7508179	7508594	1	6	3	0	3	2	1	2	3	1	0	3
0ae0d14e-c9aa-45d0-960f-f99b4bc7b616	GeneID:408309	LOC408309	NC_037648.1	13440125	13452371	1	0	0	0	0	1	0	0	1	0	0	0
0aeace72-0b51-443d-96c9-61ab14c58029	NC_037640.1:8343000	NA	NC_037640.1	8343887	8344514	1	0	0	0	1	1	0	1	0	0	1	0
0aecdd05-049d-4933-97c0-f5f3ffb1b28b	GeneID:726853	LOC726853	NC_037652.1	2259969	2262433	0	1	0	0	0	0	0	0	1	1	0	0
0af31176-34b5-4edf-a65b-c93308e3459a	NC_037638.1:15210000	NA	NC_037638.1	15210603	15211178	0	1	0	0	1	1	0	0	0	2	0	0
0af3262f-6c7c-4082-9509-3ed6c4a93e03	NC_037647.1:10029000	NA	NC_037647.1	10029598	10032766	0	0	1	5	1	1	0	0	0	0	0	0
0af5cec6-b6c2-4260-88ad-73eab178997f	GeneID:411774	LOC411774	NC_037645.1	2771846	2773889	0	0	0	4	1	5	3	0	2	0	2	4
0af76723-e7c6-4740-9349-28f80828f8d6	NC_037648.1:514000	NA	NC_037648.1	514434	515244	2	1	0	0	2	2	0	0	0	0	0	0
0afdb3a2-cb5a-40fe-8708-bf14770b00cd	GeneID:726362	LOC726362	NC_037644.1	4974306	4991697	0	0	0	0	1	1	0	0	0	1	0	0
0b00336e-cc58-4a69-98a4-478b5d5d9e88	NC_037648.1:13659000	NA	NC_037648.1	13659684	13660185	2	3	2	1	11	4	1	3	4	2	5	7
0b00a76f-1f48-4df6-bcee-70e16e3e2aa9	GeneID:408845	LOC408845	NC_037642.1	10455327	10462938	2	2	1	2	2	3	0	0	0	2	0	1
0b0473ba-02fe-4ab1-ad0c-7246edbd6d78	NC_037643.1:12209000	NA	NC_037643.1	12209014	12210879	0	1	4	3	1	3	0	3	0	1	2	1
0b077972-ec18-47e1-b8b2-8a262b442d81	GeneID:552110	LOC552110	NC_037649.1	7964818	7974535	0	1	0	1	0	1	1	1	0	0	0	0
0b079c46-9176-478f-8125-7e487a0699dc	NC_037647.1:9285000	NA	NC_037647.1	9285311	9285637	0	0	0	0	3	2	0	1	2	0	1	4
0b084552-4632-48c3-93df-ae8426d4769c	GeneID:724688	LOC724688	NC_037651.1	6792947	6794286	1	0	1	2	0	0	0	0	0	0	0	0
0b12b99c-4342-4119-aac2-0d0114d41654	NC_037640.1:10161000	NA	NC_037640.1	10161185	10161451	0	1	2	2	0	2	0	0	0	1	1	3
0b178422-5ac2-4cd4-9128-ddbff16c548f	NC_037648.1:12913000	NA	NC_037648.1	12913607	12915527	0	1	1	1	0	2	0	0	0	0	1	1
0b17df8f-589f-451b-b78d-bff9ae6045e5	NC_037641.1:3669000	NA	NC_037641.1	3669036	3670077	5	14	9	9	15	12	1	1	3	3	6	3
0b18b000-d798-4d34-8319-da600c308f90	GeneID:552532	LOC552532	NC_037651.1	6849275	6852114	0	0	0	1	1	2	0	0	0	1	0	1
0b1ab097-f583-4bce-b8d7-da2978e68c9a	NC_037643.1:11405000	NA	NC_037643.1	11405097	11405912	0	0	0	2	2	0	0	0	0	0	0	0
0b1adba8-dbe0-48ea-9c22-2a07cb6fb747	NC_037650.1:5586000	NA	NC_037650.1	5586030	5588548	1	7	2	8	0	2	0	1	0	0	1	1
0b1b3f09-8297-4c72-a8ad-25825d695434	GeneID:406117	HEX70b	NC_037645.1	11855150	11857404	11	23	16	38	30	35	11	3	6	7	9	12
0b1da439-72ac-4f4c-a280-44787fd73e8a	NC_037642.1:3287000	NA	NC_037642.1	3287973	3290381	68	2	71	5	47	8	8	15	12	3	68	10
0b1ea86e-2eed-458c-b587-2a4b1da9dd5c	NC_037649.1:590000	NA	NC_037649.1	590074	594431	1	5	4	2	3	14	1	5	3	2	3	6
0b1fb891-eb21-4412-8db9-d8412f402142	NC_037648.1:14888000	NA	NC_037648.1	14888847	14889951	0	0	0	0	0	1	0	1	0	0	0	0
0b20c45a-b3ad-4a41-b57b-d917d5df6be7	NC_037644.1:1369000	NA	NC_037644.1	1369631	1371616	0	1	0	2	1	0	1	1	2	0	0	4
0b26e02d-7b65-46a1-bdec-c4bcad2ff2f2	NC_037650.1:10656000	NA	NC_037650.1	10656070	10658386	1	1	1	0	0	5	1	3	1	0	0	2
0b27c612-a573-47d7-b0f7-1516044c8e46	NC_037644.1:3067000	NA	NC_037644.1	3067627	3067912	0	0	0	0	0	7	0	0	0	0	0	0
0b2af241-c372-4860-9909-4e7c5c3f10c9	GeneID:726213	LOC726213	NC_037646.1	6502189	6504120	0	0	2	3	0	0	0	0	0	0	3	0
0b2ea568-01de-445b-9c3b-2940558a553c	GeneID:408529	Adar	NC_037652.1	6312815	6324518	0	1	1	2	0	0	2	1	0	0	3	0
0b2f90f9-08c3-422a-9657-88bc75c90bb0	NC_037650.1:3047000	NA	NC_037650.1	3047484	3050292	6	1	2	2	4	6	0	2	2	1	1	4
0b305a29-c9ac-4f91-bbec-208aaa70e99e	GeneID:724493	LOC724493	NC_037652.1	8201641	8203964	0	0	0	1	0	3	0	0	0	0	1	0
0b307f2b-6039-4a11-9801-98bebd5fcaf4	NC_037642.1:9543000	NA	NC_037642.1	9543274	9544940	0	0	0	0	0	2	0	0	0	0	0	0
0b31caed-4ab4-41b3-ba55-46c49e3b1955	NC_037643.1:3467000	NA	NC_037643.1	3467844	3469496	0	0	0	0	0	1	1	0	1	0	1	0
0b3223bd-865c-4bd0-a075-45a46a73e92f	NC_037650.1:10469000	NA	NC_037650.1	10469217	10471084	2	2	0	1	3	3	0	2	2	1	1	1
0b330477-399a-45fe-8db1-5772aaf3be03	GeneID:406121	Mrjp3	NC_037648.1	2270198	2272032	4	22	2	0	5	22	90	6	54	100	62	49
0b384a54-adf1-4ac0-9e4e-51a25a47780b	NC_037638.1:25342000	NA	NC_037638.1	25342857	25346625	0	2	0	2	3	4	1	0	0	0	1	0
0b3b8c90-045d-49c9-a210-859f1493f8f0	NC_037644.1:1691000	NA	NC_037644.1	1691564	1692648	0	1	1	3	3	3	0	0	1	1	0	0
0b3be26b-0dd2-42e9-9a1a-39209324f0f4	NC_037649.1:10690000	NA	NC_037649.1	10690177	10691223	3	11	6	20	11	16	4	4	4	5	9	13
0b3db7ee-df43-49c5-8ec0-f18e4037fcd9	NC_037638.1:20557000	NA	NC_037638.1	20557472	20558493	0	7	5	3	8	10	4	7	1	1	2	3
0b40bb81-460e-4fc6-98ca-826ad883e512	GeneID:726443	LOC726443	NC_037648.1	4272312	4274503	0	1	1	1	2	1	0	1	0	0	0	0
0b422702-e9e1-471d-b44b-e22bf54894ab	GeneID:725051	LOC725051	NC_037648.1	15078798	15085880	0	0	1	2	3	3	0	0	0	0	0	0
0b44724f-aa79-46ad-83f1-6f2e4cfd3585	NC_037645.1:8648000	NA	NC_037645.1	8648707	8649205	0	1	2	0	1	0	0	0	0	0	0	1
0b47636d-29aa-4505-9cf2-e86b65b8ca0f	NC_037651.1:4629000	NA	NC_037651.1	4629774	4630556	1	5	0	4	1	2	0	0	0	1	2	2
0b48950e-4edd-4137-a754-2e3946034749	NC_037653.1:5161000	NA	NC_037653.1	5161999	5163981	1	4	4	6	10	5	1	1	0	0	2	2
0b48a9a0-adb3-4252-9df4-c6064f73aeb5	GeneID:100576742	LOC100576742	NC_037648.1	13643327	13647496	1	0	0	4	0	0	0	0	0	0	1	0
0b4a731a-9f17-49b3-aea9-26159249ff6c	GeneID:552656	LOC552656	NC_037644.1	11038	12982	0	1	1	1	0	0	0	0	0	0	0	0
0b4a8248-691b-4aff-bb61-e66e1160ee99	NC_037652.1:6883000	NA	NC_037652.1	6883145	6885389	0	0	0	0	1	0	0	0	0	0	0	0
0b4b9b32-8103-4569-82ae-bfcdd0df6484	NC_037644.1:8131000	NA	NC_037644.1	8131615	8132675	0	0	0	1	0	0	1	0	0	0	1	0
0b5054ed-1faf-4e35-a0e6-2acaf19f0eb2	NC_037639.1:2037000	NA	NC_037639.1	2037882	2038897	0	0	0	0	0	2	0	0	0	0	0	0
0b54a430-059e-4aa0-8848-f2dc80dc5077	GeneID:102655399	LOC102655399	NC_037645.1	11552127	11553090	0	0	1	0	0	1	0	0	1	0	0	0
0b58d643-b80c-4680-b615-9bbd4a3ce00d	NC_037648.1:9881000	NA	NC_037648.1	9881009	9882574	0	4	3	0	6	1	0	1	1	0	0	0
0b58f6e7-8e77-46fb-bfea-c51a3d2239d4	GeneID:408327	LOC408327	NC_037648.1	16174897	16176640	0	0	0	1	0	0	0	1	0	0	0	0
0b591029-ab12-4ba5-a9b5-c7dc7da7e942	GeneID:552285	LOC552285	NC_037643.1	16755925	16765587	1	0	1	0	1	0	0	0	0	0	0	0
0b5a0e4a-8769-4123-85d1-6e28723e230f	GeneID:410510	LOC410510	NC_037651.1	7712673	7716783	0	1	0	1	0	3	0	0	0	0	0	0
0b60c4e2-82a0-47b6-836a-0489252c4163	NC_037646.1:10913000	NA	NC_037646.1	10913945	10914860	0	1	2	1	0	1	0	1	0	1	0	0
0b6177ed-7f54-4430-ab9b-83b381cf58c8	NC_037652.1:6552000	NA	NC_037652.1	6552898	6554359	0	1	2	1	4	8	0	0	0	0	0	0
0b66c0bf-c89c-4fe7-b193-ae1a4e9ee884	NC_037644.1:13793000	NA	NC_037644.1	13793261	13794011	5	4	8	24	13	4	0	0	1	5	2	11
0b67fcfe-bee6-47d5-9798-10175925ff5e-1	GeneID:410815	TpnI	NC_037639.1	14378280	14390869	0	1	0	0	0	0	1	2	1	1	1	0
0b6846e7-354c-411f-b3f1-7a19e2a2f70b	NC_037644.1:7401000	NA	NC_037644.1	7401753	7404345	1	1	1	0	2	0	0	0	0	0	1	1
0b6aff2e-f78b-455b-a09c-316f495e3dde	GeneID:408494	LOC408494	NC_037651.1	9991503	9993264	0	1	7	4	2	3	5	2	3	1	4	3
0b6e7e3d-04fd-4d4d-8023-42132168c1ce	GeneID:410325	LOC410325	NC_037648.1	12223702	12227957	4	8	2	4	4	3	1	2	5	3	7	7
0b6f2561-c3e3-4cca-8d29-c816df407488	NC_037648.1:2288000	NA	NC_037648.1	2288876	2294985	2	0	0	0	0	0	1	0	0	1	2	0
0b732d8b-4ddd-4f9b-a37f-4d43a69af0a6	GeneID:411539	LOC411539	NC_037644.1	12521388	12530834	1	1	0	1	1	5	0	1	2	3	1	3
0b738a42-da8c-4d79-93f3-b259250b4da9	NC_037645.1:1887000	NA	NC_037645.1	1887110	1888421	0	2	1	0	6	3	0	0	0	0	0	0
0b772c4d-7a5e-4b08-a32a-eced447ca319	NC_037638.1:10954000	NA	NC_037638.1	10954355	10954461	0	1	0	3	0	5	0	0	0	0	1	1
0b795ad4-8aa7-4bff-9633-37274560bbb3	NC_037638.1:5978000	NA	NC_037638.1	5978684	5980364	0	0	0	1	2	1	0	1	1	0	0	1
0b79b96a-e35f-4c06-b261-b2064360234d	NC_037644.1:12766000	NA	NC_037644.1	12766834	12767174	2	0	0	2	1	1	0	2	0	1	2	0
0b885de0-cc79-428b-8cec-ef81e07a697b	GeneID:726326	LOC726326	NC_037647.1	9499701	9500891	6	7	11	12	3	21	4	4	2	1	2	5
0b8acfa0-d105-44bc-aba0-bfc236a2e875	NC_037647.1:348000	NA	NC_037647.1	348051	348710	0	0	0	2	1	2	0	0	0	0	0	0
0b8dd9ca-07e0-4ea0-9eb6-9a7ed8962360	NC_037642.1:10006000	NA	NC_037642.1	10006179	10006478	0	1	1	1	1	0	0	0	0	0	0	0
0b8f307a-c6c4-4c02-a025-ce74d76b6fb1	NC_037642.1:2356000	NA	NC_037642.1	2356183	2356874	1	0	1	1	1	0	0	0	0	0	0	0
0b8f5857-e66d-42ab-9623-94f9b2e8535c	NC_037641.1:7586000	NA	NC_037641.1	7586027	7586450	16	3	22	68	9	20	23	13	6	5	7	30
0b97cedf-16d4-4f0f-a69f-be716cd38661	GeneID:412430	LOC412430	NC_037652.1	1868820	1877829	0	0	2	3	0	8	0	1	1	0	1	2
0b9d5d90-598f-4c63-a57b-6c1c8fe35c75	GeneID:410803	LOC410803	NC_037639.1	16039177	16044352	1	0	1	0	0	0	0	0	0	0	0	0
0b9d83db-d286-4608-8d4e-8fb89543af60	GeneID:406090	Mrjp1	NC_037648.1	2274664	2277904	16	89	48	0	32	78	14	4	7	10	7	14
0ba2687d-eac6-4992-ab28-83fdbb8850f3	GeneID:552785	pHCl	NC_037652.1	7522411	7527634	0	0	0	1	0	1	0	0	0	0	0	1
0ba29dfc-d382-4f42-a1a6-c14c9a73cb64	NC_037643.1:15358000	NA	NC_037643.1	15358432	15358732	0	1	2	0	0	1	0	0	0	0	0	0
0ba2a584-8155-4b8c-b638-db2a0fa2ce22	NC_037652.1:3684000	NA	NC_037652.1	3684971	3686117	1	1	3	0	2	2	0	1	0	1	0	0
0ba31f40-8169-475a-96e3-f11975989680	NC_037649.1:4993000	NA	NC_037649.1	4993824	4994846	0	2	0	1	0	0	0	0	0	0	1	2
0ba551c3-a7f6-481e-b11d-7bb64ade89c8	NC_037642.1:5919000	NA	NC_037642.1	5919271	5919955	11	6	12	23	5	19	9	1	3	3	9	19
0ba9df2d-a088-421d-a76a-423c5d3215a1	NC_037648.1:16316000	NA	NC_037648.1	16316604	16316767	2	0	2	0	0	2	2	0	1	1	1	0
0bab93d5-e876-4df3-96cb-364f211d0642	GeneID:100576742	LOC100576742	NC_037648.1	13643452	13647465	0	0	0	1	1	1	0	0	0	0	0	1
0babfa8f-4540-4a63-85bb-268fcd38aa6f	NC_037649.1:5238000	NA	NC_037649.1	5238370	5239467	0	0	2	0	0	0	0	0	0	0	0	1
0bae4c57-4417-4d1e-9818-22316a2c64a7	GeneID:408859	LOC408859	NC_037642.1	12226697	12231158	0	0	2	4	0	5	0	0	0	1	2	2
0bb64fe7-d089-48bb-ae43-2640c08a7199	GeneID:410027	LOC410027	NC_037640.1	7812217	7814489	0	1	3	0	0	1	0	0	0	1	0	0
0bb6ad0b-7fee-4a1f-b06a-59943292f1c3	NC_037648.1:10531000	NA	NC_037648.1	10531754	10532126	1	0	1	1	4	1	0	0	0	0	1	3
0bb71b13-509b-4034-a9c1-abebb785ecbf	GeneID:551553	LOC551553	NC_037645.1	9363906	9368172	1	2	4	2	4	3	10	0	2	1	3	2
0bbeb436-8672-4da4-8c19-b110e1a0c28e	GeneID:551904	LOC551904	NC_037645.1	7772756	7778835	0	0	0	0	0	1	0	1	0	0	1	0
0bc31ee9-9496-4e13-9d4c-8ac4cb04600d	NC_037644.1:12376000	NA	NC_037644.1	12376484	12378918	0	1	5	1	5	0	1	1	0	1	2	1
0bc99cdc-7b1e-45bb-a750-4683353e1651	NC_037647.1:9545000	NA	NC_037647.1	9545972	9546964	0	0	1	0	1	0	0	0	0	0	0	1
0bcc094c-187b-4719-922a-c7681f599783	GeneID:552771	LOC552771	NC_037642.1	6629101	6635671	0	0	2	3	3	1	0	0	0	0	1	0
0bcc952a-8e11-4772-a1ac-d3b4bb0a927a	NC_037648.1:14071000	NA	NC_037648.1	14071929	14073504	1	5	2	11	7	3	0	3	4	1	1	5
0bcd1f9d-3f44-49e5-95fc-584215536aba	GeneID:409952	LOC409952	NC_037653.1	1149532	1154775	0	3	3	2	5	2	1	3	1	0	5	0
0bd4eaa4-bf16-4729-aab2-d5fc73cd63f1	NC_037638.1:21733000	NA	NC_037638.1	21733954	21734645	0	1	0	2	0	1	0	0	0	0	0	0
0be2dba7-8c66-4d26-9985-844dd54d0f92	NC_037638.1:10760000	NA	NC_037638.1	10760571	10761080	1	1	2	2	3	0	1	1	0	1	2	1
0be8a590-f708-4a91-b657-fbec4c7cdf72	GeneID:409922	LOC409922	NC_037638.1	27586631	27590527	1	0	0	2	0	0	0	0	0	0	1	1
0be9a876-ec12-472f-b556-f66beeed358f	NC_037638.1:23167000	NA	NC_037638.1	23167222	23168014	0	0	2	0	2	5	0	1	0	0	2	1
0bedb6a4-b05f-467c-b195-6708724c1878	NC_037649.1:10063000	NA	NC_037649.1	10063522	10064785	1	4	6	7	10	7	1	2	3	1	1	5
0beeac7c-efde-4c7b-b9ad-54f723d22915	GeneID:552114	LOC552114	NC_037652.1	9508179	9514256	0	0	0	1	1	0	0	0	0	0	0	1
0c0ae485-497e-4785-adb5-4e2054644fa3	NC_037639.1:15934000	NA	NC_037639.1	15934815	15936580	1	3	1	2	1	1	0	0	0	0	1	0
0c0e6450-ed6f-4031-b4c2-e86b27faab4d	NC_037650.1:7600000	NA	NC_037650.1	7600955	7601172	0	0	2	0	0	0	0	0	1	0	0	0
0c10f0ab-bc2e-4868-9dfe-063ef8237692	GeneID:724157	LOC724157	NC_037651.1	1437837	1440263	0	0	1	2	0	3	1	0	0	1	0	3
0c11eb90-07bf-4f68-9a93-8410c620b956	GeneID:411194	LOC411194	NC_037644.1	13622108	13626627	0	0	0	1	0	2	0	1	0	0	1	0
0c11ff42-ed73-4595-9cd7-59fd0afcf05b	NC_037645.1:8424000	NA	NC_037645.1	8424542	8426831	1	1	1	2	0	1	0	0	0	1	0	0
0c12a4e3-4610-446c-93bc-cdc0b44d2c87	GeneID:411731	LOC411731	NC_037645.1	6299300	6304508	3	2	4	4	2	8	0	0	0	0	0	3
0c147d21-ca8b-4058-ae21-3a878f3f93ba	NC_037648.1:10471000	NA	NC_037648.1	10471751	10471971	1	0	2	2	0	0	1	0	0	0	2	1
0c16bd73-de18-4da7-a103-310c5924d49a	GeneID:552461	LOC552461	NC_037652.1	7751896	7753092	0	0	1	1	1	1	1	1	0	2	1	1
0c16c8af-41e6-4a15-bc28-a9ade3393d51	NC_037638.1:5286000	NA	NC_037638.1	5286642	5287334	1	0	2	0	0	4	0	0	0	1	0	0
0c184386-5e6b-4cf8-b342-9e89b85ab910	NC_037646.1:1536000	NA	NC_037646.1	1536248	1537277	0	3	2	2	3	1	0	1	1	1	0	2
0c1dbbaf-db04-4035-8052-2265e0cb5b90	NC_037650.1:3879000	NA	NC_037650.1	3879388	3883275	8	12	8	7	20	21	4	6	5	6	5	5
0c1dffa8-d8f3-4f35-9ea7-75cc124d916e	NC_037652.1:1608000	NA	NC_037652.1	1608077	1609365	2	0	1	0	0	0	0	0	0	0	2	0
0c287bc0-1261-4a2b-a6b6-39f1157c3630	NC_037652.1:9024000	NA	NC_037652.1	9024656	9026183	3	10	4	5	19	5	4	0	3	2	3	7
0c291d74-0d31-4cbb-a320-e24fef5a7428	NC_037645.1:3868000	NA	NC_037645.1	3868045	3868786	4	14	8	5	18	9	3	2	1	0	2	5
0c2dc82b-b100-42cd-a5bc-123bf5ca6625	GeneID:551946	LOC551946	NC_037652.1	5178020	5179739	0	0	0	1	1	0	0	0	0	2	1	2
0c2e12f6-1650-4ff1-969c-2506d06438c5	GeneID:726456	LOC726456	NC_037650.1	4370112	4386315	2	0	3	10	0	3	2	2	1	0	2	5
0c317080-a76c-4905-bbc5-f415278b5aaa	GeneID:725406	LOC725406	NC_037644.1	5039568	5045325	2	0	0	1	2	2	0	0	0	3	2	0
0c3332c2-f1b5-435c-b7ee-ee6539666087	GeneID:100578662	LOC100578662	NC_037653.1	1329971	1467760	0	0	0	0	0	2	1	1	0	0	1	1
0c33cc08-690b-4a34-b280-461cfe2d9bbc	GeneID:409317	LOC409317	NC_037643.1	12166020	12168368	1	0	0	1	0	1	0	0	0	0	0	0
0c35a979-256a-4042-b928-6605ee1fc6d7	NC_037639.1:660000	NA	NC_037639.1	660208	665233	5	19	11	29	18	26	1	8	11	4	17	14
0c35c07c-9925-4a78-bb87-cdadd9bc177a	NC_037640.1:13176000	NA	NC_037640.1	13176788	13178697	0	0	0	1	0	0	0	0	0	0	1	1
0c3a2f37-0f37-4fa7-af3a-3e6a6f9c0a2d	NC_037645.1:6609000	NA	NC_037645.1	6609734	6610249	0	1	0	1	0	1	0	0	0	0	0	0
0c3d8790-4f60-40b6-a0b3-f8d1ca55bf6f	NC_037644.1:171000	NA	NC_037644.1	171225	172106	0	1	0	2	1	2	0	2	2	1	0	3
0c403355-c77d-412e-af0d-56f91aeba2dc	NC_037642.1:13419000	NA	NC_037642.1	13419089	13419882	0	0	2	0	0	0	1	0	0	0	0	0
0c4140f9-e434-4bc4-a2fa-3e2107a9d505	NC_037640.1:9689000	NA	NC_037640.1	9689771	9692575	1	5	2	1	9	2	1	1	3	1	1	2
0c430586-5f39-4639-b6d3-fd0b4008c9fe	GeneID:551760	LOC551760	NC_037643.1	13393050	13393655	1	2	1	2	1	2	0	1	0	0	0	0
0c430aef-eeef-4552-91a3-5bfa877e4780	GeneID:725832	LOC725832	NC_037641.1	8883023	8886909	3	4	4	16	8	5	5	3	1	4	2	2
0c451df1-00d5-4568-b2ed-29b7cebb6664	NC_037640.1:5095000	NA	NC_037640.1	5095721	5096667	0	4	1	0	1	2	0	0	0	0	0	0
0c45520e-075d-4efc-9fdf-525ef1855f6f	NC_037638.1:25169000	NA	NC_037638.1	25169666	25170230	3	7	7	0	14	6	1	1	2	3	3	6
0c48653d-1e89-470b-a185-6dff1b03406f	GeneID:408433	LOC408433	NC_037650.1	6612610	6615552	2	0	2	1	5	2	1	3	0	1	0	5
0c539a62-314f-41fa-b7d8-abfb412b4ed5	NC_037650.1:2494000	NA	NC_037650.1	2494150	2496152	0	2	0	3	0	3	0	1	0	1	1	1
0c573afd-243b-47ef-b258-7cfe2537d295	NC_037651.1:3362000	NA	NC_037651.1	3362539	3363262	0	0	0	0	1	2	0	0	0	1	1	0
0c581ddd-2a74-4229-b1ea-102e2545a074	GeneID:409422	LOC409422	NC_037640.1	24366	27061	2	1	1	4	0	0	0	0	0	0	1	1
0c594a20-5787-4a36-be25-e47a4000a2c0	NC_037651.1:8267000	NA	NC_037651.1	8267372	8267591	1	0	1	2	0	2	0	0	1	1	0	0
0c5cf2e3-2a73-4065-9731-4cf63d0611d1	NC_037643.1:12104000	NA	NC_037643.1	12104025	12105320	0	1	1	1	1	0	0	1	0	0	1	0
0c5f9ecb-4a50-44d1-88b7-98a088f47700	NC_037648.1:944000	NA	NC_037648.1	944505	945174	0	1	0	0	1	1	0	0	0	1	0	1
0c613d40-390c-4d80-a19b-c877061bd11a	GeneID:409422	LOC409422	NC_037640.1	24366	27061	2	0	0	2	2	1	0	1	2	0	1	1
0c67a69f-94e5-4e94-a7ab-a2ee6e3d984a	NC_037648.1:1070000	NA	NC_037648.1	1070896	1073693	0	1	0	0	3	0	1	0	0	1	0	0
0c67eb7f-59fb-44f5-9f00-6fb9e08a09ff	GeneID:102654841	LOC102654841	NC_037644.1	8688186	8692968	1	3	0	1	1	1	0	0	0	1	0	2
0c6ccfd1-ab90-45dc-bbbf-c076cc56934c	GeneID:409335	LOC409335	NC_037640.1	6121194	6124900	1	1	0	4	2	1	0	0	1	0	3	0
0c6e3437-9074-4421-b355-80e572d4f804	NC_037648.1:2289000	NA	NC_037648.1	2289641	2290015	0	1	0	0	2	0	0	0	1	0	0	0
0c6e3f18-a0cb-4351-94d9-b461535971c7	NC_037653.1:4838000	NA	NC_037653.1	4838756	4840652	0	0	0	2	0	1	1	0	0	0	1	0
0c7076d2-e659-4cd1-8a99-653216d42224	NC_037647.1:8208000	NA	NC_037647.1	8208654	8210482	8	16	14	17	37	27	5	18	13	7	14	8
0c7225d4-605b-45a4-bb83-3761fea22215	NC_037643.1:12973000	NA	NC_037643.1	12973410	12974815	1	2	3	6	4	2	1	3	3	1	1	1
0c81dff4-6087-40a3-a838-99be5be8fc9f	GeneID:726798	LOC726798	NC_037639.1	2837143	2838947	0	1	0	0	1	0	0	0	0	0	1	0
0c87d9a2-f158-4131-b53b-91f5aa1378c6	GeneID:552633	LOC552633	NC_037652.1	7663705	7667206	3	0	2	3	0	3	1	1	0	0	1	0
0c8c5482-b7dc-4c62-8bf6-ba2a1d682bb6	GeneID:550903	LOC550903	NC_037638.1	4825122	4828079	0	1	1	1	0	0	0	0	0	0	0	1
0c8f9c35-be11-4714-838e-157a36095b5b	NC_037648.1:14337000	NA	NC_037648.1	14337654	14338263	0	0	2	0	2	4	0	0	0	0	1	0
0c9331aa-6b25-439e-b629-b0baabb161e9	NC_037640.1:7610000	NA	NC_037640.1	7610042	7611813	0	2	0	0	2	2	2	2	1	1	2	0
0c9704a2-fad6-477e-8052-1703ed64100b	GeneID:409865	LOC409865	NC_037640.1	5454458	5456946	9	17	15	28	28	15	1	4	6	13	15	9
0c9d04d8-9580-4583-8b6c-382ee1a5de0e	GeneID:551229	LOC551229	NC_037648.1	561474	563683	0	1	0	1	0	0	0	0	0	1	2	0
0c9e0eb3-18e4-47ce-93cf-04fa4f0d149d	NC_037651.1:8713000	NA	NC_037651.1	8713854	8715816	1	2	0	1	0	2	0	1	1	0	0	1
0c9feb47-5aa8-4307-a3e0-0136c66597cb	NC_037638.1:132000	NA	NC_037638.1	132305	133928	1	0	0	3	3	6	2	1	0	0	0	0
0ca05c87-c834-4f6b-8220-0183e9f7debc	NC_037646.1:11015000	NA	NC_037646.1	11015489	11016213	1	2	0	2	3	3	0	1	0	1	0	2
0ca22738-fc8d-41be-89cb-6f7899ccd3c8	NC_037642.1:8397000	NA	NC_037642.1	8397893	8398133	0	0	1	1	1	0	0	0	0	0	0	0
0ca23e6c-fa82-471c-ad70-9ab3a6d18335	NC_037638.1:1680000	NA	NC_037638.1	1680237	1681014	2	1	1	3	0	3	0	1	0	2	0	1
0ca49057-bae3-4d71-9a86-b2bf54b1551c	NC_037644.1:163000	NA	NC_037644.1	163342	163734	0	3	0	0	0	0	0	0	0	0	0	0
0ca757ce-45a6-4639-bea1-0f16fd7afa95	GeneID:410449	LOC410449	NC_037650.1	5747306	5751365	1	2	1	1	2	2	2	0	0	0	2	1
0cab9266-0b05-423f-b307-e99dff175565	GeneID:100576478	LOC100576478	NC_037645.1	3602344	3603708	0	1	3	0	0	1	1	0	0	1	0	2
0cac052f-7e38-481e-8a53-171bdc37a9c8	NC_037648.1:216000	NA	NC_037648.1	216556	217363	0	0	1	1	0	0	0	1	0	1	0	1
0cac905f-83b2-4127-98c7-1c3cec7ce4a2	GeneID:413332	LOC413332	NC_037644.1	1718586	1726710	16	12	6	61	12	30	0	3	2	13	8	14
0caf1b6b-d9c3-4ec1-8c96-a9365ab3d148	NC_037648.1:9822000	NA	NC_037648.1	9822849	9823228	0	1	2	1	1	1	0	0	0	0	1	1
0cb0e98f-af57-413b-a6d5-35be82b6d13d	GeneID:727246	LOC727246	NC_037642.1	13266209	13270979	0	0	0	2	0	0	0	0	0	0	0	0
0cb0f8ea-e2dd-4439-9a47-e9dac3e4290b	GeneID:102653967	LOC102653967	NC_037648.1	6288583	6352567	0	0	1	1	0	0	0	0	0	0	0	0
0cb2f9d5-5be3-4104-bb51-27cacf228166	GeneID:726818	LOC726818	NC_037646.1	8542011	8548591	148	227	189	410	158	379	2	114	49	110	176	271
0cbabc8c-dac0-4580-a41d-a4b5bbee8fee	NC_037644.1:3410000	NA	NC_037644.1	3410703	3410930	3	1	0	8	5	6	1	0	0	0	1	0
0cc529ae-bad8-4866-ab58-91c0b74939cd	NC_037645.1:8610000	NA	NC_037645.1	8610253	8610585	1	1	0	0	1	2	0	0	0	0	0	0
0cc568f1-38f9-4e53-af74-e7a618920330	NC_037651.1:4612000	NA	NC_037651.1	4612051	4613157	0	1	0	1	1	0	0	0	0	0	0	0
0ccda1ce-5dfc-473b-81bc-deca8b23d5b6	GeneID:724162	LOC724162	NC_037639.1	6238652	6256308	2	7	5	22	9	23	6	4	6	6	5	10
0ccdbdc8-f369-4757-8732-d3918f8410e3	GeneID:726922	LOC726922	NC_037651.1	6657875	6661747	1	1	2	18	0	7	1	0	0	2	2	4
0cd25efb-47d3-453f-8561-af39e1302db6	GeneID:409924	LOC409924	NC_037638.1	9274924	9287676	8	8	3	14	25	6	0	7	7	8	10	3
0cd4aab9-fe8d-43b0-931e-a28130a00e9b	NC_001566.1:5000	NA	NC_001566.1	5977	6105	0	2	2	1	3	2	0	0	0	1	0	0
0cd4d12e-7516-4e68-b80a-d0feb2f37d11	GeneID:725755	LOC725755	NC_037652.1	5802134	5805716	3	1	1	3	3	5	0	1	1	2	1	1
0cd9cd59-0b38-43cc-a55b-7731f8eb12b1	GeneID:726019	LOC726019	NC_037648.1	16138969	16141398	0	2	6	2	3	3	0	0	1	2	0	3
0cdccaf9-a39c-4294-94e7-19fa0c6d1d8b	NC_037646.1:8641000	NA	NC_037646.1	8641530	8644441	4	0	2	10	1	2	2	0	0	1	2	2
0cde1344-da75-427a-8d9a-2b65da1d29c6	NC_037642.1:7362000	NA	NC_037642.1	7362604	7363409	0	4	1	2	4	6	2	0	0	1	1	3
0cdef9fe-1c1f-41c6-a2f3-cec716ac48b6	GeneID:413103	LOC413103	NC_037645.1	6268588	6273499	1	0	5	3	2	2	0	1	0	0	3	3
0cdf3945-0b96-4321-b567-bfeb2ea8f94a	NC_037648.1:14470000	NA	NC_037648.1	14470727	14471453	1	0	2	3	0	6	2	2	1	0	0	1
0ce3af80-731f-4e6e-8851-7eb1d49d812c	NC_037645.1:1429000	NA	NC_037645.1	1429108	1432360	0	3	1	1	4	5	1	0	1	0	0	0
0ce9e76d-0ad7-4cdd-96c8-4f6e41b7c846	GeneID:725065	LOC725065	NC_037645.1	1444215	1447499	0	1	0	0	0	0	0	0	0	0	1	0
0ceef38e-a924-4b6e-8486-9646e0b0e6b9	NC_037652.1:2624000	NA	NC_037652.1	2624862	2626248	13	24	13	12	57	68	5	14	14	4	29	29
0cf1b472-8488-4fc7-985c-4b3bc5502446	NC_037638.1:3167000	NA	NC_037638.1	3167409	3168645	6	23	11	20	22	32	5	9	6	5	15	11
0cf2925a-51d7-4f53-89f1-caf5a9bf02dc	NC_037645.1:2785000	NA	NC_037645.1	2785203	2785580	1	0	1	1	1	1	0	0	0	0	1	0
0cf353e5-4d1a-4b6c-ac4a-11f195112e97	NC_037644.1:5827000	NA	NC_037644.1	5827490	5829959	1	6	6	11	14	14	1	5	2	4	2	7
0cfb2272-c67e-42e7-b2fe-08e4d33c3d39	NC_037638.1:11586000	NA	NC_037638.1	11586973	11587916	2	1	1	4	4	3	0	1	1	2	1	0
0cfcf27e-aa57-44c6-978b-732d86777d6c	GeneID:725611	LOC725611	NC_037647.1	4857187	4859064	0	1	0	0	0	0	1	0	0	0	1	0
0cfe7205-706c-4110-afba-38b0c9d53fd4	NC_037642.1:11324000	NA	NC_037642.1	11324651	11325113	0	0	1	1	2	2	0	1	0	2	2	0
0d004c30-e2b0-433e-acbd-502f98cd2ece	NC_037651.1:10471000	NA	NC_037651.1	10471814	10472369	0	0	0	1	0	1	0	0	0	1	0	0
0d09ca7c-ddb1-4505-8e65-28369a557439	NC_037648.1:9447000	NA	NC_037648.1	9447968	9448240	0	0	3	0	1	2	0	0	0	1	0	1
0d0c4e2c-8e21-4a23-af14-43273ac18bd4	GeneID:413520	LOC413520	NC_037641.1	12769267	12771629	1	5	1	5	1	3	3	0	1	1	4	4
0d0d1f01-d0f0-488e-9cca-a519d3dafe2d	NC_037652.1:2743000	NA	NC_037652.1	2743404	2745728	15	25	31	67	47	48	0	0	0	0	3	2
0d0de9b6-8406-4799-9546-fa56db82ed6b	GeneID:724290	LOC724290	NC_037648.1	16083120	16087750	3	5	0	4	1	6	3	0	2	1	3	5
0d0f467c-e19a-4afd-bf8d-d56ccb303ec6	NC_037650.1:10927000	NA	NC_037650.1	10927615	10930335	1	0	4	2	5	2	0	0	0	0	1	3
0d1e6410-cf5d-47a8-b3fc-1916c2034965	NC_037653.1:5171000	NA	NC_037653.1	5171732	5174318	0	0	1	0	0	0	0	0	1	0	0	1
0d1e7294-4434-419d-93c6-210cf193ddb7	NC_037640.1:4320000	NA	NC_037640.1	4320737	4320996	0	0	0	2	0	2	0	0	0	0	0	2
0d1f8fb8-91fa-4ab6-80f5-9771637b4f6a	NC_037645.1:9095000	NA	NC_037645.1	9095516	9096601	2	1	0	0	1	3	1	0	0	1	1	0
0d225a7a-b27e-4523-a0bb-74af349ce424	GeneID:409628	LOC409628	NC_037645.1	3955094	3978097	1	0	0	2	2	1	0	1	1	1	1	1
0d29d60d-1725-4ba2-92e5-01d110c1c557	NC_037652.1:1471000	NA	NC_037652.1	1471518	1472196	0	0	0	0	2	0	0	0	0	0	0	1
0d29e464-58d8-4a43-b33c-73dc58623ea9	NC_037648.1:6453000	NA	NC_037648.1	6453863	6454944	0	1	0	0	0	1	0	1	0	0	0	0
0d2bb5c2-7f4c-42e5-bb00-4680a01f8915	NC_037642.1:225000	NA	NC_037642.1	225489	226257	0	0	0	0	0	2	0	1	0	2	0	0
0d2c6be9-b4dd-4b26-8bdb-83ba047cbd49	NC_037643.1:13251000	NA	NC_037643.1	13251755	13252006	0	0	1	0	0	0	0	0	1	0	0	1
0d2e0567-558f-4990-b93c-dcb497163f79	NC_037643.1:16076000	NA	NC_037643.1	16076111	16076951	0	0	0	1	0	2	1	0	0	0	0	0
0d349101-ddfc-44f2-85aa-f86aaf6cad89	GeneID:413802	LOC413802	NC_037653.1	3016104	3024162	3	4	22	27	7	17	0	2	2	3	9	10
0d35698f-8922-4fb3-a2f6-c6eb8b4809aa	GeneID:409783	LOC409783	NC_037649.1	7367139	7378081	1	0	2	2	0	1	0	0	0	1	0	0
0d3758a1-9066-4e49-8fb8-77c8b3422ac3	NC_037638.1:10930000	NA	NC_037638.1	10930024	10931658	0	1	0	0	2	3	0	1	0	2	0	5
0d3775ea-8138-45e2-9b78-e49df617419d	NC_037639.1:10431000	NA	NC_037639.1	10431380	10431906	0	1	0	1	1	0	0	2	0	0	1	0
0d37e461-1424-4fb1-b2eb-b54166b8b625	GeneID:725764	LOC725764	NC_037645.1	1988749	1989826	0	0	0	1	0	1	0	0	0	0	2	0
0d3e4ca7-a8bc-4cb3-8be2-6a640e718bf2	GeneID:100577506	LOC100577506	NC_037651.1	5218843	5220681	0	0	0	1	0	2	0	0	0	0	0	0
0d404c1c-3e23-432e-a572-1be98f8b602b	NC_037647.1:7521000	NA	NC_037647.1	7521852	7522797	1	1	0	5	2	0	0	0	3	0	1	5
0d407876-f858-42d0-a6e5-cc93f8769a32	NC_037647.1:6382000	NA	NC_037647.1	6382743	6383863	2	3	2	5	11	7	0	0	3	2	3	3
0d510363-7044-4def-9a0a-3f31f72f423a	NC_037648.1:14086000	NA	NC_037648.1	14086850	14087727	1	2	0	1	10	2	2	0	1	0	1	0
0d519829-dfa7-4d76-bc21-cedc235c6e04	GeneID:102655942	LOC102655942	NC_037641.1	5489963	5491151	0	1	0	1	1	1	0	0	0	0	1	1
0d53ec78-0048-47a4-8ca0-86a3ec66b40e	NC_037648.1:13614000	NA	NC_037648.1	13614722	13615783	1	2	0	2	0	1	0	1	0	0	0	0
0d5878df-456f-463b-8c73-dbeb515b8a59	GeneID:726238	LOC726238	NC_037638.1	14038043	14046723	0	0	0	1	1	3	0	0	0	1	1	1
0d593fba-a6ff-408e-ab0d-04f2ec3ad8b1	NC_037651.1:8218000	NA	NC_037651.1	8218544	8219461	0	2	0	3	0	1	1	1	0	1	3	2
0d5941de-94c6-47cc-bc72-6b648f56766d	NC_037644.1:2364000	NA	NC_037644.1	2364269	2364818	1	4	3	7	6	6	5	2	5	5	4	6
0d5fec6f-cd9f-4a7c-b360-25b87b31d063	GeneID:102656247	LOC102656247	NC_037639.1	8155913	8158617	1	0	0	1	1	6	0	0	0	0	1	0
0d669adb-28e1-44a8-bf1c-49e90109f0fe	NC_037647.1:9286000	NA	NC_037647.1	9286422	9287047	0	3	1	1	5	4	1	3	0	0	3	0
0d6821b4-64fc-440e-93d6-a506fd3e926a	GeneID:413498	LOC413498	NC_037640.1	4320988	4325841	5	10	11	18	12	25	2	2	5	3	8	8
0d69b3a4-6788-4ed4-9550-fc9ba5331f48	NC_037645.1:9831000	NA	NC_037645.1	9831373	9831986	1	0	3	0	0	1	0	1	0	0	0	0
0d6f18cc-7bdf-42a4-862e-b6060fde07a7	GeneID:550686	LOC550686	NC_037651.1	6574300	6582943	5	7	7	35	5	22	5	5	3	4	10	15
0d6fdc00-c781-48da-9234-d49ca068231b	NC_037638.1:4534000	NA	NC_037638.1	4534403	4535236	1	1	2	2	6	1	0	0	1	0	2	1
0d7262c5-3735-4605-9064-148cdc85dcbd	NC_037643.1:15348000	NA	NC_037643.1	15348247	15349157	0	0	1	1	1	2	0	0	0	0	0	0
0d7d7261-b242-4ecb-805d-b6e7f6434e3e	NC_037642.1:12618000	NA	NC_037642.1	12618219	12618945	1	0	3	0	1	2	0	0	0	0	0	0
0d84371d-7f60-459c-bc76-f055b17e68e8	NC_001566.1:12000	NA	NC_001566.1	12276	13208	5	10	6	7	14	15	0	6	2	1	4	4
0d87cba6-c71d-44f4-bba5-c5316d015bf3	NC_037639.1:15350000	NA	NC_037639.1	15350521	15352303	2	7	2	4	8	10	1	3	4	7	3	5
0d8dfb6f-ddf0-48bf-9bd5-de80c36a2cf8	GeneID:410754	LOC410754	NC_037638.1	5027595	5030118	1	0	0	0	0	2	0	0	0	0	1	1
0d8f863f-9d94-4993-be33-43f43939d763	NC_037645.1:3507000	NA	NC_037645.1	3507344	3508184	3	5	6	6	8	11	3	1	2	1	3	3
0d90c4ee-3a35-488d-92e4-7145ae2b82eb	NC_037644.1:3248000	NA	NC_037644.1	3248200	3248790	1	3	5	7	4	4	0	1	0	1	1	3
0d9135f2-b5b4-42b8-8d64-3d962c93145c	GeneID:409680	LOC409680	NC_037652.1	8307266	8309991	1	6	3	5	5	8	0	0	1	1	0	0
0d919154-4142-4ff8-b180-725d3e7ce182	NW_020555938.1:3000	NA	NW_020555938.1	3119	4159	12	28	2	3	6	18	8	6	8	15	6	7
0d92f93b-7a83-416c-9bad-fc6a05e1710a	GeneID:411531	LOC411531	NC_037641.1	3341740	3344369	2	1	3	8	2	6	2	1	0	1	2	6
0d979c35-f803-48bf-af94-9879c208dcfc	GeneID:413005	LOC413005	NC_037643.1	3968821	3995502	3	0	1	0	5	1	1	0	1	1	2	1
0d98e6bb-6c3e-4732-a265-5e884c69ad47	NC_037638.1:1671000	NA	NC_037638.1	1671097	1679110	2	2	3	2	2	2	0	6	3	3	4	4
0d9f5a30-c67a-47d3-a632-6602735228be	NC_037645.1:10418000	NA	NC_037645.1	10418302	10419462	0	0	1	0	0	1	0	0	1	0	0	0
0da1d0aa-e170-41ff-ab92-847a703c1476	NC_037640.1:4631000	NA	NC_037640.1	4631210	4632697	0	0	1	1	4	1	2	3	0	3	1	3
0da5a43c-a0f8-4e65-b6c6-41d2c673457a	NC_037649.1:3853000	NA	NC_037649.1	3853162	3853870	0	2	3	4	6	3	1	1	0	1	1	2
0da70455-00d6-477c-b0f2-b384fd2e38d5	NC_037641.1:7608000	NA	NC_037641.1	7608923	7609489	2	1	1	0	1	1	0	2	1	1	2	0
0da7fb80-068f-400d-ae72-aae56a58ad2c	NC_037645.1:3566000	NA	NC_037645.1	3566772	3567452	0	0	1	0	0	0	0	0	1	0	0	1
0dacb679-a414-44a9-9389-1531d11d8974	NC_037651.1:7193000	NA	NC_037651.1	7193826	7194445	1	1	3	0	10	1	0	4	2	0	3	1
0daf9165-5a97-4847-a1b2-87b6ccd1bd49	GeneID:412950	LOC412950	NC_037645.1	12514704	12518182	0	0	0	0	0	2	0	1	0	0	1	0
0db518da-9df8-4804-99fd-2c782566675d	GeneID:552287	LOC552287	NC_037643.1	16345889	16349383	0	0	1	0	0	2	1	0	0	1	1	0
0db5738e-d619-4e9c-a19f-87a1183b7771	GeneID:413689	LOC413689	NC_037640.1	7814743	7818626	1	1	1	2	0	1	1	0	0	0	0	0
0dc02dab-80ee-482f-93e0-9724ccfce605	NC_037646.1:94000	NA	NC_037646.1	94848	95525	0	0	1	2	0	0	0	0	0	0	0	0
0dc23e5f-2341-48d0-b18a-b8cc87a26c3e	NC_037650.1:4505000	NA	NC_037650.1	4505668	4509019	0	1	0	5	3	3	1	0	3	1	0	0
0dc5782e-f570-4ff8-b3f8-ddc74f56f422	GeneID:724971	LOC724971	NC_037641.1	7569802	7571892	0	0	0	1	2	1	0	1	0	0	0	0
0dcab31c-99b3-4154-a60f-6476ca008455	NC_037644.1:13468000	NA	NC_037644.1	13468275	13469080	0	2	1	2	1	1	0	0	3	2	0	0
0dce9447-8efc-4fb5-b051-e21ed02c5fb7	GeneID:102654766	LOC102654766	NC_037640.1	783337	786884	1	0	36	3	5	17	0	1	0	0	1	3
0dd1be73-ee7d-4009-bd33-d11372a3bea7	NC_037640.1:334000	NA	NC_037640.1	334177	334614	0	1	0	1	2	1	0	0	2	0	2	1
0dd29bd0-f381-41b0-9889-11875e27ffcf	GeneID:550981	LOC550981	NC_037651.1	1515140	1516649	0	0	1	1	0	2	1	0	0	0	1	1
0dd3a99b-4689-4d4f-af49-3f26829350a1	NC_037644.1:2936000	NA	NC_037644.1	2936660	2937150	0	1	1	3	3	2	0	1	0	0	0	0
0dd5f906-6f72-44b6-8d8c-fd7600b1b84f	GeneID:725165	LOC725165	NC_037639.1	9974262	9976369	0	0	0	0	1	0	0	0	0	1	1	0
0dd62955-d435-405b-98c4-a426eb77567b	NC_037645.1:12462000	NA	NC_037645.1	12462384	12463191	0	2	0	1	5	0	0	1	0	0	1	0
0dd8f88f-dbbe-4ce3-9003-b24e1aa8ffa9	NC_037649.1:7827000	NA	NC_037649.1	7827658	7828458	0	0	1	0	0	1	0	0	1	0	0	1
0dda1f98-6795-4c36-8887-0d3785ee4ab8	NC_037640.1:1939000	NA	NC_037640.1	1939291	1941334	0	1	2	4	0	1	0	0	1	0	0	2
0ddaa511-042d-4340-90c8-97ed80ca936b	NC_037642.1:10202000	NA	NC_037642.1	10202652	10205236	0	0	0	0	0	1	0	0	0	0	0	1
0ddd051c-0504-42b7-aaf0-dc8cf0b48a36	GeneID:113219060	LOC113219060	NC_037647.1	6533011	6589258	0	1	0	1	2	1	1	2	2	1	1	1
0de23470-d7ee-4b7e-9a4b-4449734ddb8b	GeneID:726015	LOC726015	NC_037638.1	3194184	3196933	2	0	3	1	2	0	0	0	1	1	0	1
0dec5382-92e3-424a-8764-128e041928df	NC_037638.1:14959000	NA	NC_037638.1	14959497	14962111	1	4	1	5	3	8	2	8	6	4	7	5
0ded75cd-2047-4539-9802-611ad7e8b2a6	NC_037648.1:6496000	NA	NC_037648.1	6496447	6496872	0	1	2	0	0	2	0	0	0	0	0	0
0df289c7-4f31-4e50-b4e8-b782b4e1b53c	NC_037649.1:6023000	NA	NC_037649.1	6023155	6025161	13	6	9	15	8	7	0	4	4	4	4	11
0df4f34e-157a-4fa4-b5ff-1e203a8c4026	GeneID:727168	LOC727168	NC_037639.1	1632111	1648414	4	3	1	8	7	8	0	1	0	2	3	5
0dfada78-b838-446c-b32b-0a1a4d31fbcd	NC_037646.1:10789000	NA	NC_037646.1	10789426	10789663	0	1	0	4	1	1	0	0	0	1	0	0
0e01bafe-a47b-40e9-8a54-8aae2e52b44c	GeneID:725724	LOC725724	NC_037638.1	24541561	24546009	2	0	1	0	1	1	1	1	1	0	0	0
0e0d59a9-4a8c-4c48-b0c5-b77684f4cc72	GeneID:410803	LOC410803	NC_037639.1	16039376	16045858	3	1	3	10	1	4	0	0	0	0	2	2
0e145f24-2cc9-4a8f-85ab-298f29fe8639	NC_037650.1:4890000	NA	NC_037650.1	4890374	4892336	0	0	1	2	1	0	0	0	0	0	1	0
0e168190-1e75-4494-8b2d-8d38d935f57c	NC_037653.1:2592000	NA	NC_037653.1	2592707	2593036	1	2	1	0	8	0	0	2	0	0	0	3
0e197ae1-7b50-49b1-b7d4-2bd77b543549	GeneID:551327	LOC551327	NC_037651.1	6019773	6024360	3	4	7	4	6	3	0	7	4	6	3	8
0e1d12cd-0a53-4bd3-9b3f-040d8f5fb3cd	GeneID:727293	LOC727293	NC_037639.1	8159579	8161874	0	1	1	1	0	0	1	0	0	0	0	0
0e1dbb9a-4902-4fbf-ab48-834915b2946e	NC_037645.1:3048000	NA	NC_037645.1	3048880	3051288	0	2	0	0	2	1	0	2	2	0	1	0
0e216926-18f0-4dfb-831b-61d5ffd26980	NC_037638.1:11272000	NA	NC_037638.1	11272286	11272618	0	1	0	2	1	1	0	0	0	0	0	0
0e2277ee-eea3-46d3-b976-ea9b3c3eeb01	GeneID:551643	Tret1	NC_037638.1	14291687	14302021	0	1	1	5	3	2	1	2	1	0	2	1
0e271c03-6d7b-4f4d-b499-b14ded9a6c01	NC_037648.1:15788000	NA	NC_037648.1	15788760	15789758	1	7	3	6	1	9	3	1	0	1	2	1
0e2c391c-1389-4400-a509-02680598fd80	GeneID:102655798	LOC102655798	NC_037652.1	6900605	6903337	0	0	0	0	0	1	0	0	1	0	0	0
0e2fa7bd-b45a-435f-a572-0a8d9f9fffa2	GeneID:412243	LOC412243	NC_037640.1	12110698	12162124	3	1	1	0	0	2	0	0	2	0	0	0
0e31ba15-9e05-457a-859b-4fb3969fc630	GeneID:725550	LOC725550	NC_037642.1	9356820	9360445	2	0	1	2	1	1	0	0	0	0	0	1
0e33f6a3-1aae-408a-81c0-34327524793f	NC_037638.1:10585000	NA	NC_037638.1	10585449	10586153	1	0	2	0	0	1	0	2	1	1	1	2
0e38d299-5b8e-441a-9b36-9381bf04a999	NC_037653.1:4840000	NA	NC_037653.1	4840823	4841423	0	5	4	2	11	12	1	3	4	1	2	4
0e3cebad-afc7-4e2b-8d64-616759136393	NC_037641.1:1186000	NA	NC_037641.1	1186845	1187253	4	1	3	3	8	4	0	2	2	7	5	10
0e3e9f2e-12bc-4d14-ae0a-ff5158917856	NC_037643.1:11194000	NA	NC_037643.1	11194061	11194874	0	1	0	2	3	2	0	0	0	0	0	1
0e4485d9-01e9-43a5-bc3b-7d163150ab58	NC_037640.1:8340000	NA	NC_037640.1	8340989	8342046	0	2	0	1	0	1	0	1	0	1	1	0
0e45dd73-fe50-4892-9094-308c7314af2b	NC_037638.1:7231000	NA	NC_037638.1	7231195	7231461	0	0	1	1	0	0	1	0	0	0	0	1
0e463a9b-81e0-42a6-9a94-f016c40333c3	GeneID:724368	LOC724368	NC_037641.1	9927378	9932435	1	1	0	1	2	0	0	0	0	0	1	3
0e480ac0-eb74-4c02-9f17-4c568f719a60	NC_037642.1:394000	NA	NC_037642.1	394124	395105	1	0	1	0	2	1	0	1	0	1	1	1
0e486ba0-5ebc-4b03-ab30-ab2964997c22	NC_037649.1:2022000	NA	NC_037649.1	2022036	2025136	3	20	10	10	17	11	1	2	6	2	10	6
0e57e7cb-5ee9-43e6-9d2a-0177616ee5ed	GeneID:551643	Tret1	NC_037638.1	14293803	14297138	1	0	0	1	0	0	1	0	0	0	0	0
0e5b1123-d046-45bf-b88d-1fea0ab85fac	NC_037647.1:6438000	NA	NC_037647.1	6438317	6438804	0	0	0	0	1	2	0	0	0	0	0	0
0e5ce72c-bee3-40e4-a214-92422a0c0e19	NC_037638.1:12485000	NA	NC_037638.1	12485303	12487021	0	0	0	0	0	1	0	1	0	0	1	0
0e5d64f1-22a2-45c5-a75d-831a3f02b87a	GeneID:551259	LOC551259	NC_037644.1	8865079	8867975	0	6	0	2	1	1	0	0	0	0	0	0
0e6ebda3-192c-4609-a1b9-8eab6698c7d6	NC_037638.1:12599000	NA	NC_037638.1	12599391	12599915	1	0	0	0	0	2	0	0	0	0	0	0
0e711e61-8046-46fe-b63d-e2bdeed9a0ca	NC_037643.1:14137000	NA	NC_037643.1	14137930	14139461	3	7	1	10	17	5	3	2	6	4	2	6
0e732b05-5f4d-44c8-93bf-be92873429ab	GeneID:413470	LOC413470	NC_037638.1	9273829	9274787	1	5	1	0	2	4	0	2	1	1	0	1
0e756bd1-f60e-460f-8fcf-c2226fbb8331	NC_037648.1:14337000	NA	NC_037648.1	14337654	14339028	0	4	2	1	1	2	1	3	1	1	3	5
0e775e49-b41b-4c12-a198-25114903369b	NC_037641.1:1197000	NA	NC_037641.1	1197087	1197957	17	22	21	51	86	71	16	25	26	13	25	28
0e7a14e9-a911-4276-8c41-eee9000490d5	NC_037639.1:4691000	NA	NC_037639.1	4691946	4692273	1	1	0	0	0	0	0	0	0	0	0	1
0e7b8c53-dead-4a4a-92d9-88ae15e91a2b	NC_037640.1:1664000	NA	NC_037640.1	1664876	1666470	0	1	4	2	5	5	0	0	0	1	1	0
0e804269-2321-44e1-9c0f-d72c966634ef	NC_037649.1:3752000	NA	NC_037649.1	3752354	3753403	0	0	1	2	0	0	0	0	0	0	0	0
0e8469e4-1a25-4c44-a28f-e1cb6f860394	NC_037646.1:10682000	NA	NC_037646.1	10682688	10856248	1	0	1	2	2	2	0	0	0	1	2	0
0e88bc21-0748-4f3b-8d6c-fcdc0bdb9181	NC_037639.1:2695000	NA	NC_037639.1	2695653	2696097	0	0	0	0	0	2	0	0	0	3	0	2
0e8cb402-c326-403f-aacf-a65132e21547	NC_037648.1:1017000	NA	NC_037648.1	1017662	1021491	1	1	0	0	1	1	0	0	0	0	0	0
0e8cdfd8-104a-4df9-b338-ad183324bd8a	GeneID:725594	LOC725594	NC_037644.1	8624796	8638361	0	0	2	1	0	0	0	0	0	0	0	1
0e977583-623a-46fe-a59d-24ed3caec841	GeneID:409001	LOC409001	NC_037646.1	9625155	9628800	0	0	0	1	0	0	0	0	1	0	0	0
0ea01f2b-b4b8-48af-8ac1-396f5960b9c7	GeneID:412727	LOC412727	NC_037641.1	5388740	5393876	0	2	0	2	1	4	1	0	0	2	3	2
0ea2f71b-74bd-4a89-b631-9b9b1c4fa967	NC_037647.1:11593000	NA	NC_037647.1	11593168	11595809	0	4	0	0	4	1	0	1	1	0	0	1
0ea4b3e1-04b4-49cf-b816-126a06af2f60	GeneID:724724	LOC724724	NC_037647.1	10003451	10013490	3	4	6	17	2	8	0	0	0	1	3	3
0ea87539-2b80-49b3-9933-740f0ba776e7	NC_037638.1:5303000	NA	NC_037638.1	5303087	5303690	0	0	0	1	0	0	0	0	0	0	0	0
0eab51b8-bbfa-443c-a06b-968c383cd149	NC_037650.1:3798000	NA	NC_037650.1	3798943	3799800	0	2	2	1	4	2	0	1	2	0	0	4
0eac909a-075f-4f61-844f-f905bd6488c4	NC_037645.1:9477000	NA	NC_037645.1	9477360	9477695	44	68	58	51	104	153	39	21	45	35	57	61
0eadb755-ec58-4c0e-a1d1-1cc6fc3bdf48	GeneID:551612	LOC551612	NC_037638.1	11506988	11512976	2	15	8	10	14	10	2	2	1	0	4	1
0eaf9898-62b1-4588-a21a-329eb42c6384	NC_037645.1:6605000	NA	NC_037645.1	6605093	6605469	1	2	0	3	1	3	0	1	0	1	1	0
0eb0fc0b-219f-49d1-9d78-11a117b8fc6e	GeneID:409486	LOC409486	NC_037647.1	12049150	12059005	8	3	6	12	3	9	4	3	0	2	4	7
0eb54a9b-8408-4a13-9b57-48ae569936b2	NC_037638.1:19375000	NA	NC_037638.1	19375991	19378012	0	0	0	1	0	1	0	0	0	0	0	1
0eb71510-ecc3-47ed-8102-a02818133c23	NC_037652.1:7007000	NA	NC_037652.1	7007807	7007961	0	0	0	0	2	0	0	0	2	0	0	1
0eba5084-a146-46d0-8ab3-f1465ee02ff0	NC_037642.1:9893000	NA	NC_037642.1	9893824	9894502	150	142	135	218	224	332	92	68	53	91	160	168
0ebb8e3e-02a2-477f-8167-f864c73a8d9f	GeneID:413147	LOC413147	NC_037639.1	4481219	4487781	1	0	1	0	0	1	0	0	0	0	0	0
0ebe2eae-121e-47ee-a88b-ae5a0a97e96c	GeneID:406070	DopR2	NC_037652.1	6363434	6403435	6	15	4	15	23	20	0	0	2	1	2	0
0ec340f6-731a-438b-a5b7-3c4d873e41eb	GeneID:411348	LOC411348	NC_037639.1	4839169	4848317	2	1	6	13	8	11	2	1	2	4	5	5
0ec902f0-7654-49d8-945c-37506afb2cb3	GeneID:408528	LOC408528	NC_037652.1	6465854	6468182	1	0	0	0	0	0	0	0	0	0	1	1
0ec9ffb1-876a-4325-a224-39b19c9c5e1b	GeneID:406091	Mrjp2	NC_037648.1	2302313	2304858	0	2	4	0	2	2	13	2	7	15	9	3
0ec9ffb1-876a-4325-a224-39b19c9c5e1b-1	GeneID:406091	Mrjp2	NC_037648.1	2302426	2304858	0	2	1	0	3	0	11	2	7	12	6	13
0ed44a1f-6d61-49b5-bdea-7a4b335a7402	GeneID:724931	LOC724931	NC_037645.1	1453285	1455305	0	0	0	0	2	2	0	0	1	1	1	0
0ed5c450-7551-4fea-a6b7-e5b09bfc2925	NC_037642.1:13204000	NA	NC_037642.1	13204063	13205276	1	1	1	0	0	4	3	0	2	5	5	2
0ed927f6-7821-4b2d-bbce-b67c708d3ffe	GeneID:107964998	LOC107964998	NC_037646.1	7492471	7493745	3	3	1	2	4	2	0	2	2	2	2	0
0eddd6f3-3293-4f78-a204-913b35f1add6	GeneID:408712	LOC408712	NC_037639.1	5565426	5568391	1	3	4	6	5	3	1	3	1	1	3	5
0edfb240-4d97-48ad-8708-99136d0beb70	NC_037638.1:4385000	NA	NC_037638.1	4385830	4388095	1	6	1	6	6	4	6	1	4	5	4	2
0ee16165-b4ac-4129-a364-b225188b26c1	GeneID:409569	LOC409569	NC_037648.1	590389	593287	2	1	2	1	2	1	0	0	0	0	1	1
0ee39c98-c2f8-4efc-98ca-33606bf63b01	NC_037652.1:2529000	NA	NC_037652.1	2529915	2531013	1	0	1	0	0	0	3	1	0	0	0	0
0ee3d891-5249-4461-bf82-43b8813e7d64	GeneID:100577174	LOC100577174	NC_037640.1	4706546	4709919	1	2	5	1	2	5	1	1	0	1	3	1
0ee5b5f5-db91-4aeb-8726-d2d4907804b8	GeneID:100576132	LOC100576132	NC_037638.1	24227337	24234149	0	1	0	2	2	2	0	1	0	0	1	0
0ee85d11-55c2-48f2-a945-e8aca915ba62	NC_037644.1:12445000	NA	NC_037644.1	12445019	12446130	0	0	0	1	1	2	0	0	2	0	0	0
0ee86fe8-2900-4fa5-812b-a0b3c3f46f36	NC_037642.1:5009000	NA	NC_037642.1	5009428	5009988	0	3	2	5	1	6	0	1	3	1	6	4
0ee9539f-462f-4652-95c1-c678caa60cad	GeneID:100577913	LOC100577913	NC_037649.1	8506842	8511976	0	0	1	2	0	1	0	0	0	0	2	3
0eee74de-109e-47a5-9ea0-fda6fd1177e0	NC_037648.1:15318000	NA	NC_037648.1	15318905	15320766	3	1	1	0	1	3	0	1	1	0	0	0
0eee891f-c855-41d6-a519-32cfb948c148	NC_037649.1:5554000	NA	NC_037649.1	5554652	5555163	1	2	2	1	5	5	0	0	1	0	0	3
0eef7d67-25d9-4f31-8055-275789ec6158	NC_037651.1:10058000	NA	NC_037651.1	10058189	10058608	0	0	2	0	1	0	0	0	1	0	0	0
0ef2fc67-0089-45ac-a88d-ff7e83a001ac	NC_037640.1:318000	NA	NC_037640.1	318363	319589	0	0	0	1	0	0	0	0	0	0	1	1
0ef49dba-af62-41d9-8e49-a605602a3e10	GeneID:408501	LOC408501	NC_037651.1	10641158	10646804	2	13	5	10	13	11	0	0	1	3	0	4
0ef4ccdb-5797-4ea6-bab8-0585241128c8	NC_037645.1:9780000	NA	NC_037645.1	9780718	9783330	0	0	0	1	0	2	0	0	0	0	0	1
0ef57f1e-039b-48ac-ba89-1d80ba358d9b	NC_037651.1:2437000	NA	NC_037651.1	2437782	2438245	1	6	5	1	3	3	2	3	0	1	4	1
0ef887c4-af79-4437-bfc4-f2a69d956373	NC_037638.1:10479000	NA	NC_037638.1	10479610	10480321	1	0	0	3	5	4	0	3	3	3	1	0
0efc8b89-c4f7-4450-9cd9-88689be3aaff	NW_020555904.1:10000	NA	NW_020555904.1	10108	10342	0	0	0	0	7	0	0	0	2	0	0	0
0eff41b8-d900-4817-adc5-5f060be2bd5b	GeneID:409814	LOC409814	NC_037645.1	12494062	12500531	0	1	2	3	2	2	0	0	0	0	0	1
0f01d59e-8543-4cc0-8f1c-fed963b8fccd	NC_037642.1:11465000	NA	NC_037642.1	11465839	11468962	0	1	0	2	0	1	0	0	0	0	0	0
0f083b25-58b2-446d-b5e6-ae72ce9075fc	NC_037641.1:9060000	NA	NC_037641.1	9060182	9060500	0	2	0	0	2	2	0	0	1	0	1	0
0f0b3891-ddd1-444a-80b0-743656ac12da	NC_037642.1:5795000	NA	NC_037642.1	5795335	5796487	0	1	0	5	1	2	0	1	1	0	0	0
0f0f0c92-aaff-4415-8b38-fb5f5d9f590b	NC_037651.1:7719000	NA	NC_037651.1	7719471	7721140	0	1	0	1	1	0	0	0	0	1	0	0
0f106f64-99b6-4039-890b-756e45389779	GeneID:410149	LOC410149	NC_037649.1	1536853	1540812	0	0	1	2	0	8	0	0	1	0	0	2
0f10ea24-a389-4d68-82b2-f8f076cbec77	NC_037643.1:16799000	NA	NC_037643.1	16799593	16800227	0	0	0	0	1	1	0	0	1	0	0	0
0f11ca58-da64-4fae-a050-9791123e6924	NC_037651.1:6517000	NA	NC_037651.1	6517627	6520036	0	2	0	5	3	0	0	1	0	0	0	1
0f17eb81-dfbf-4f05-8d9b-a69e991b440d	NC_037648.1:16166000	NA	NC_037648.1	16166903	16168394	2	2	0	0	1	0	1	0	0	0	0	0
0f1a6bbc-a5a8-4852-8696-2fbf7dd95311	GeneID:408277	LOC408277	NC_037647.1	11240719	11243969	0	4	3	5	4	15	1	0	4	1	2	3
0f255eae-79b4-4104-9e1d-c5103f37322b	GeneID:552157	LOC552157	NC_037644.1	8729891	8735810	2	0	0	1	5	0	0	0	1	1	1	2
0f28dee0-707a-4554-b034-e977990e7b50	NC_037638.1:21499000	NA	NC_037638.1	21499685	21500450	1	0	1	4	0	5	2	0	0	0	1	1
0f297240-0849-4a28-a4ca-4475963e1791	NC_037645.1:2226000	NA	NC_037645.1	2226600	2226741	0	0	2	1	0	1	1	2	0	0	1	0
0f2a23d1-0d18-4b15-9246-ee258a5830cb	NC_037638.1:21543000	NA	NC_037638.1	21543238	21544342	0	1	0	0	1	0	0	1	0	0	0	1
0f2c908f-9c36-4d17-bd95-e468b2a9632d	GeneID:409114	LOC409114	NC_037638.1	9101835	9105419	4	2	2	8	4	2	1	1	2	0	3	5
0f2d125f-1d00-4449-8b79-cdeeb000874f	NC_037646.1:7691000	NA	NC_037646.1	7691232	7692350	3	3	4	5	11	5	1	1	1	2	3	3
0f2fe310-9733-4a94-b6ee-84b0b2781668	NC_037648.1:5133000	NA	NC_037648.1	5133950	5135678	0	2	1	1	1	0	0	0	0	1	1	2
0f30228d-7c22-4ca1-bd86-5308b50b111c	NC_037650.1:1204000	NA	NC_037650.1	1204722	1205184	0	0	0	0	1	1	0	0	0	0	0	0
0f3a2ac4-a7af-40c1-88d5-c743321ba65f	NC_037644.1:13763000	NA	NC_037644.1	13763371	13763848	1	1	1	2	1	1	1	0	1	0	1	2
0f4000ca-9401-4e7c-9b17-b1b77c776c81	NC_037640.1:1662000	NA	NC_037640.1	1662530	1666258	13	27	29	24	42	35	8	10	13	9	17	27
0f40af41-852f-47a3-885b-932a03407563	NC_037643.1:5584000	NA	NC_037643.1	5584577	5586035	4	3	0	0	1	5	0	8	3	4	5	0
0f40bd99-3989-4230-b586-1cdb3414e03c	NC_037639.1:10430000	NA	NC_037639.1	10430142	10430323	1	2	0	2	2	6	0	0	0	0	0	0
0f4379af-f36d-4497-94c1-67a2efd9219d	GeneID:409193	LOC409193	NC_037638.1	14972785	14977559	0	0	0	2	0	0	0	0	0	0	1	0
0f4620a2-fc0c-483e-a8bd-4647b366f9b3	NC_037641.1:5893000	NA	NC_037641.1	5893317	5894196	0	2	1	2	6	1	0	0	1	0	1	0
0f4677ce-2deb-498f-b079-e47072fe5d99	NC_037639.1:13316000	NA	NC_037639.1	13316310	13321574	2	0	0	0	2	1	0	0	0	0	0	0
0f47c9b7-ada3-4444-8a75-7f518588a7b2	NC_037639.1:15151000	NA	NC_037639.1	15151744	15153329	0	1	0	0	1	1	0	1	0	0	0	1
0f4a6cdd-9246-4ece-95e0-1d7c248c18ea	NC_037646.1:6308000	NA	NC_037646.1	6308270	6310380	1	0	0	0	1	1	0	0	0	0	0	0
0f4d8b15-85f7-4f9c-9cc7-aaa21d525a6e	NC_037645.1:7173000	NA	NC_037645.1	7173442	7174582	0	1	0	1	0	1	0	0	0	1	0	0
0f506d7a-a7ad-436a-beee-1ccc4d502c2d	NC_037638.1:12018000	NA	NC_037638.1	12018356	12021664	1	0	1	0	1	0	0	0	0	0	1	1
0f5ef922-10be-4234-a8c2-7bb202ca2b9f	GeneID:408992	LOC408992	NC_037646.1	11002550	11009682	0	1	0	1	0	1	0	0	0	0	0	0
0f5f4d31-e220-4173-8b2d-4371237c5c86	GeneID:552028	LOC552028	NC_037652.1	2755958	2760498	0	3	0	2	0	4	0	0	1	0	1	2
0f6065e8-0709-41d1-ba36-ef5430f77880	GeneID:552286	LOC552286	NC_037649.1	7859441	7860577	0	0	0	1	1	1	0	0	0	0	0	0
0f693a86-4cef-46c4-b94a-7c0c65aeb77a	NC_037646.1:112000	NA	NC_037646.1	112874	113340	1	1	0	1	1	0	0	2	0	0	0	0
0f69db10-e9c0-4752-8ff0-58d956c2a322	NC_037638.1:14201000	NA	NC_037638.1	14201429	14201954	1	0	1	1	0	0	0	0	0	0	0	0
0f6c2fd6-7dbc-46a8-86a6-1c3ae70a52ad	GeneID:410337	LOC410337	NC_037648.1	12873227	12883941	2	2	2	6	6	7	0	1	0	2	3	0
0f6d67df-4b73-47df-9cd6-d40978fb723b	NC_037642.1:7473000	NA	NC_037642.1	7473289	7474192	2	7	8	3	5	10	1	5	2	1	4	1
0f6e6283-8204-44aa-a4d5-e0b62c881c42	NC_037638.1:5034000	NA	NC_037638.1	5034679	5035347	1	0	2	0	1	2	1	1	1	0	1	1
0f70b5c1-98f4-4e5d-a1ce-fc6e014472b4	NC_037641.1:550000	NA	NC_037641.1	550796	551470	0	1	0	1	3	3	1	0	1	1	0	0
0f72904d-c0d9-43e7-807c-4eb98fa0c40e	GeneID:413376	LOC413376	NC_037640.1	4316525	4321484	0	4	1	1	0	1	2	0	0	2	1	1
0f75e3fd-c372-410d-b722-3beb5dbd81bf	GeneID:409185	LOC409185	NC_037652.1	1434056	1458895	1	1	0	1	0	0	0	0	0	0	0	0
0f7629fe-0826-4a31-86f2-daf1cf49134e	NC_037643.1:5375000	NA	NC_037643.1	5375697	5376916	0	1	1	0	1	1	0	0	0	0	0	0
0f775e2d-5cfc-4d5f-86c1-f3cf71c5ec54	NC_037644.1:13475000	NA	NC_037644.1	13475662	13476714	1	0	1	1	0	0	0	0	0	1	0	0
0f78f4ca-34b5-4f55-ad33-527815d99020	GeneID:409849	LOC409849	NC_037647.1	3305167	3484004	5	6	5	13	3	17	3	5	3	6	4	15
0f7a077e-096a-4789-8193-2aceeb89cc7c	GeneID:408973	LOC408973	NC_037645.1	9763947	9776305	0	0	0	0	0	1	0	0	0	0	1	0
0f82c910-9c72-427e-b819-838fdbed3ecf	NC_037647.1:6362000	NA	NC_037647.1	6362434	6363266	0	2	2	2	1	0	0	0	0	0	0	0
0f858753-119a-4b98-b9e7-db67471f8daf	NC_037648.1:12194000	NA	NC_037648.1	12194065	12194772	2	3	3	8	2	7	2	0	1	1	2	4
0f899586-e921-494a-a635-c74eb32d233c	GeneID:726853	LOC726853	NC_037652.1	2259969	2266323	0	1	1	0	0	1	0	0	0	0	0	0
0f8ce8d2-9e4e-459f-bd76-7f1f5e3f49ec	NC_037651.1:5472000	NA	NC_037651.1	5472256	5473715	0	0	1	0	1	1	0	2	0	1	1	1
0f8e8fb8-bf9c-47d3-9b8f-d01dc2bcf178	GeneID:408725	LOC408725	NC_037640.1	13093815	13117340	3	1	1	10	1	2	5	16	17	16	26	30
0f9a95c2-dc28-414a-8c45-daaf34f66ae9	NC_037638.1:25100000	NA	NC_037638.1	25100856	25101637	2	3	2	1	1	5	1	0	0	2	2	2
0fa1a382-c482-423b-b8c3-1b371c70d0f4	GeneID:409422	LOC409422	NC_037640.1	24211	40815	1	0	0	4	2	4	0	0	0	1	3	5
0fa7d1e6-1fac-4d47-bdc2-29ada92a7d79	NC_037652.1:5676000	NA	NC_037652.1	5676006	5677031	2	6	4	2	11	4	3	1	0	2	2	2
0fac67c1-0812-4ce6-9356-2e406b693b00	GeneID:113218812	LOC113218812	NC_037642.1	10807886	10821911	0	1	0	1	1	3	2	1	0	0	3	1
0facbaba-f93d-4790-8459-cbca2b2fcee8	GeneID:726326	LOC726326	NC_037647.1	9499147	9500891	2	4	6	8	11	10	7	2	2	2	4	8
0fade65e-b099-4768-b4f5-e4895cf9aba7	NC_037639.1:1772000	NA	NC_037639.1	1772313	1773057	0	0	1	2	1	1	0	1	0	0	0	0
0fb1cde4-cada-4d3f-841c-e784f2fe73d4	NC_037639.1:13706000	NA	NC_037639.1	13706216	13706565	1	0	0	0	0	3	0	1	0	0	0	0
0fb9e851-75ce-4acb-ab42-349dd2fbfe15	DWV:000	NA	DWV	0	326	0	4	0	0	0	0	0	5	0	0	0	0
0fb9f21d-a3f9-4ca6-8e08-a028dc4d6cff	NC_037642.1:13416000	NA	NC_037642.1	13416673	13418892	0	0	1	0	1	1	0	0	0	0	0	0
0fbd925c-5c82-4ccb-b12c-34cbabc96c21	NC_037651.1:1754000	NA	NC_037651.1	1754198	1758005	0	1	0	0	0	0	1	0	1	1	1	0
0fc5abc6-19c4-44e2-aa6c-090bdaa46933	GeneID:724227	LOC724227	NC_037640.1	1293983	1305947	0	0	2	0	0	1	0	0	1	0	0	1
0fc619e1-7e4e-4e88-96f6-24cff2c64872	NC_037638.1:10911000	NA	NC_037638.1	10911016	10913843	0	0	0	1	2	2	1	0	0	0	0	0
0fc8234f-f65f-4a36-8642-1f62a0575740	NC_037638.1:10236000	NA	NC_037638.1	10236368	10238779	0	0	0	0	1	3	0	0	2	2	0	0
0fc84764-c21c-4161-a34a-315ed5b2e361	NC_037638.1:5472000	NA	NC_037638.1	5472046	5475801	0	0	1	0	0	1	0	0	0	1	0	0
0fca3d59-f5d8-4199-adb6-12f396429f94	GeneID:102654625	LOC102654625	NC_037645.1	8489521	8499020	1	0	0	2	2	2	1	0	0	1	1	0
0fca9610-3af1-400b-b0ba-8329d4524155	GeneID:412176	LOC412176	NC_037644.1	12495001	12497856	0	0	1	1	0	0	0	0	0	0	0	2
0fcbbc69-e06b-41e0-87cf-13d288762f13	GeneID:725670	LOC725670	NC_037645.1	2774778	2777991	2	1	5	11	4	9	0	2	0	3	4	3
0fcc6895-2980-44d0-ad50-b60356caab90	GeneID:551581	LOC551581	NC_037638.1	9176314	9187372	0	1	1	1	0	3	0	0	0	1	0	2
0fced9ac-f113-493d-9fc1-18501319874a	GeneID:552077	LOC552077	NC_037641.1	8047801	8053961	9	9	7	29	0	27	5	1	1	7	8	10
0fd0f729-92d4-4a22-a32a-23443e012c63	GeneID:102655652	LOC102655652	NC_037638.1	1961028	1962215	0	0	0	4	2	0	1	0	1	0	0	0
0fd399d5-c52d-4ff8-8ea2-0bef10460b0c	GeneID:409613	LOC409613	NC_037652.1	8204482	8206193	0	1	1	1	1	0	0	0	0	0	0	0
0fd3ff40-93b0-4917-a948-91f8f4c98b73	NC_037640.1:399000	NA	NC_037640.1	399665	400256	1	0	0	0	0	2	0	0	0	0	1	0
0fd8ee0c-f8b2-4d1f-8ade-7b9dcb38178a	NC_037644.1:1823000	NA	NC_037644.1	1823489	1825257	0	4	4	2	3	4	0	1	0	2	0	1
0fd9f02a-b40b-4614-b952-00e999dbecfc	NC_037640.1:3223000	NA	NC_037640.1	3223834	3224514	1	4	0	0	2	3	1	1	1	0	2	1
0fda9737-198b-46e9-aa99-22705b99ca7e	GeneID:413805	LOC413805	NC_037640.1	12275962	12279287	0	1	3	0	0	0	0	0	0	0	0	0
0fdf867a-0dd4-446d-af24-822223ea01b6	NC_037643.1:4830000	NA	NC_037643.1	4830074	4831121	0	1	1	2	0	1	0	0	0	0	0	0
0fe2a476-8b48-4ab0-861a-1e74bd0a6604	NC_037639.1:4711000	NA	NC_037639.1	4711247	4712583	0	0	0	0	1	0	0	1	0	0	0	0
0fe4cd8a-e58d-4f22-aa5a-39c6a52dc7a9	GeneID:409334	LOC409334	NC_037642.1	7359306	7363247	0	0	0	2	1	1	0	0	0	0	0	1
0fe7164c-ac55-4f3e-a9fd-5f179d4d4026	NC_037643.1:16857000	NA	NC_037643.1	16857273	16859415	5	11	11	16	33	32	5	11	3	13	9	15
0fe93589-1a2a-43a5-8828-9d1afce6060f	NC_037638.1:6043000	NA	NC_037638.1	6043280	6043878	1	0	1	0	0	0	1	0	0	1	0	0
0fe99062-8393-4e9c-8c5b-f47afed8849f	GeneID:413833	LOC413833	NC_037648.1	9904633	9909243	2	2	2	11	1	6	2	2	2	2	6	4
0fef8ecd-175e-41de-9f5b-24180ca0f26b	GeneID:551809	LOC551809	NC_037645.1	1821317	1825691	1	1	0	1	0	0	1	1	0	0	0	0
0fefec46-e2f0-473c-bf60-f1cac35e5e41	NC_037648.1:12500000	NA	NC_037648.1	12500661	12501189	2	5	1	0	6	8	2	2	3	4	3	3
0ff05c43-09d1-4f41-92f7-8cdc353d4a14	NC_037639.1:1654000	NA	NC_037639.1	1654408	1655039	2	0	1	3	0	2	1	0	0	0	1	1
0ff06912-a207-41af-807d-cf12a3d79b57	GeneID:410533	LOC410533	NC_037651.1	8750324	8751761	4	0	3	4	2	3	0	1	2	0	0	2
0ff2985a-2428-4377-bfc1-4735e395115b	NC_037643.1:6456000	NA	NC_037643.1	6456121	6458338	2	2	0	0	1	2	1	0	1	0	0	1
0ff3268a-6644-4c74-abd0-a83e103c7f81	NC_037647.1:12345000	NA	NC_037647.1	12345984	12346320	1	0	0	2	4	6	0	2	1	0	2	3
0ff64295-2e43-44be-9bc9-6227798d2f25	GeneID:412810	LOC412810	NC_037644.1	10677858	10694248	0	0	1	6	0	1	0	2	0	2	0	3
0ff90918-7eb5-4c6b-a283-6378b647c245	GeneID:409350	LOC409350	NC_037644.1	1368349	1371264	0	0	0	0	1	0	0	0	0	0	0	0
1000b813-5423-4bd5-bf5d-a26d6f6f972f	GeneID:726358	LOC726358	NC_037644.1	2984167	2992623	6	3	8	11	8	15	3	4	3	5	5	5
1002769e-7c63-485e-921c-92cb7d521492	NC_037638.1:27566000	NA	NC_037638.1	27566851	27567133	5	12	20	9	12	25	1	9	7	7	13	26
1003f305-a780-4948-9c44-4ce158a60ca7	GeneID:726500	LOC726500	NC_037645.1	3457143	3459204	0	0	0	0	0	1	0	0	0	0	1	1
1005e536-6c56-4f9f-962f-c13127e105a7	NC_037639.1:10318000	NA	NC_037639.1	10318345	10319981	1	0	0	0	2	1	0	0	1	0	0	0
100b21c2-5916-47a5-b174-7e3972dc5214	GeneID:411231	LOC411231	NC_037644.1	2346363	2347968	0	0	0	1	1	2	0	0	0	0	0	0
100d4df8-8797-4478-8783-3e7e2dc49bba	GeneID:408821	LOC408821	NC_037642.1	13646515	13650120	3	2	4	2	5	10	3	0	3	3	2	6
100fb10b-c680-41af-846f-af6e8fc79aed	NC_037650.1:5738000	NA	NC_037650.1	5738460	5739715	4	1	0	1	1	4	1	3	2	1	0	0
1013a4fb-8d05-4856-9359-5ff65d8693e1	NC_037647.1:9400000	NA	NC_037647.1	9400682	9400949	0	0	0	1	0	1	0	0	0	0	1	1
10140440-6aec-4aeb-97a8-15e841ea3670	NC_037645.1:2464000	NA	NC_037645.1	2464870	2465440	0	2	1	2	4	3	0	0	0	1	0	0
1014a548-b94d-4702-a09f-e8e2bb3dce95	GeneID:410161	LOC410161	NC_037640.1	357194	391071	0	0	0	2	0	0	1	0	0	0	0	0
1015006b-87c9-4533-a566-8b604bdf8255	NC_037651.1:1550000	NA	NC_037651.1	1550260	1551920	0	0	0	2	3	1	0	1	0	0	1	0
10159b2a-eb03-4c94-a62a-0bd6e1224951	NC_037649.1:792000	NA	NC_037649.1	792226	792960	1	1	1	0	1	0	0	0	0	0	0	0
101726c4-f43e-4fad-b975-953e4f61e8d2	NC_037645.1:4171000	NA	NC_037645.1	4171470	4174620	1	3	3	5	6	9	2	1	1	1	1	4
101f58f7-4bbd-4ab9-aa0b-95c973c447fc	GeneID:410606	LOC410606	NC_037652.1	6885024	6888009	0	2	1	0	4	1	0	0	0	0	0	1
1021004b-b630-4d0e-a147-b7f048011edb	NC_037649.1:6076000	NA	NC_037649.1	6076694	6077685	0	0	1	1	1	1	0	1	1	0	0	0
10283af0-b61a-478d-90c2-2656fdd9dbaa	NC_037649.1:886000	NA	NC_037649.1	886595	888199	0	0	1	1	0	0	0	0	1	0	0	1
102f06b5-cad8-44bb-b8c4-9ba433f98e20	NC_037642.1:13700000	NA	NC_037642.1	13700184	13702537	0	1	1	5	1	4	0	1	1	0	1	0
10321e46-35e8-47c0-aabe-8fe8c14e5d4f	GeneID:725936	LOC725936	NC_037644.1	8791750	8802173	0	0	0	1	0	1	0	0	1	0	0	0
1034aea8-90be-47ab-9a0e-b05cdeef74e1	NC_037643.1:15362000	NA	NC_037643.1	15362180	15362489	0	1	1	0	0	0	0	0	0	0	0	1
1034dca3-8251-4ca3-8828-4e3f0b205137	NC_037642.1:12651000	NA	NC_037642.1	12651417	12652179	3	3	3	0	7	10	5	1	3	3	1	5
1034ee13-624f-4e35-9874-a41cd404510f	NC_037648.1:12923000	NA	NC_037648.1	12923593	12925040	0	0	0	0	1	1	1	0	0	0	0	0
103f0f8a-cd4f-4c85-ae49-4c49484fd048	NC_037638.1:2492000	NA	NC_037638.1	2492813	2493549	2	2	0	1	1	0	0	0	0	0	0	0
1046e673-be85-4d6d-92ea-18b13ec2caf7	GeneID:727180	LOC727180	NC_037643.1	4834266	4837621	1	2	0	4	3	5	0	1	0	0	0	1
10491fbb-7cf7-49ea-b10a-7592e332932e	NC_037643.1:16356000	NA	NC_037643.1	16356477	16356708	0	2	1	2	3	5	3	2	0	3	2	1
104b152f-4a0b-4d11-86c3-68ae7e7f5c2e	NC_037640.1:10161000	NA	NC_037640.1	10161855	10162681	0	0	0	0	0	1	0	0	0	0	1	0
104c22db-8a25-41d3-b5ef-cc52fa4aa35a	GeneID:107964138	LOC107964138	NC_037640.1	11737686	11739789	0	0	0	1	0	2	0	0	0	0	0	0
10512433-f3b8-4b66-b17f-3d955959f68a	GeneID:409144	LOC409144	NC_037646.1	1674807	1680371	0	0	0	0	0	1	0	1	0	0	0	0
105453dc-14d9-499b-833d-4ec07e3b6e2f	NC_037650.1:5534000	NA	NC_037650.1	5534125	5534812	0	0	0	1	1	1	0	0	0	0	0	0
105cb696-0f1a-4567-b9f9-92df4e0a38fa	NC_037653.1:4801000	NA	NC_037653.1	4801746	4802475	0	0	0	0	1	0	0	0	0	0	0	1
1060c8d3-b133-45be-a0f6-db172a84fb2b	NC_037648.1:12434000	NA	NC_037648.1	12434672	12435184	0	0	3	1	2	4	0	1	0	0	0	2
10655ce3-b516-4400-990c-f372a9251b78	NC_037645.1:2154000	NA	NC_037645.1	2154161	2154837	2	2	0	1	4	1	0	1	1	0	1	1
1066387d-3459-4d64-9884-1c11799e7663	GeneID:411371	LOC411371	NC_037646.1	6744646	6749354	0	1	0	0	0	0	0	2	0	0	1	1
107260bc-59e0-4793-9474-a34fe0fc41e5	GeneID:724838	LOC724838	NC_037647.1	3218565	3221149	1	1	2	1	3	6	0	2	2	2	3	5
1074cfb2-8202-4261-8787-addf2447f28b	GeneID:409849	LOC409849	NC_037647.1	3326748	3484004	1	4	2	5	4	5	0	1	2	0	1	2
107781c2-b0dc-4ac9-812a-8290c03a84bd	NC_037644.1:8713000	NA	NC_037644.1	8713326	8713839	2	3	1	4	5	2	0	0	3	2	1	3
107d8b6c-b4cb-4a03-b246-dc002fe25aa8	NC_037643.1:9007000	NA	NC_037643.1	9007423	9011722	4	2	1	8	8	8	0	3	0	2	2	3
107e2452-ef44-45c9-b5cc-0bdaa3e888a8	GeneID:551513	LOC551513	NC_037645.1	1309880	1315146	2	4	4	6	7	11	2	3	3	4	4	5
108063ce-5fd2-4ef1-b6d4-29005f292f80	GeneID:725336	LOC725336	NC_037646.1	10810644	10862445	2	1	1	2	0	0	1	0	1	2	2	1
1089eadf-ab05-47d5-94aa-a187301f196a	NC_037652.1:9428000	NA	NC_037652.1	9428239	9429350	2	10	8	6	8	7	0	2	0	5	2	1
108b8603-736f-40c5-839b-2ca065d58f45	GeneID:409628	LOC409628	NC_037645.1	3955363	3980126	12	3	12	40	5	7	0	1	0	3	5	5
1090884a-7a3f-46c9-b2c2-5c91b7b1994c	NC_037650.1:4450000	NA	NC_037650.1	4450218	4452752	6	6	7	10	15	12	3	14	10	9	6	8
10962c1d-8fec-4cb3-8135-bebcd722ba6d	NC_037640.1:13433000	NA	NC_037640.1	13433188	13435932	2	2	1	10	3	9	0	0	0	1	1	0
10971304-a544-492a-9a10-eb349eb606b0	GeneID:677673	Obp14	NC_037652.1	1924176	1926021	2	0	1	0	3	2	0	4	3	2	1	3
10999203-30f2-41e7-91bc-534ed524fc8e	NC_037646.1:1541000	NA	NC_037646.1	1541386	1542102	0	0	0	1	0	1	0	0	0	0	0	1
109eada9-3a70-4591-8a47-87ebccf28a36	GeneID:724201	LOC724201	NC_037648.1	16075101	16079078	2	0	1	1	0	1	0	0	0	0	0	0
10a02a00-86de-49ba-9d2c-50026db981b8	GeneID:100576361	LOC100576361	NC_037641.1	8120880	8131072	0	0	0	1	2	2	0	1	0	0	0	0
10a27d52-ab9b-4410-9d9d-0fc767a4f28b	NC_037644.1:10648000	NA	NC_037644.1	10648820	10649476	1	4	2	1	6	3	0	0	0	2	1	5
10a5c167-7528-4e91-b1a4-3581be912188	NC_037651.1:10445000	NA	NC_037651.1	10445595	10445986	0	0	1	5	0	4	1	1	0	1	0	0
10a7b8d4-bddc-4529-a51b-ea44523175f7	NC_037644.1:528000	NA	NC_037644.1	528238	529734	1	2	1	1	3	4	0	1	0	0	4	3
10a85dbb-e44a-4f7b-810c-c6fc5715d7af	NC_037638.1:3087000	NA	NC_037638.1	3087723	3089175	0	2	0	1	1	0	0	2	0	0	0	1
10a9a38f-b7ca-4478-af29-03a4bd50e0d4	NC_037641.1:10609000	NA	NC_037641.1	10609814	10611041	0	1	0	1	2	0	0	0	1	0	0	1
10ac7fcb-27d2-43c2-a286-5f3564016fa8	NC_037641.1:12051000	NA	NC_037641.1	12051554	12052462	0	0	0	0	1	0	1	0	1	1	0	0
10ad3d1f-ab5d-4c81-9237-7a6fd1a73fc7	GeneID:410204	LOC410204	NC_037647.1	9438483	9441073	1	2	1	4	6	10	5	3	1	3	5	2
10aeaaba-6519-4f47-a382-d9d40ef419ef	NC_037638.1:14846000	NA	NC_037638.1	14846061	14846443	1	1	1	0	0	1	2	0	0	0	0	0
10aedbf9-432e-4688-95b5-01cfd6d5200e	NC_037638.1:26198000	NA	NC_037638.1	26198204	26199645	1	2	3	3	4	1	0	1	1	0	1	1
10b1c014-a4eb-47e4-b196-343ce5dcb124	GeneID:411930	LOC411930	NC_037640.1	8180372	8191699	0	0	0	1	0	0	0	3	1	0	5	3
10b7c899-880c-4af8-b80c-85fffa68a520	NC_037644.1:1362000	NA	NC_037644.1	1362810	1364746	0	2	1	6	3	4	0	1	0	0	1	0
10ba4dfb-8607-4cdc-9cf9-ba992bcacbd8	GeneID:727136	LOC727136	NC_037641.1	4472007	4473585	1	0	0	0	0	2	0	2	0	0	2	5
10bc3e78-578f-440b-b5f0-912c9d0f01f1	NC_037642.1:12004000	NA	NC_037642.1	12004502	12005371	0	0	1	0	0	2	0	0	1	3	0	0
10c18507-3859-4d50-acdc-bf1dd168c96e	GeneID:102653753	LOC102653753	NW_020555859.1	330349	333653	0	2	1	2	0	1	0	0	0	1	0	1
10c1e4a7-30f9-427e-b137-9b9afa4de274	NC_037645.1:7658000	NA	NC_037645.1	7658693	7659252	1	0	0	0	1	2	0	0	1	1	0	0
10c2c77f-994a-46b0-a60b-4ecc3d097e55	NC_037643.1:16501000	NA	NC_037643.1	16501152	16504221	4	0	2	2	6	0	0	0	0	0	0	0
10c6b6b4-8d30-4584-b713-92df24766927	GeneID:410373	LOC410373	NC_037649.1	8465902	8466751	0	0	0	0	1	1	0	0	0	0	0	0
10c812e5-468b-4018-8d54-436355811ddc	NC_037638.1:23201000	NA	NC_037638.1	23201332	23201845	0	0	0	0	1	1	0	0	0	1	0	0
10cbe232-26a9-44d7-bed7-af0534af2d83	GeneID:100576217	LOC100576217	NC_037647.1	9333637	9335002	1	3	2	0	2	5	0	3	1	1	3	2
10d0da52-f937-456a-9b39-d83bdcd0796e	NC_037639.1:5553000	NA	NC_037639.1	5553047	5554106	0	0	1	3	0	0	0	0	0	0	0	0
10d6a8fc-7604-4d59-9fe5-6adbd33929a3	GeneID:727378	LOC727378	NC_037651.1	189938	229120	1	7	3	2	2	3	2	2	3	1	1	4
10e06cd8-5205-4070-bef0-8537b72e47d1	NC_037638.1:1585000	NA	NC_037638.1	1585244	1585749	0	0	0	2	1	1	1	1	1	0	0	0
10e0e9b6-9ca2-48c9-87e6-e2525b79ca58	GeneID:410915	LOC410915	NC_037640.1	12722725	12729224	3	2	3	8	6	10	0	1	0	2	5	4
10e8d101-ac83-44c5-9857-24f39e924e6d	NC_037646.1:7908000	NA	NC_037646.1	7908840	7909770	0	3	2	2	4	2	1	2	0	1	3	1
10e95f94-f1a6-47e8-9143-28cb0df8ccce	NC_037652.1:1481000	NA	NC_037652.1	1481097	1483269	0	0	1	2	3	0	0	0	0	0	1	0
10eb188a-9f1a-46ff-b4bc-730ede1f37d6	GeneID:409038	LOC409038	NC_037639.1	6371104	6374901	1	1	0	2	3	1	0	0	0	0	1	0
10eb3a9a-1974-4360-bee3-2dba7b633f2d	NC_037641.1:2538000	NA	NC_037641.1	2538736	2539499	0	0	0	1	2	1	0	0	1	0	0	1
10eb8d39-ede6-4f0e-a58b-f8a50a05341c	NC_037638.1:1829000	NA	NC_037638.1	1829364	1831611	1	1	1	1	2	5	0	3	0	0	3	0
10ec28ec-cc84-4768-bb0b-68181c9bd53e	NC_037639.1:6260000	NA	NC_037639.1	6260709	6262512	0	1	0	0	0	2	0	1	0	0	0	0
10f51b2c-f29b-4c9b-9d5f-7bf4d4dd23c8	GeneID:411495	LOC411495	NC_037651.1	10469904	10476464	0	0	0	1	0	0	0	3	0	0	0	0
10f5a550-4642-4438-b503-e7a2e996d1ed	GeneID:413670	LOC413670	NC_037638.1	15640887	15644541	1	0	1	5	2	1	0	1	0	1	0	3
10f66513-1287-48a0-9f97-fda04a3f36c6	GeneID:410621	LOC410621	NC_037652.1	5251503	5254996	0	2	0	4	4	4	1	1	0	1	2	2
10f76d70-a049-4066-87f9-d1583afbce1a	NC_037645.1:8748000	NA	NC_037645.1	8748788	8749181	0	1	0	0	0	0	0	0	0	0	0	0
10f82634-d298-40e1-862a-91b7dc3c7def	NC_001566.1:4000	NA	NC_001566.1	4756	6560	15	32	69	82	51	99	9	11	9	11	30	51
10fd2e7d-df89-4b79-8c05-e30f603fba53	GeneID:410681	RCC1	NC_037638.1	20143868	20146359	2	2	3	2	7	1	1	2	5	1	2	1
11014fc6-65f7-42c5-b984-485b3efe1b62	GeneID:100577216	LOC100577216	NC_037640.1	1667	11483	0	0	1	6	1	1	0	0	0	0	0	1
1101cb3e-2d4a-435a-b47a-8ef97ee11088	NC_037639.1:2906000	NA	NC_037639.1	2906857	2908320	0	0	0	2	0	1	0	0	1	0	0	0
1103cf40-9030-427e-a22c-1d8b5ed48637	NC_037639.1:10252000	NA	NC_037639.1	10252958	10254261	2	4	2	1	6	4	6	3	3	3	2	2
1105eef4-05a3-4ae5-9a04-e8e1f2544f0b	GeneID:413334	LOC413334	NC_037644.1	1698362	1705307	0	1	0	0	2	2	1	0	0	0	0	1
110a691f-06f0-4008-a773-b27706364135	NC_037642.1:141000	NA	NC_037642.1	141395	142229	0	1	4	4	6	2	0	4	1	0	0	4
110cf8e7-373c-4de0-b961-c18a4ad81d26	GeneID:100576101	LOC100576101	NC_037642.1	9552894	9555123	0	0	0	2	0	6	0	0	0	0	1	1
11101b54-905f-40dc-b622-90bf04263eb8	GeneID:413672	LOC413672	NC_037638.1	15644340	15647456	7	12	8	19	12	21	5	11	5	10	7	9
1112b6bd-34fa-4fac-be6d-d6d280795faf	NC_037645.1:11646000	NA	NC_037645.1	11646065	11647687	1	1	1	0	3	0	0	2	0	0	1	2
11163dca-45dd-41d5-8cf2-c1760193d41b	NC_037647.1:7898000	NA	NC_037647.1	7898120	7900233	0	2	0	0	1	0	0	0	0	0	0	0
1116f2c3-f479-4731-964c-072006028e6f	GeneID:413755	LOC413755	NC_037652.1	3449752	3471051	0	0	1	1	1	1	0	1	1	0	2	1
111887f1-d5ef-4620-9db6-ba2d7c718282	GeneID:725169	LOC725169	NC_037641.1	10506072	10512641	4	4	1	0	7	8	0	2	1	1	2	4
111b325b-3575-4ccf-af71-7e4e23f18407	NC_037642.1:10859000	NA	NC_037642.1	10859952	10861585	0	1	0	0	0	0	0	0	1	0	0	0
111b673d-5785-4d9f-a4da-a2276f39ec24	NC_037648.1:15370000	NA	NC_037648.1	15370882	15371554	0	1	0	0	0	2	0	0	1	0	1	0
111bc611-fd5a-4f80-8c4b-85ee5e79964c	NC_037646.1:5005000	NA	NC_037646.1	5005994	5006748	0	0	0	0	3	2	1	0	0	2	0	1
1122b83f-2872-49f7-a0c7-9dcfca060461	NC_037646.1:6761000	NA	NC_037646.1	6761683	6763716	3	2	7	3	5	2	0	2	7	4	1	0
1125ca3c-f92c-4b97-84b2-f9a4c5d6b51f	GeneID:100578082	LOC100578082	NC_037638.1	7022075	7024635	0	2	1	2	0	2	0	0	0	0	1	1
1127ca70-8e1a-428e-98ab-7bf264b8df07	GeneID:100578745	LOC100578745	NC_037648.1	15052168	15054794	2	1	1	0	0	1	0	0	0	0	0	0
113425f0-13a8-4ce4-8a8b-832b96e9a3d4	NC_037640.1:4898000	NA	NC_037640.1	4898514	4899426	0	1	0	2	1	3	1	0	1	1	1	1
11356a0f-6848-4f23-b627-158882f89cc8	NC_037638.1:6016000	NA	NC_037638.1	6016494	6017121	0	2	0	0	1	1	1	0	0	0	0	0
11367352-7cdc-417b-a8c6-e2c83fc83752	NC_037642.1:1753000	NA	NC_037642.1	1753997	1759476	4	3	2	5	16	10	3	3	4	2	3	3
1139acfd-ccdb-4315-af72-b34c596f85f2	NC_037652.1:5689000	NA	NC_037652.1	5689480	5690197	0	0	0	0	0	2	0	0	0	0	0	1
1139cc7a-cb9b-499e-a39b-1e2fb3e08964	NC_037650.1:3831000	NA	NC_037650.1	3831840	3833395	0	0	2	0	1	0	1	0	0	3	0	1
113fd43d-73fc-447a-9081-610a73054d61	NC_037648.1:831000	NA	NC_037648.1	831734	834190	1	0	1	0	0	3	1	1	1	0	1	0
11403026-7402-42df-b4ce-2f835a0ced28	GeneID:724765	LOC724765	NC_037647.1	1973738	2007229	1	0	4	0	3	4	0	0	1	1	4	0
114169c3-7266-4d8f-a7f3-57f546eac929	GeneID:551411	LOC551411	NC_037638.1	4810419	4811577	0	2	0	0	1	0	1	0	0	0	1	0
1144ecd2-2199-43bb-9bc1-5566ece3870a	NC_037648.1:12188000	NA	NC_037648.1	12188044	12188917	0	0	1	2	4	0	0	0	1	1	0	1
11466cbe-ff86-41b8-80fe-b215586b4026	GeneID:409617	LOC409617	NC_037643.1	7088405	7092031	1	0	0	0	1	1	0	1	0	0	1	0
11469394-4633-419e-94e8-54fc8de9ea1a	NC_037646.1:11623000	NA	NC_037646.1	11623716	11625304	3	4	3	2	10	9	0	1	4	3	2	1
11557ed0-3a69-4c51-a0d5-b516a733f1be	GeneID:411335	LOC411335	NC_037646.1	8362316	8364672	3	3	6	15	6	25	2	11	3	8	21	14
11592d90-bf53-4b5e-a778-222adaca2167	NC_037641.1:43000	NA	NC_037641.1	43471	44965	0	0	0	0	2	0	0	0	0	0	0	1
11593b7b-4064-4e92-969d-bab0084c0f91	GeneID:724718	LOC724718	NC_037646.1	5991333	6001291	0	2	3	7	3	3	0	2	3	1	0	3
11602fa8-4eb5-43f9-acf0-b92b7fb721a5	GeneID:410815	TpnI	NC_037639.1	14375000	14397124	4	2	6	6	3	16	2	1	2	3	7	9
1160c9d6-ded5-40a4-aaa0-4c32447c939f	NC_037649.1:10530000	NA	NC_037649.1	10530349	10532690	0	1	1	2	0	5	0	1	0	1	2	0
1162dc48-c89b-45f7-808c-f4153db3b7d5	NC_037646.1:302000	NA	NC_037646.1	302901	303243	1	2	1	0	2	4	0	0	0	0	0	0
1164819f-6e7a-47d8-b951-8cab8f740d2d	NC_037650.1:10405000	NA	NC_037650.1	10405387	10407255	0	0	3	0	5	14	1	0	1	0	0	2
116516f1-c205-409e-b63d-b046754cfe83	GeneID:449496	JHBP-1	NC_037644.1	1964712	1971829	0	0	0	1	1	0	0	0	0	1	0	0
11653d60-827f-4369-99c8-5ecf7739d498	GeneID:412301	LOC412301	NC_037651.1	9058289	9060214	2	0	0	3	0	2	1	0	0	0	1	0
116544a6-4ed1-432e-b7c6-5723a73bb94e	NC_037638.1:1875000	NA	NC_037638.1	1875135	1875642	0	4	1	0	1	2	1	1	0	1	0	0
1165a5c7-3678-4014-80c1-1394ff9cb8ca	GeneID:552375	LOC552375	NC_037648.1	15915677	15927350	18	29	27	53	66	59	12	21	7	13	35	42
116a438c-ca1f-4f85-a492-87a57e0da877	GeneID:100577913	LOC100577913	NC_037649.1	8506842	8511976	0	4	1	3	1	6	0	0	0	0	0	3
116b2ea3-f30e-47dc-a395-d28d73ea5adc	NC_037643.1:5293000	NA	NC_037643.1	5293594	5294103	0	0	0	1	1	4	0	0	0	1	1	0
116bda6a-967b-41fc-b162-51f8cab7526a	NC_037640.1:2544000	NA	NC_037640.1	2544621	2545118	0	1	0	1	0	0	0	0	0	0	0	0
116bed21-1a12-4fd8-b997-dfff8a276e76	NC_001566.1:13000	NA	NC_001566.1	13708	15490	146	298	219	384	312	536	16	19	14	39	29	55
116f7969-6bbe-4f5b-9c1d-ea34f184150b	GeneID:413319	LOC413319	NC_037642.1	9584232	9585702	4	2	3	4	5	1	1	5	1	3	2	4
1172e078-24a8-4a3b-8dc2-8469c45671c6	NC_037639.1:2469000	NA	NC_037639.1	2469510	2470512	1	0	0	0	2	0	0	0	0	0	1	5
117815ed-f411-4468-a81a-0407cca8b1b1	GeneID:725325	LOC725325	NC_037639.1	9452546	9455206	0	0	1	3	1	1	0	0	0	0	2	1
117839b5-abb9-4678-886f-08ef4f3ac69d	NC_037638.1:18364000	NA	NC_037638.1	18364793	18365639	0	0	0	0	1	0	2	0	2	0	1	0
1178931a-8497-445e-9655-81b2c8ec2980	NC_037643.1:16265000	NA	NC_037643.1	16265527	16267544	0	0	0	0	1	1	0	0	0	0	0	1
1179eaec-0aab-4599-914b-ccc6fe91c525	GeneID:412069	LOC412069	NC_037645.1	11734020	11744933	1	1	1	0	0	3	1	0	0	0	0	1
117c8659-e013-4b81-88f3-a57abf426956	GeneID:100578434	LOC100578434	NC_037643.1	6636232	6640567	5	2	2	8	5	2	0	0	0	0	0	0
11824cc0-e33d-4266-ba3a-ed4732753e9e	NC_037652.1:1009000	NA	NC_037652.1	1009845	1010409	0	1	0	0	1	1	0	0	0	1	0	0
11842082-9896-4fbf-8214-9b6b272d490b	GeneID:412391	LOC412391	NC_037645.1	1771701	1778593	0	0	0	3	0	0	1	0	1	0	1	0
1189b270-af5a-4bb5-afb4-d99188fd362d	NC_037652.1:3622000	NA	NC_037652.1	3622915	3624014	0	0	1	1	1	0	0	0	0	0	1	1
119175d4-d532-4c49-860e-f181af63d467	GeneID:409435	LOC409435	NC_037645.1	6426649	6448055	0	1	0	3	1	0	1	0	0	0	2	2
119399ae-3e0b-4918-bd2d-22dfb2ac59b2	GeneID:411404	LOC411404	NC_037640.1	3231798	3234518	2	1	0	1	0	2	1	1	0	0	0	0
11970384-5460-435d-8d1e-040a0ed3d94e	NC_037644.1:8763000	NA	NC_037644.1	8763861	8764301	0	0	0	0	0	2	0	1	0	0	1	2
119fe619-88bd-48cd-8343-70b53ab32815	NC_037651.1:2436000	NA	NC_037651.1	2436513	2437755	4	19	7	0	16	35	8	8	8	5	10	12
11a09cce-9b80-4c7f-b118-b35511631a43	NC_037638.1:11175000	NA	NC_037638.1	11175930	11177520	0	0	0	0	1	1	0	0	1	0	0	1
11a0f3d1-9978-416e-bd42-0e028ad549a5	GeneID:100578584	LOC100578584	NC_037640.1	12665599	12674927	1	2	3	3	3	9	0	3	2	1	5	3
11a5ca0d-cb3c-4ef4-a94f-9592ef7e98fc	NC_037638.1:27679000	NA	NC_037638.1	27679627	27683680	1	2	3	0	4	4	3	2	0	1	3	0
11a94cab-6a41-4b72-b1aa-475d7b257318	NC_037639.1:2475000	NA	NC_037639.1	2475190	2475545	1	9	8	0	10	13	5	3	6	1	10	4
11ab6419-abfe-446b-9627-4e4759e81531	GeneID:724234	LOC724234	NC_037638.1	6628199	6631608	0	0	0	0	1	0	0	1	2	1	2	3
11acf2d1-52de-4912-b03a-6a690b00c895	GeneID:552249	LOC552249	NC_037641.1	10203616	10210618	0	2	0	1	0	3	2	0	0	1	0	3
11ae07bc-7486-4fc3-8a86-7145f680f36d	GeneID:726750	LOC726750	NC_037646.1	8492333	8499504	6	3	0	6	6	1	2	1	1	3	1	0
11b32563-f8ec-4c61-8a2a-b7152dd31db2	NC_037641.1:5430000	NA	NC_037641.1	5430622	5432313	2	1	3	4	8	3	1	2	2	0	2	3
11b41dfb-a59f-4eff-8ab4-ac888e244b14	GeneID:410894	LOC410894	NC_037639.1	5729224	5731214	2	4	11	2	20	15	0	5	2	3	4	9
11b7e20c-dee3-4cca-9594-7f1ab8b56556	GeneID:408363	Ac3	NC_037648.1	12969351	12973776	0	4	1	0	4	7	4	1	2	3	1	3
11bbedf3-71b1-4108-9ece-cbcd317f1909	GeneID:413755	LOC413755	NC_037652.1	3449752	3471051	1	1	0	3	0	2	0	0	0	0	1	2
11bf7b0f-8379-48c8-a87c-9cc786122b7b	GeneID:102654020	LOC102654020	NC_037645.1	2353555	2354752	0	0	0	2	0	1	0	0	0	0	0	0
11c127dc-5c21-431c-8caf-31d2bc51594c	GeneID:724685	LOC724685	NC_037648.1	14803747	14807249	0	1	0	0	1	0	0	0	0	2	0	2
11c7eb04-ec1f-4ef6-bdb3-236046c25187	GeneID:726066	LOC726066	NC_037651.1	5989984	5993893	0	1	0	2	1	0	0	0	0	0	1	2
11ce195d-5bde-43b8-a295-572e3dd574db	NC_037647.1:11981000	NA	NC_037647.1	11981631	11982264	0	2	0	0	2	0	0	0	0	0	0	1
11d69c11-3396-4375-9cce-0da75384e3aa	NC_037641.1:6714000	NA	NC_037641.1	6714001	6716460	2	1	0	1	1	6	0	1	1	0	1	1
11d8d651-e585-45b6-afff-c33a037075e1	GeneID:411469	LOC411469	NC_037653.1	2704880	2711293	1	6	6	5	6	5	0	6	0	7	5	2
11dcbe1a-22f1-4c0e-9c42-e0454e2289ec	NC_037647.1:250000	NA	NC_037647.1	250694	250860	1	0	1	1	0	0	0	1	0	0	0	1
11e06d13-3910-4311-a652-1a2c3144fb09	NC_037648.1:478000	NA	NC_037648.1	478692	479183	2	0	0	0	0	0	0	0	0	0	0	1
11e9d888-8677-492b-929a-1137cb88427e	NC_037642.1:10470000	NA	NC_037642.1	10470015	10471499	2	1	0	2	6	4	0	0	0	1	2	3
11ea5311-ed60-49bc-b717-ce65147d740e	GeneID:409649	LOC409649	NC_037647.1	10902066	10910452	3	0	3	1	3	5	1	1	0	2	2	1
11eca4c6-3d71-42a8-b2d6-37014c0d4ecd	NC_037650.1:9123000	NA	NC_037650.1	9123308	9125771	0	5	1	0	1	4	1	0	3	2	1	4
11ee3d10-6990-41b1-9a21-50bac9d54aa9	NC_037652.1:2747000	NA	NC_037652.1	2747741	2747957	0	0	0	0	0	1	0	0	0	0	1	0
11ee5f08-c654-4998-98a3-527bd2a4fc9b	GeneID:725336	LOC725336	NC_037646.1	10758740	10859708	0	1	0	0	0	0	1	0	0	0	2	0
11ef3fb9-c05a-4955-8f30-03d3909995ec	NC_037645.1:9486000	NA	NC_037645.1	9486504	9486966	4	1	0	1	2	2	0	0	0	1	0	3
11f27c9f-28e8-480d-9c0c-48da129ea3bc	GeneID:409232	LOC409232	NC_037646.1	10921409	10924475	15	17	9	22	11	30	14	2	3	3	13	13
11f6052c-261a-4808-bb76-4810901efd54	NC_037638.1:11976000	NA	NC_037638.1	11976818	11977200	2	14	8	13	7	12	0	1	0	1	3	1
11f9ecbb-426c-4597-bd44-88364188610f	NC_037646.1:10814000	NA	NC_037646.1	10814714	10815984	0	0	0	1	0	0	1	0	0	1	0	0
11fedd84-8e8b-4c39-9e3c-3247905f3c57	NC_037643.1:14340000	NA	NC_037643.1	14340863	14341186	0	0	0	0	1	2	0	0	0	0	0	0
12000f4b-7c59-42b3-b041-9060f65e186b	GeneID:552257	LOC552257	NC_037652.1	4935522	4946649	0	1	1	3	0	1	0	0	1	0	0	1
12025821-ba85-4d90-9474-6f9fd35f8fa9	NC_037653.1:4282000	NA	NC_037653.1	4282350	4283887	0	0	0	0	1	1	1	0	0	0	0	0
12028d80-29fd-4683-84f1-61f40317dee3	NC_037642.1:6999000	NA	NC_037642.1	6999889	7000727	0	0	1	2	3	0	0	0	2	0	0	0
1202cac2-81ea-41de-bfc3-38805d4f5624	NC_037643.1:16262000	NA	NC_037643.1	16262199	16264501	0	0	1	0	0	0	0	0	0	0	1	0
120620be-e423-4525-a867-6cb42e6eb8e6	NC_037649.1:8640000	NA	NC_037649.1	8640578	8641607	1	1	1	4	3	3	5	6	1	6	7	6
120768bd-baa5-4941-8bca-44e2b00f9d30	GeneID:411261	LOC411261	NC_037645.1	5873727	5876929	0	0	1	1	0	1	1	0	0	1	4	3
1209c1e5-35c7-429b-9155-885b3b84ecc1	NC_037643.1:16760000	NA	NC_037643.1	16760274	16761034	3	2	3	14	13	10	0	4	3	2	6	7
12114f03-209c-4652-91e6-0e6411ec0b38	GeneID:552556	LOC552556	NC_037647.1	8699553	8701417	0	0	0	3	0	0	0	0	0	0	0	0
1213f64f-2764-4252-bdc9-7af5cdf62ae0	GeneID:410871	LOC410871	NC_037639.1	11051984	11055837	0	0	0	1	0	0	0	0	0	0	0	0
1214b887-f8bd-46de-931a-03ab94b5e064	NC_037647.1:12042000	NA	NC_037647.1	12042129	12042476	0	1	0	0	0	1	0	1	0	0	0	0
1214be20-ac09-460a-ab50-e4df81784128	GeneID:726540	LOC726540	NC_037647.1	6480948	6484275	0	1	0	1	2	0	0	2	2	1	0	0
1214fcb5-1ede-4270-b143-f3a4a98ce859	NC_037644.1:5880000	NA	NC_037644.1	5880104	5881156	0	2	1	2	0	0	0	1	1	1	0	0
1215ad92-372a-40dc-812e-d58abad88dca	NC_037642.1:212000	NA	NC_037642.1	212888	213203	1	0	1	0	1	1	0	0	0	0	0	0
1218c9df-3239-4d97-a29f-58b0364ddeeb	NC_037643.1:3768000	NA	NC_037643.1	3768409	3769641	0	1	0	0	0	1	0	1	1	0	0	1
121d21ea-a739-4a0d-a8b6-810448d1fe2e	NW_020555938.1:000	NA	NW_020555938.1	372	1882	1	0	0	1	3	3	0	0	2	1	2	1
12270383-56ac-4764-b851-7bd930c2d6e3	NC_037647.1:4934000	NA	NC_037647.1	4934161	4934778	1	2	7	4	4	9	0	0	1	2	0	1
12295351-bc42-4f86-8d16-178b91491b5e	NC_037640.1:11858000	NA	NC_037640.1	11858692	11859575	0	0	0	0	3	0	1	0	0	0	0	0
122e6970-c84f-4297-8356-3786ec181580	GeneID:552377	LOC552377	NC_037650.1	6737853	6853628	0	0	0	1	0	0	0	0	0	0	0	1
12304298-f9ad-424f-ac08-949fd2bab669	GeneID:410045	LOC410045	NC_037640.1	7100863	7105563	0	2	2	2	1	4	1	1	0	2	2	0
12375071-e9ad-4aec-9955-d5522e432f6b	GeneID:102654358	LOC102654358	NC_037638.1	4936677	4939153	0	0	0	1	1	0	0	0	0	0	1	1
123a3aff-19b6-4e95-8ddf-02cf85eac835	NC_037641.1:1797000	NA	NC_037641.1	1797460	1797803	0	0	0	1	0	0	0	0	1	0	1	0
123c8232-fabc-406f-8829-8c15d35eda59	NC_037643.1:16590000	NA	NC_037643.1	16590942	16592979	27	58	47	67	85	77	9	41	40	34	43	76
1241ae21-2a86-4d85-bc89-fa20d5bc7e20	GeneID:100578928	LOC100578928	NC_037645.1	12133888	12138973	2	0	2	1	3	0	0	2	3	1	1	3
1244adaa-99d8-49a5-91d7-7ef5a0e4eff8	NC_037643.1:8966000	NA	NC_037643.1	8966109	8968922	3	0	1	1	1	4	0	2	1	2	6	1
124663f4-6498-4ab8-82f6-119d210c7889	NC_037651.1:1043000	NA	NC_037651.1	1043070	1046283	0	1	0	0	0	2	1	0	1	0	3	1
124be1bb-5d4d-4beb-932b-ad71743b9ba2	NC_037651.1:2348000	NA	NC_037651.1	2348458	2351342	3	2	0	4	1	3	1	0	0	1	1	2
124d0c41-f70e-4254-b55b-8e1a9f50eb91	GeneID:410923	LOC410923	NC_037640.1	11651224	11659716	0	1	1	0	1	1	0	0	0	0	0	0
124f5070-70f7-4ea3-9fdd-4ed3b46d06bd	NC_037642.1:184000	NA	NC_037642.1	184081	184812	0	0	2	1	1	1	1	0	0	0	0	0
1253b024-8343-4479-b393-1fbca3e06a52	NC_037640.1:9276000	NA	NC_037640.1	9276415	9280905	18	41	23	55	64	86	4	20	15	16	14	22
125a794e-dd01-4ea9-8592-e05b9732c287	NC_037647.1:252000	NA	NC_037647.1	252875	254526	2	6	7	5	4	6	1	0	0	1	4	0
125cae1f-eff2-46d1-b0d8-a6d8cd7809ce	NC_037644.1:8627000	NA	NC_037644.1	8627787	8628851	1	1	1	1	0	0	0	0	0	0	0	2
126047a3-a02a-4fd1-ab28-0f3db5ae2f78	NC_037651.1:9962000	NA	NC_037651.1	9962938	9964161	1	0	0	0	0	0	0	0	0	0	1	1
126ae0e5-a3da-4c80-8c12-6131cf45fee3	GeneID:412191	LOC412191	NC_037638.1	14261637	14274092	0	2	0	0	0	1	0	0	0	0	0	0
126c840e-1e51-439c-801a-593062ab73d9	GeneID:408594	LOC408594	NC_037638.1	10940641	10955656	3	1	7	3	6	13	1	2	0	1	4	4
12740ebb-f040-4de2-aa69-30445303b52f	NC_037643.1:9163000	NA	NC_037643.1	9163047	9163482	0	3	1	0	0	1	0	0	0	0	2	0
127921aa-c384-47b5-85d5-acdef471f33e	GeneID:408790	LOC408790	NC_037641.1	11509290	11511891	0	1	0	0	2	2	0	0	0	0	0	0
127c895e-06c0-46b0-8aaa-8c6e54e78c1f	NC_037650.1:698000	NA	NC_037650.1	698606	699786	2	6	11	7	13	30	6	4	4	5	11	10
127d7f19-8d9e-4e89-95c5-ab3fb9091d41	NC_037641.1:575000	NA	NC_037641.1	575824	576624	1	1	2	3	1	1	0	0	1	0	0	0
1287a7f2-2c88-4b30-98de-a6cd5137ad4e	GeneID:410815	TpnI	NC_037639.1	14375002	14397168	2	1	1	2	1	1	1	1	0	1	0	2
128b4363-ee78-4d46-bf08-530789631636	NC_037639.1:9654000	NA	NC_037639.1	9654888	9656101	0	1	0	0	0	4	0	0	0	0	0	1
128dad19-e600-42d4-89d1-a03f78439cdd	GeneID:102654866	LOC102654866	NC_037648.1	14575169	14577226	0	0	0	3	0	0	0	1	0	0	0	1
128f2b54-aa1c-49f2-af1e-294715da4c19	NC_037639.1:4404000	NA	NC_037639.1	4404024	4408162	0	2	0	0	1	1	0	1	0	0	0	0
128f560e-498b-4b4c-85f1-1ec3cdb0bc8e	NC_037647.1:9230000	NA	NC_037647.1	9230617	9232218	4	0	0	6	0	1	1	1	0	0	3	1
12916f5c-ca93-4441-b3b0-c68c51084e86	NC_037641.1:8915000	NA	NC_037641.1	8915799	8919923	3	12	12	19	36	17	2	5	2	3	11	11
1292fe38-2bd9-48e1-8d96-ae34a3a90fd8	NC_037638.1:2112000	NA	NC_037638.1	2112296	2114333	0	0	0	0	0	1	0	0	0	0	2	1
12967799-df32-4712-b5e3-4b57f45cace2	NC_037645.1:3733000	NA	NC_037645.1	3733502	3734344	0	0	1	1	2	5	0	0	1	0	0	0
1297a6fe-815a-4463-a30b-702ee0c954e4	GeneID:410986	LOC410986	NC_037641.1	12613369	12619846	0	0	0	2	0	1	1	0	0	0	3	1
129b1ca7-e424-4e0d-ba6f-4f8b54514ee2	GeneID:100578955	LOC100578955	NC_037641.1	2620080	2633281	1	1	1	0	0	0	0	0	0	1	1	0
129e6bf0-786a-4fab-8bf2-1042d447414a	GeneID:410080	LOC410080	NC_037638.1	24178239	24182986	2	2	0	1	2	2	0	0	0	0	1	0
12a6533c-5b09-4a96-a18d-b0c32332cdc7	NC_037641.1:11961000	NA	NC_037641.1	11961940	11962747	0	1	3	2	6	6	1	0	0	0	0	2
12abcc26-8281-4199-92aa-f494f42f4b9b	NC_037648.1:15332000	NA	NC_037648.1	15332835	15333599	3	5	6	3	4	13	1	5	2	6	10	6
12ad5512-8908-4f8e-b6a4-a1e96bac047f	NC_037640.1:3218000	NA	NC_037640.1	3218939	3219386	1	1	4	2	2	3	3	1	0	2	3	5
12afd3bf-688f-4267-8092-b8fefba51f95	NC_037649.1:1340000	NA	NC_037649.1	1340603	1341344	0	0	1	0	0	1	0	0	1	0	0	0
12b4d0c7-7f4f-418e-b4ed-7f1b14c144db	NC_037638.1:20559000	NA	NC_037638.1	20559436	20559702	7	5	7	17	4	14	2	3	1	6	7	14
12b70532-46d9-4376-898c-e2e3e35ac9f1	NC_037644.1:12089000	NA	NC_037644.1	12089842	12091036	1	2	0	0	0	0	1	5	2	1	2	5
12b95001-32fd-442a-89e1-669069d37d86	NC_037651.1:5003000	NA	NC_037651.1	5003620	5004802	0	1	0	0	0	1	0	1	0	0	0	0
12c1ca98-df95-4a69-aa67-ba5ac5e32e8a	NC_037638.1:9202000	NA	NC_037638.1	9202369	9203244	0	0	2	1	0	1	0	1	1	0	0	0
12c28e7d-1470-4f61-b852-ca4b22443418	NC_037642.1:12230000	NA	NC_037642.1	12230739	12231479	0	0	4	2	3	2	0	0	0	1	0	1
12c40376-d2e1-4922-bd54-9a07fc53158b	GeneID:413971	LOC413971	NC_037643.1	6476578	6479419	0	1	0	1	1	0	0	0	0	0	0	0
12ccf6ab-1d99-40b0-bbb4-575234416910	GeneID:409665	LOC409665	NC_037652.1	5916427	5928070	0	3	1	1	0	3	3	0	2	0	1	1
12d5091d-6c06-4cd6-a6f8-0f9ba2a494c8	NC_037650.1:2407000	NA	NC_037650.1	2407594	2408169	1	2	1	10	6	7	2	1	0	1	4	1
12d56c8f-ee58-49e5-9faa-10200c2cbc6f	NC_037639.1:6486000	NA	NC_037639.1	6486240	6486647	0	0	0	0	0	1	1	0	0	0	1	0
12d6f8da-7213-4b37-b5ea-1905d3c90d3f	NC_037638.1:24656000	NA	NC_037638.1	24656622	24657320	0	1	0	0	0	0	0	0	0	1	1	0
12d70ff2-ddec-40aa-92be-45284c4185ee	GeneID:411535	LOC411535	NC_037648.1	5014131	5023246	1	0	0	0	0	2	0	2	0	1	2	0
12d8da0b-32cb-4a52-96e1-8d409fb1a589	GeneID:102654312	LOC102654312	NC_037641.1	4009630	4011411	3	10	6	11	8	20	6	3	2	3	5	8
12da5cea-0f5d-4d8c-8916-4b51ca1883b5	NC_037650.1:2861000	NA	NC_037650.1	2861089	2862707	0	0	0	0	0	2	0	1	0	0	0	0
12ddc310-ec0f-4b44-9e42-b67cd88dca19	GeneID:409027	LOC409027	NC_037638.1	19556674	19582788	0	3	1	0	0	0	0	0	0	0	1	0
12e2b071-5221-4a3f-bba8-9fe6ff9b80a9	GeneID:724293	LOC724293	NC_037651.1	8100589	8104784	14	13	26	49	28	34	4	10	4	9	17	22
12e3096a-b4e2-49a2-baa6-ddbc954038e3	NC_037644.1:9559000	NA	NC_037644.1	9559722	9560896	5	9	6	6	9	5	0	2	0	0	3	5
12e409a5-0407-47c5-a999-6d57601d1ec3	NC_037648.1:833000	NA	NC_037648.1	833747	834366	0	3	3	5	6	3	4	5	2	0	3	1
12e571b6-1c37-4a90-98b7-f176b613595d	GeneID:107964212	LOC107964212	NC_037640.1	4350217	4352572	0	1	0	0	0	2	0	0	0	1	0	0
12e9b77c-f445-49ab-9444-49678b31fdeb	NC_037642.1:7439000	NA	NC_037642.1	7439315	7439892	0	1	0	0	2	1	1	0	1	0	1	0
12ea2ab8-143c-4bd2-94b1-74d1a63937c9	GeneID:408874	LOC408874	NC_037643.1	14429962	14486080	0	0	1	1	0	0	0	0	0	0	1	0
12eca840-feb1-4ca7-824e-51843923d705	NC_037639.1:66000	NA	NC_037639.1	66340	68747	1	1	1	0	1	4	2	1	0	0	1	1
12f170d4-cbc1-4edd-8e78-9937b89f1b8d	GeneID:100577949	LOC100577949	NC_037647.1	8169045	8170225	0	1	0	1	1	0	0	0	0	0	1	0
12f31550-25b2-438d-b281-586b9f8f039c	GeneID:411812	LOC411812	NC_037649.1	2301030	2379546	0	1	0	2	1	0	0	0	0	0	0	0
12f6cda9-c9d5-49cd-86a5-44b6d314555c	GeneID:503505	LOC503505	NC_037638.1	6234587	6276058	3	6	3	5	4	11	2	1	2	1	4	2
12f8214c-a935-49d2-b93b-ac415d2b21a4	GeneID:412288	LOC412288	NC_037638.1	24644900	24653074	2	8	6	6	17	10	3	2	3	2	3	7
12f89c39-8614-45d6-95bc-65400f4271f1	NC_037640.1:10827000	NA	NC_037640.1	10827708	10829009	2	0	0	0	4	0	0	0	0	0	0	0
12f99057-fc49-4d99-837d-4a4b5fcea9a3	GeneID:725491	LOC725491	NC_037639.1	12132900	12133974	8	0	1	2	3	6	0	0	0	2	2	2
12faaf74-9757-4fd6-86bc-5217c81b98ae	NC_037651.1:9758000	NA	NC_037651.1	9758490	9760630	0	0	0	2	2	4	0	1	0	1	2	1
12fb873d-4093-40bf-980b-4ac3dcb753d4	GeneID:727232	LOC727232	NC_037651.1	10017837	10026494	4	4	5	7	2	4	0	0	1	2	0	1
1304c19d-31b0-4808-a04a-099572c4d507	GeneID:551451	LOC551451	NC_037638.1	20100745	20102599	0	0	0	1	0	0	0	1	2	2	1	2
1313a0c4-4e93-459d-9686-d58eceea4c45	GeneID:408797	LOC408797	NC_037641.1	10783517	10797938	14	2	7	18	3	19	1	1	1	2	7	3
1315c7b6-179a-4869-a55c-38cb0fccf24f	GeneID:412444	LOC412444	NC_037645.1	1753845	1755918	0	0	1	0	3	0	0	0	0	1	0	0
1316e65d-b5a7-466a-85bb-d7bc765382cd	GeneID:411348	LOC411348	NC_037639.1	4838797	4840911	3	2	10	6	11	11	1	1	3	4	3	3
1318d8f9-b78d-49ea-866c-fcf69b3dfcd5	GeneID:413173	LOC413173	NC_037643.1	13195474	13198616	3	10	8	23	6	21	3	5	4	7	8	12
131d0b59-7c90-443b-a235-77aee828aa03	GeneID:100576097	LOC100576097	NC_037652.1	7739242	7742457	1	0	0	0	1	1	0	0	1	1	0	0
131d1e47-f85b-4e47-a71f-2e51b1bc4943	NC_037648.1:15655000	NA	NC_037648.1	15655145	15656766	1	1	4	3	3	3	0	0	2	1	1	0
1322efec-9cce-4469-9d98-3eca61518419	GeneID:550955	LOC550955	NC_037650.1	3851719	3854258	1	2	4	6	3	8	3	1	3	1	2	3
1322f179-0cfa-415f-bf7c-58455dde9ffd	GeneID:413867	LOC413867	NC_037638.1	6576144	6579246	1	0	0	0	0	1	1	0	0	0	0	2
1323463f-26af-4d59-8af6-d15c2c5bf492	GeneID:408441	LOC408441	NC_037651.1	10598551	10600800	0	1	0	1	1	0	0	1	0	0	0	0
1323b353-e4e7-4077-bfd4-828acb2216b6	NC_037645.1:7204000	NA	NC_037645.1	7204348	7205078	2	0	2	4	5	7	1	0	0	2	6	1
1327b713-8287-48d1-965f-ae1249a27c8d	NC_037647.1:9166000	NA	NC_037647.1	9166070	9166480	2	17	6	11	9	14	3	2	2	4	2	10
1327b9b1-596e-4596-8290-55592db3b8cc	GeneID:724991	LOC724991	NC_037638.1	17580949	17610131	0	0	0	5	1	1	0	0	0	0	0	0
13286ef0-bdd4-4a18-8dcd-0ca39aa53957	NC_037647.1:11921000	NA	NC_037647.1	11921372	11921873	0	0	0	0	0	3	0	0	0	0	0	0
13296fb0-00b3-4701-b557-65f0df38c770	GeneID:726250	LOC726250	NC_037652.1	7731785	7733947	9	26	4	0	14	20	2	1	4	6	10	4
132fc8aa-c8f8-49cb-88ae-9d4ac119b217	GeneID:409588	LOC409588	NC_037641.1	5660336	5665321	0	0	1	0	1	0	1	0	0	0	0	0
133085f4-cfd6-40dd-97dd-43c8ca5074e4	NC_037638.1:13301000	NA	NC_037638.1	13301568	13302450	1	3	1	1	2	1	0	2	1	1	6	1
133222d2-d5e7-43df-a11a-7ebaa88e1472	NC_037638.1:1659000	NA	NC_037638.1	1659189	1659772	0	1	0	0	0	0	0	0	0	1	0	1
133596b4-e0d7-4de3-ba9b-399a9f0ff390	GeneID:726571	LOC726571	NC_037645.1	12144477	12146804	3	1	2	3	5	4	0	2	1	0	1	1
133bd6df-6d11-4512-8737-cf68afabf6d6	GeneID:409784	LOC409784	NC_037648.1	6437490	6449599	0	0	1	1	0	0	0	0	0	0	0	0
133d07da-832e-456b-a391-03a394ad738d	NC_037647.1:6472000	NA	NC_037647.1	6472690	6473651	0	0	1	2	0	0	0	0	0	0	0	0
1340c079-1776-4502-8210-684833a5d970	GeneID:551403	LOC551403	NC_037641.1	5317	8303	1	1	5	8	6	12	4	3	0	3	5	2
1341e69c-1be5-4eaf-808e-868dbefcc43f	NC_037645.1:1761000	NA	NC_037645.1	1761421	1762420	0	0	1	2	1	3	0	0	0	0	2	0
1342ae8f-2ec8-4254-9a3a-f57711d09b0d	NC_037648.1:11112000	NA	NC_037648.1	11112959	11113746	3	5	4	2	5	9	0	2	0	2	0	5
1344ac37-e59a-4a50-b1d8-1f2daa3e0544	GeneID:412234	LOC412234	NC_037641.1	768108	770397	5	2	3	5	3	7	1	4	0	1	1	3
134eea46-6cc4-4df0-8948-99892e35e747	NC_037639.1:2564000	NA	NC_037639.1	2564867	2565703	0	5	2	2	3	6	1	4	1	2	1	4
1351d61e-e836-4f94-919a-b246b0bee595	NC_037638.1:10890000	NA	NC_037638.1	10890094	10890813	1	1	2	0	1	0	0	0	0	1	0	1
1351d7f9-72ff-4d56-8e20-5808ff6ee767	GeneID:412162	LOC412162	NC_037644.1	3807299	3811910	0	0	0	7	7	0	0	0	0	0	0	0
13537226-eef5-4556-8939-4b08cbc8eb2a	NC_037640.1:2535000	NA	NC_037640.1	2535412	2537117	0	1	2	1	2	4	3	1	0	0	1	1
1356adfa-1870-43ad-aff6-5fdaf6927fbb	NC_037646.1:7740000	NA	NC_037646.1	7740061	7741502	2	18	3	3	25	15	2	9	8	7	3	9
1359625c-d433-4aa0-bb6c-2eba35f04f12	GeneID:413404	LOC413404	NC_037640.1	8252078	8253695	1	4	4	5	3	2	0	2	1	2	0	2
135d4cd8-8ebe-4b04-bc55-cebb31d35576	GeneID:409843	LOC409843	NC_037645.1	12558245	12562131	1	0	0	3	7	3	0	1	1	0	1	1
135d93cf-9539-4efe-b8b9-72826b2931a9	NC_037638.1:12531000	NA	NC_037638.1	12531849	12532366	0	3	2	1	3	3	1	0	2	0	0	4
1360fc94-cd79-44c5-8e13-4faeefce7615	NC_037638.1:15768000	NA	NC_037638.1	15768818	15772300	0	2	0	1	0	1	1	2	1	2	1	1
1364c31a-e835-4ebb-b0ea-de92b3649335	NC_037647.1:5835000	NA	NC_037647.1	5835812	5835988	0	1	2	2	1	0	0	0	0	1	2	0
13658495-8f14-4126-b08a-7dd882af7e82	GeneID:411177	LOC411177	NC_037643.1	7295290	7301227	8	5	9	8	5	6	7	2	3	3	1	4
1367475f-090d-49e0-ad10-d3a8809b9efe	GeneID:102655167	LOC102655167	NC_037650.1	7656355	7662841	1	0	0	0	2	1	0	0	0	0	0	1
136b304a-36f8-4359-b3ca-ee5d2ab7abf7	NC_037638.1:19389000	NA	NC_037638.1	19389843	19391814	0	2	0	0	2	0	0	1	0	1	0	0
136c8c41-ea44-4582-a254-34a780a03b30	GeneID:413005	LOC413005	NC_037643.1	3965909	3995502	0	2	0	1	0	2	0	0	0	2	3	1
136dafbc-c3dc-4b4a-a318-15212991e1c8	GeneID:408855	Err	NC_037642.1	11452395	11465504	0	0	0	1	0	3	0	0	0	1	1	0
136fb3f6-0831-46dd-bed5-c399ef04dea6	NC_037644.1:12424000	NA	NC_037644.1	12424036	12424574	2	0	0	2	2	0	0	0	0	1	1	1
1376697f-a1f9-489d-afbb-654c3ac88c81	NC_037641.1:18000	NA	NC_037641.1	18198	23773	6	21	10	21	33	21	8	8	6	12	15	10
1378e032-006a-409d-8105-107726a84393	GeneID:552600	LOC552600	NC_037644.1	119888	124701	1	3	0	1	0	0	1	1	0	0	0	0
137f313a-b62f-4e6e-a680-f93000c2eec9	NC_037652.1:7003000	NA	NC_037652.1	7003663	7004088	0	0	1	0	3	1	0	1	0	0	0	2
13816069-60a5-48cf-aa11-5c7bfbf2b560	NC_037645.1:9368000	NA	NC_037645.1	9368714	9371880	0	1	1	0	1	0	1	1	0	1	0	1
13843612-4bfa-4d4f-bf61-ebcdf3900ec1	NC_037639.1:4690000	NA	NC_037639.1	4690068	4690408	1	1	0	1	0	1	0	0	0	1	0	1
138595c3-bc20-4a43-baa7-5f773540a1ad	GeneID:551135	LOC551135	NC_037645.1	7799438	7802049	2	1	1	0	0	0	0	2	3	0	2	0
138ae91b-b3ce-4f1f-b10b-4dcbaf4096fd	NC_037648.1:9469000	NA	NC_037648.1	9469416	9473480	4	4	4	0	4	8	1	0	1	3	1	1
13927ac6-cdc6-4990-a8eb-e6fa675a0377	NC_037646.1:12289000	NA	NC_037646.1	12289826	12290155	1	0	0	0	0	0	0	1	0	0	2	0
13929385-3125-40bc-af32-a2428144a733	GeneID:725308	LOC725308	NC_037638.1	15879229	15879789	2	2	2	3	2	0	0	0	0	2	1	2
139616ae-db6d-432f-90fe-79be01f2903d	NC_037638.1:7001000	NA	NC_037638.1	7001885	7003233	0	0	1	1	0	1	0	0	0	0	0	1
139a6537-b490-4f6c-8d6e-76d651b46bc0	NC_037645.1:11780000	NA	NC_037645.1	11780518	11781622	0	3	2	2	6	7	1	2	0	2	2	4
139a9835-6d38-4c5a-a035-6077bb91eeb9	GeneID:725171	LOC725171	NC_037642.1	7417406	7418659	0	1	0	0	0	2	0	0	0	0	0	0
139e31a4-c70c-4e61-8562-8b793bb35727	NC_037651.1:10578000	NA	NC_037651.1	10578096	10581769	3	2	2	3	2	5	0	0	1	0	4	2
139e6232-f3fe-4a20-819b-d093b23c9392	GeneID:410161	LOC410161	NC_037640.1	373922	392700	0	0	0	1	0	0	0	0	0	0	1	0
139ecaa8-1030-4a7e-94af-df8c1527ecf3	NC_037648.1:2631000	NA	NC_037648.1	2631995	2632388	0	4	0	0	1	1	0	1	0	0	0	0
13a050f3-c119-4964-9daa-f03a33365f82	NC_037648.1:8073000	NA	NC_037648.1	8073715	8074171	0	0	1	0	0	0	0	0	0	0	0	2
13a782fe-0c44-4ec0-ab0b-bfdeee1c0ff8	GeneID:411240	LOC411240	NC_037645.1	2766085	2768019	7	10	6	12	7	15	6	4	1	5	11	14
13a7be42-acb7-41a5-8025-7efa816ea461	NC_037640.1:12714000	NA	NC_037640.1	12714204	12715277	0	1	0	1	3	1	0	0	0	0	0	0
13ad61f4-c7cc-4330-a0f4-73fcfa00b3a5	GeneID:551766	LOC551766	NC_037651.1	9078738	9082488	22	42	30	31	30	68	11	13	12	18	32	44
13b3d356-f00c-43b8-af27-0165f2c46ba4	NC_037646.1:1697000	NA	NC_037646.1	1697746	1700402	0	3	0	1	5	1	0	0	1	0	0	2
13b8edd6-4bec-46f3-87b8-f8f260a8c8d4	GeneID:724724	LOC724724	NC_037647.1	10003462	10009007	0	0	1	1	0	3	0	0	0	0	0	0
13b90667-195c-4f97-970e-e0f27fbc36ec	NW_020555859.1:297000	NA	NW_020555859.1	297813	298174	1	6	7	3	11	11	2	2	0	0	1	4
13babe80-e9dc-45b7-af09-d3fa641f8b45	NC_037648.1:12950000	NA	NC_037648.1	12950982	12951391	4	1	1	5	1	11	0	0	1	1	0	3
13bcbd83-d13c-48cb-932b-f1de7c557d21	GeneID:552551	LOC552551	NC_037640.1	4497944	4502032	0	0	0	0	1	3	0	0	1	0	0	0
13be28cb-79ff-4ed0-82f3-0c559c27be44	GeneID:551061	LOC551061	NC_037648.1	15070358	15077923	13	16	10	51	10	25	1	2	0	1	5	1
13c2a19a-d51a-417c-b3b5-e60e2be2b115	NC_037645.1:7234000	NA	NC_037645.1	7234860	7235446	0	0	0	2	0	1	1	0	0	0	0	1
13c83d05-6111-4d4f-a276-011b2eaedfdf	GeneID:412277	LOC412277	NC_037648.1	12191120	12194145	12	7	4	19	5	17	10	8	5	9	20	18
13cfa10a-05bc-456d-92bd-f3bca0548391	GeneID:406140	Apid1	NC_037653.1	4518594	4520321	0	3	0	1	0	1	0	0	0	0	0	0
13d5764b-c87b-4b5d-803a-7a0702550bd4	GeneID:409792	LOC409792	NC_037638.1	19604826	19611226	0	1	5	3	6	3	1	2	1	0	3	2
13d7d278-b393-4b5c-86fd-bdb3b8c82559	NC_037650.1:9924000	NA	NC_037650.1	9924110	9925657	0	0	0	0	2	1	0	0	0	1	1	0
13dbd4eb-8920-4fb9-b727-6f6e49dc3057	GeneID:100577242	LOC100577242	NC_037640.1	4989740	5008827	1	0	0	1	0	0	0	0	0	0	0	4
13dc1c02-1488-4714-be03-f9be846050cd	GeneID:552375	LOC552375	NC_037648.1	15920991	15925584	0	1	0	1	0	0	0	0	0	0	1	0
13e19bd8-079d-4bd2-b129-652c74997f4d	GeneID:413664	LOC413664	NC_037645.1	2778118	2789119	1	2	0	0	2	1	2	1	1	0	0	0
13e60c40-2e05-4f6c-9b56-aff5ddf5667f	GeneID:411452	LOC411452	NC_037639.1	4733942	4736359	1	0	0	0	0	0	1	0	0	0	0	0
13e93a8c-d8eb-4a3a-a84d-0d83415c27bd	GeneID:409024	LOC409024	NC_037646.1	5378440	5413235	0	2	1	1	0	2	0	0	0	1	1	0
13eb92f4-0d3f-4edb-b985-a75f81eb9e4c	NC_037644.1:4876000	NA	NC_037644.1	4876139	4876700	0	1	0	0	2	1	0	1	0	0	1	1
13ebe663-173f-4ffc-bd15-e4587d3bdfc9	GeneID:552529	LOC552529	NC_037646.1	6568991	6569827	0	0	0	0	2	2	0	1	0	2	1	1
13ef6d0d-d294-4fa8-a56d-2a92f335c22b	NC_037638.1:10788000	NA	NC_037638.1	10788107	10789081	0	0	0	1	0	1	0	0	0	0	0	1
13f113a0-1be2-4fdf-8523-df1a029e2a48	NC_037645.1:8605000	NA	NC_037645.1	8605681	8607236	1	3	2	0	1	1	5	2	1	1	3	1
13f12143-6095-4bea-9ba5-55e9b3e00201	NC_037642.1:9544000	NA	NC_037642.1	9544934	9545756	2	2	4	6	6	4	3	4	0	3	7	8
13f3f1d5-2083-425b-bb29-fd10b0a97d01	GeneID:409666	LOC409666	NC_037652.1	5877575	5885863	5	4	4	4	12	5	0	1	2	1	1	2
13f67a4b-aa63-4412-a11e-97f06ab93307	GeneID:410659	LOC410659	NC_037653.1	6646043	6654394	9	14	8	16	15	24	0	1	0	0	0	0
13faaa02-d54c-4aa5-b41e-556e8d2c44ea	GeneID:727159	LOC727159	NC_037640.1	4950156	4952790	1	1	0	0	0	1	0	0	0	0	0	0
13fcf804-c8c8-441f-ab1d-f3222a0e5d59	NC_037649.1:780000	NA	NC_037649.1	780426	782079	1	4	3	1	3	1	3	2	2	1	0	2
1404514f-069f-4363-9565-b10cab5ebe65	GeneID:409465	LOC409465	NC_037646.1	2572801	2578244	5	7	9	11	4	8	3	2	2	3	6	10
140748e4-af00-4e52-9713-912d45e3f7bb	GeneID:409821	LOC409821	NC_037639.1	15764915	15767120	1	5	1	3	10	2	0	0	3	2	5	1
1409db3b-17ae-42c6-9fce-94f4dceb337b	NC_037644.1:2998000	NA	NC_037644.1	2998252	2999883	1	12	10	9	6	10	0	2	3	2	3	8
140b671b-12f4-48c6-bf70-e027e73954cd	GeneID:551658	LOC551658	NC_037643.1	5290743	5292958	8	16	10	14	20	30	4	8	6	9	15	18
14120835-95c6-452d-948b-f288d47c3b46	NC_037641.1:12735000	NA	NC_037641.1	12735588	12736481	0	0	0	0	0	1	0	0	0	1	1	1
141251b2-d0a3-4ffa-9b63-fab3173bfe65	GeneID:100577504	LOC100577504	NC_037648.1	171685	192608	1	1	0	4	0	5	0	0	0	0	0	0
1413ad14-9b87-4c2d-a48f-c730dddf94d5	NC_037638.1:4405000	NA	NC_037638.1	4405679	4406607	0	3	5	2	9	7	2	2	1	3	6	2
141625b2-9771-41e4-ba97-b2c9d079218f	NC_037638.1:19447000	NA	NC_037638.1	19447220	19447427	1	7	6	12	7	17	0	2	3	6	3	3
1418a4dd-e2fc-4e78-bc37-dd44ce4bf4a8	GeneID:410766	LOC410766	NC_037638.1	1030596	1034671	0	0	1	6	0	4	1	1	0	2	2	1
141a2ed3-a67e-4c48-b18e-f0a231073aeb	NC_037641.1:5701000	NA	NC_037641.1	5701948	5702848	1	2	3	9	2	5	0	0	0	0	0	0
141c52e9-58e2-4e55-8742-da805cbcb432	GeneID:409490	GstD1	NC_037652.1	9013802	9016669	0	1	0	0	1	2	0	0	0	0	0	2
141e15e2-69f5-4730-b3a6-dc62794d6c60	NC_037649.1:2280000	NA	NC_037649.1	2280006	2280442	1	0	0	2	0	4	0	0	0	2	2	0
1423d2ea-a541-44c2-8240-413e28302f0f	NC_037640.1:9693000	NA	NC_037640.1	9693813	9694523	1	1	2	0	0	5	0	1	1	3	2	2
1424df1b-3914-4cd9-80ac-977fcabb537e	NC_037644.1:9117000	NA	NC_037644.1	9117472	9118709	0	0	1	0	0	0	0	0	0	0	0	0
14263dcd-bfa0-44c2-860c-54997bd1cab4	NW_020555859.1:456000	NA	NW_020555859.1	456341	457220	0	0	0	0	1	4	0	0	0	0	2	0
14280a59-0617-45ec-b5b9-6c53d16b9f17	GeneID:408604	LOC408604	NC_037638.1	8167172	8170782	1	0	0	0	1	0	0	0	0	0	1	0
1428200b-4545-4946-8193-d099b1b6de1a	GeneID:552239	LOC552239	NC_037645.1	8784049	8788368	0	0	1	1	0	5	0	0	0	2	1	1
14298d40-70e9-4b4d-ba17-d422bf1aff15	NC_037641.1:208000	NA	NC_037641.1	208722	214386	22	20	16	35	27	31	10	16	18	19	14	28
142b6e0b-a7c1-4cc1-9885-8de5c69b4402	GeneID:102655008	LOC102655008	NC_037639.1	2526754	2527275	0	0	0	1	2	2	0	0	0	0	0	0
142cfe6b-4f47-48d1-9532-6daa6a7a142b	NC_037647.1:5800000	NA	NC_037647.1	5800920	5802447	2	1	1	7	7	8	1	1	0	0	2	0
142d4930-a706-42b1-9018-4001ba1539b5	GeneID:410338	LOC410338	NC_037648.1	12906018	12909454	1	2	1	0	0	2	0	0	0	0	0	0
142db5fb-fde1-4c20-bd6c-8acd98566ef3	NC_037645.1:8632000	NA	NC_037645.1	8632529	8633204	0	1	7	1	3	0	3	0	2	0	2	2
142fa765-f87d-4744-8e76-368262bc3296	NC_001566.1:1000	NA	NC_001566.1	1658	3486	2071	1867	1813	2754	1922	4541	757	936	689	1152	2186	2538
1430ae1d-a9bf-4e56-b273-3334341d99df	NC_037638.1:25138000	NA	NC_037638.1	25138749	25139086	24	17	27	26	38	59	17	11	11	8	21	27
143279d6-9312-45a2-ae9f-92ec75fc5a1e	GeneID:551180	LOC551180	NC_037644.1	10758904	10763107	2	3	3	5	12	10	0	3	2	4	1	7
14365563-b16f-42f1-9c91-399fdc00e067	GeneID:113218927	LOC113218927	NC_037645.1	7639920	7642254	0	1	2	5	0	1	1	0	0	1	0	2
143d697f-60a0-4fc2-bdd7-bca472b2d475	NC_037645.1:7558000	NA	NC_037645.1	7558483	7560786	1	2	1	0	0	6	0	1	0	0	3	1
14407650-5e35-4869-8afa-eaf053967956	NC_037641.1:11918000	NA	NC_037641.1	11918138	11918688	0	1	1	0	0	1	1	0	1	0	0	2
144972ec-dbdd-43b5-a8b0-837a61ea6e26	GeneID:724604	LOC724604	NC_037641.1	6697949	6755861	3	2	0	1	3	1	0	3	2	3	0	0
144b56fb-8533-4da3-b48e-62663842fd82	GeneID:100578252	Ets97D-like	NC_037645.1	7657275	7659145	1	1	0	1	2	0	0	0	0	0	1	0
145008e2-4f15-4126-93c6-82b8d776b440	NC_037646.1:300000	NA	NC_037646.1	300304	301582	2	5	6	9	7	14	0	0	0	2	2	3
1450760f-6557-47bb-943f-2ffaa9362af0	NC_037638.1:6066000	NA	NC_037638.1	6066878	6068261	0	1	1	1	1	0	4	6	6	4	6	6
14531c82-7390-487b-8cf0-03cd441aad63	GeneID:725051	LOC725051	NC_037648.1	15079645	15085942	4	1	3	4	2	3	1	2	0	2	5	5
1459d0ba-51a4-4aa8-8396-ff0929f7fa80	NC_037643.1:1754000	NA	NC_037643.1	1754358	1755661	0	2	1	2	2	1	0	0	0	1	0	0
145ade6c-2bfa-44ab-ba4d-ce0898cc659f	NC_037649.1:10847000	NA	NC_037649.1	10847880	10849114	6	10	6	10	29	20	3	6	6	2	8	4
145c80be-0229-4485-b51c-841b18189c0f	GeneID:100577498	LOC100577498	NC_037644.1	13517942	13520304	3	12	8	8	18	12	6	4	7	8	4	7
145e0105-bc28-425f-b11c-7ec51cdac36b	NC_037639.1:254000	NA	NC_037639.1	254429	255015	0	0	1	0	0	0	0	0	2	1	1	0
14645ed7-e7e1-4718-8ebb-594c1aaab757	NC_037648.1:15906000	NA	NC_037648.1	15906987	15908152	1	0	0	1	2	0	2	1	2	0	1	1
14647a68-398d-4e75-8782-d74217d7ea77	GeneID:726188	LOC726188	NC_037640.1	13440648	13442570	0	0	0	1	1	1	0	0	0	0	0	1
1465d927-d467-4e05-a713-9ccd2ff348e6	GeneID:408775	LOC408775	NC_037641.1	12642928	12647714	0	2	0	0	0	1	0	0	0	0	0	0
14667c88-89f5-4d39-b75e-8f38c98807f8	GeneID:410968	LOC410968	NC_037640.1	3483689	3494715	3	5	2	5	6	6	4	1	0	1	1	2
146b5312-2d7f-490e-a672-64be58e52220	GeneID:726886	LOC726886	NC_037638.1	1056251	1062163	1	1	0	2	0	0	0	2	0	1	0	1
146b8517-9ba4-4533-824b-5b5f7433c7e8	NC_037639.1:9565000	NA	NC_037639.1	9565689	9566090	0	1	0	0	0	0	0	2	1	0	0	0
146f8d6c-fc50-4582-97e0-d54ce454f464	NC_037640.1:4859000	NA	NC_037640.1	4859210	4861719	2	5	5	9	7	9	1	1	2	1	1	1
1473c016-2c84-4c73-920e-7dd5e5111605	GeneID:725426	LOC725426	NC_037650.1	3757975	3758946	1	0	1	2	0	2	0	0	0	0	0	0
1475bcde-0530-44c1-a8dc-212cb33ead63	GeneID:551775	LOC551775	NC_037641.1	3718473	3721388	0	2	0	2	1	3	0	0	0	0	0	0
1477f753-858c-40a7-b467-6b7d5ea3b23f	GeneID:409554	LOC409554	NC_037649.1	3315499	3332278	1	1	3	4	0	4	4	1	1	0	0	4
147d7367-444f-4ebd-85c5-17cd1abf9a42	NC_037641.1:12062000	NA	NC_037641.1	12062931	12063426	0	1	1	0	6	3	0	1	0	0	0	2
147d9053-ff6f-436d-8b9c-8dcc185f82c1	NC_037646.1:733000	NA	NC_037646.1	733070	735386	0	0	0	1	0	0	1	0	0	0	1	0
147e54b7-d2d8-462d-b3df-48663c48b192	NC_037639.1:5322000	NA	NC_037639.1	5322268	5323568	0	1	3	1	3	2	1	1	0	0	2	2
147ff39f-e9fd-4972-8615-104fa35e893c	NC_037645.1:6626000	NA	NC_037645.1	6626333	6628453	2	3	0	5	3	4	0	2	2	4	7	2
1481b702-a507-4ee3-a057-d5fb2a55299e	GeneID:408385	Ef-1a-f1	NC_037649.1	11332173	11338165	0	0	0	1	0	2	0	0	1	0	1	0
1484ebe3-49f4-417d-b153-06c2784276cd	NC_037653.1:2703000	NA	NC_037653.1	2703060	2705075	2	8	5	9	10	7	5	3	1	5	3	2
14854c0e-40f2-4702-bcdd-e2dcc5a1fd48	NC_037640.1:3119000	NA	NC_037640.1	3119562	3120870	0	1	0	1	0	0	0	0	0	0	0	1
148a27bb-e3e3-4b81-b9ee-a13daf2ff1e1	GeneID:410960	LOC410960	NC_037640.1	5403892	5413940	0	0	0	1	0	2	0	0	0	0	0	0
148b99f8-0c27-4b1d-8023-496cf7cd4569	NC_037651.1:9037000	NA	NC_037651.1	9037058	9037944	0	0	0	0	2	0	1	0	0	0	0	0
148d5aa9-df89-44cc-ad38-4e91b047f819	GeneID:550992	LOC550992	NC_037638.1	25087512	25088718	0	0	0	1	3	1	0	0	0	0	1	1
14926d6e-8cb1-4ade-b13a-f325632845f9	NC_037642.1:995000	NA	NC_037642.1	995894	997087	0	0	1	2	1	1	0	0	0	0	0	3
149796ff-98cc-4af7-80cb-e1d4c716732b	GeneID:552209	LOC552209	NC_037650.1	3233403	3241638	7	14	8	3	8	13	2	0	0	4	1	2
1497ac1d-aaa2-4017-a825-819289ca0c8d	NC_037638.1:15731000	NA	NC_037638.1	15731862	15732791	2	0	0	2	2	2	1	5	0	2	0	0
1498307d-65e5-415a-be4e-637d3d201ef1	NC_037644.1:12401000	NA	NC_037644.1	12401761	12402957	0	0	0	1	0	2	0	0	0	0	0	0
14983fcc-ecfe-464c-84ff-6227eef4ac2e	GeneID:727520	LOC727520	NC_037644.1	10653764	10654987	1	1	0	1	4	0	0	0	0	0	1	2
14995091-70ba-495d-8861-fbc2eb48534b	NC_037643.1:16816000	NA	NC_037643.1	16816335	16817899	1	6	4	2	3	9	4	3	2	0	1	5
14a1d607-7c22-45e4-930a-52776e69024d	GeneID:552663	LOC552663	NC_037647.1	9815735	9817816	0	1	1	0	1	1	0	0	0	0	0	0
14a26818-eea9-4fa4-a5ce-5ae07df46df0	NC_037648.1:6543000	NA	NC_037648.1	6543616	6544858	1	7	2	1	2	13	0	7	1	1	4	3
14a2e2a4-6122-4033-afba-67579a8fe7ae	GeneID:409655	LOC409655	NC_037653.1	4961455	5012795	0	0	0	2	1	0	0	0	1	0	1	1
14a2fd05-cc3d-4067-a4a5-4ae57b10353e	GeneID:113218567	LOC113218567	NC_037644.1	7500984	7502801	2	0	0	1	0	0	0	0	0	0	0	0
14a38af2-1bbd-44e2-9985-68c4577a4495	NC_037650.1:11021000	NA	NC_037650.1	11021019	11022363	1	0	1	0	2	2	0	0	0	0	2	1
14abc52d-1201-4aae-ac27-464bb862f3a7	NC_037638.1:6880000	NA	NC_037638.1	6880813	6882632	1	0	3	9	2	0	0	0	1	1	1	0
14af52d6-ff73-4f69-88b1-4322c2cede3e	NC_037650.1:2968000	NA	NC_037650.1	2968967	2969373	0	0	0	1	0	0	0	0	0	0	0	1
14af91e9-8819-4757-9fda-bfbba0d47f9a	NC_037644.1:2309000	NA	NC_037644.1	2309342	2310968	1	7	4	7	9	4	4	2	4	0	2	0
14b0937a-8f85-4718-8102-457899e4e9c2	GeneID:552063	LOC552063	NC_037643.1	574314	577990	7	1	7	9	1	4	4	2	0	2	3	8
14b33aea-4248-4a74-836c-f505ba2c7896	NC_037644.1:12330000	NA	NC_037644.1	12330744	12331102	0	1	0	0	0	0	1	0	1	0	0	0
14b55280-a2ee-4e80-8417-fc2f8eae6ac2	NC_037642.1:13465000	NA	NC_037642.1	13465475	13467469	2	3	2	1	4	3	1	1	2	2	3	3
14b6990b-eb1a-4eac-922b-ccd6ec03908c	NC_037640.1:7604000	NA	NC_037640.1	7604673	7606021	0	1	1	0	1	2	1	0	0	2	1	2
14bff610-e317-4d1c-9806-2540e1c91aad	NC_037647.1:4914000	NA	NC_037647.1	4914967	4915325	0	0	1	1	0	3	1	0	1	1	1	0
14c1419d-16fe-4315-bc33-6a0a6327911e	GeneID:724121	LOC724121	NC_037651.1	4945998	4949910	2	1	0	1	0	3	0	0	0	0	0	0
14c34be2-e078-457f-be16-c9fba6e1e4e7	GeneID:551135	LOC551135	NC_037645.1	7799438	7801475	1	3	1	4	0	0	1	1	0	0	2	1
14c425ee-da3f-4080-b637-ddf4e740b520	NC_037651.1:7660000	NA	NC_037651.1	7660859	7663689	0	1	3	1	3	1	1	0	1	2	1	1
14c4996a-1b34-48c3-a5fd-4e5ca6f7f80a	NC_037643.1:12974000	NA	NC_037643.1	12974011	12976574	26	13	16	42	27	39	7	15	6	14	10	19
14c9fddd-dbc1-4ccd-9d1b-6ae8e044ee90	NC_037639.1:15068000	NA	NC_037639.1	15068281	15069255	0	1	4	3	2	2	0	2	0	0	0	2
14ca41a1-396e-4e91-8973-622c4b13d00e	NC_037645.1:7586000	NA	NC_037645.1	7586384	7590596	13	21	13	18	47	32	4	6	4	10	7	12
14ce0bf8-5b7a-4310-88b5-b6aeede91724	NC_037646.1:1943000	NA	NC_037646.1	1943342	1945771	3	7	3	3	6	9	2	3	1	1	2	4
14d0621f-dd42-4191-96cd-53b7fd57191b	NC_037642.1:10195000	NA	NC_037642.1	10195153	10195674	1	2	1	2	3	0	0	1	0	1	1	0
14d1bc00-7eaa-4e98-874a-f1c65048c6a8	NC_037642.1:4289000	NA	NC_037642.1	4289922	4291718	0	0	1	1	2	0	0	0	0	0	0	1
14d676be-1f18-43a3-89ca-82c0ac65ccce	GeneID:410127	LOC410127	NC_037639.1	6292741	6325917	0	0	0	5	0	0	0	0	0	0	0	1
14d76094-2ff7-4fdb-a893-e95fb3937313	GeneID:408282	LOC408282	NC_037647.1	9948339	9956199	0	1	0	1	2	2	1	0	1	1	1	0
14d98bff-0122-4fe3-91f4-f3f26283d960	NC_037645.1:12330000	NA	NC_037645.1	12330877	12331519	4	4	4	13	6	8	0	2	0	1	2	9
14da41a5-f141-49f5-a35f-7c3b4da6657e	NC_037648.1:15856000	NA	NC_037648.1	15856442	15856842	0	1	0	3	0	1	1	0	0	0	0	1
14dabd93-2c9a-457a-9eca-0a67f5e9bdc9	GeneID:410207	LOC410207	NC_037647.1	9474047	9479847	3	4	1	6	6	4	0	0	1	1	2	2
14dbf61d-261b-4c48-b12b-f7f002a675f2	GeneID:726121	LOC726121	NC_037647.1	9457715	9467982	0	1	0	0	0	2	0	1	1	0	2	1
14e2c8c4-a8d2-4b27-9baa-bcc0784c5adc	GeneID:413069	LOC413069	NC_037651.1	6464751	6468794	0	0	0	0	1	0	0	0	1	0	0	0
14e46367-dba6-45cb-90b6-b0519322443a	NW_020555902.1:3000	NA	NW_020555902.1	3472	4509	0	5	1	0	1	2	0	0	0	1	0	0
14e84bb6-c8a9-46de-8579-53d88209e3e4	NC_037643.1:8391000	NA	NC_037643.1	8391283	8393083	1	0	1	0	0	0	0	0	0	0	0	0
14e8cfa9-4bd0-44f7-b58c-8aee4112bf14	NC_037645.1:2818000	NA	NC_037645.1	2818504	2819349	0	0	1	0	0	1	1	0	0	0	1	0
14e9983b-f6df-4751-803d-b682f0647627	GeneID:413224	LOC413224	NC_037649.1	9975514	9981342	0	0	0	0	0	1	0	0	1	0	0	0
14ea345f-6517-46d5-a61d-817707ebbb13	GeneID:551302	LOC551302	NC_037641.1	11141	14646	0	5	6	15	8	13	1	1	0	2	7	6
14ed62c4-7b1a-4fce-af37-b33dc79c4c1e	NC_037638.1:14018000	NA	NC_037638.1	14018012	14019044	0	1	1	4	3	1	0	0	1	1	0	2
14f32369-15e7-4fd9-89b2-926f1c6898b7	GeneID:724781	LOC724781	NC_037641.1	10147610	10149855	2	6	0	10	0	6	0	4	0	4	6	10
14f9c47c-9482-4ea3-9459-d7ee8ceb0f62	NC_037647.1:4693000	NA	NC_037647.1	4693158	4693797	0	0	1	1	0	3	0	0	0	0	1	1
14fa81e0-efa2-4f11-9831-87cee3bf1d86	NC_037648.1:7009000	NA	NC_037648.1	7009254	7010051	0	1	0	0	1	3	0	0	0	0	0	1
14fd0974-3978-49ce-b9a2-9a770907c808	GeneID:552053	LOC552053	NC_037652.1	2760916	2762091	1	4	5	7	1	15	0	2	2	3	4	5
14fefdc8-d6cb-4f0b-a19f-278ebdb857d2	NC_037638.1:18545000	NA	NC_037638.1	18545077	18546443	0	0	0	0	1	1	0	0	0	0	0	0
15003ea2-7353-4b3f-9098-e3028dc3ef57	GeneID:100577216	LOC100577216	NC_037640.1	1667	4883	1	1	1	0	0	0	1	0	0	0	0	0
150340d5-ddd4-4982-89e6-b66424baa856	NC_037638.1:27584000	NA	NC_037638.1	27584353	27585195	0	4	2	1	0	6	0	0	0	0	2	0
15056977-cd36-4024-a8e2-6f7d5032f3c7	NC_037640.1:4592000	NA	NC_037640.1	4592051	4592831	1	1	1	0	5	4	0	0	2	2	1	0
15082035-616d-47ce-9da4-d463ee05a9cd	NC_037649.1:2990000	NA	NC_037649.1	2990903	2991400	0	1	3	10	2	5	0	2	1	1	2	2
150a1dfc-547b-4991-a08a-315b75c5b74f	GeneID:552086	LOC552086	NC_037653.1	752771	754984	0	0	0	1	0	1	1	0	0	0	0	1
150e422c-1f99-4e0d-8af7-cf9a1a1d2877	GeneID:411202	LOC411202	NC_037641.1	10513762	10515556	0	1	0	0	2	0	0	0	0	0	0	0
1514c988-3245-416e-91f0-d9328bb5f246	NC_037647.1:11942000	NA	NC_037647.1	11942997	11943940	0	2	1	2	0	4	0	0	0	0	2	0
15164270-5c69-4713-9740-bb7dbbcd517c	NC_037651.1:3916000	NA	NC_037651.1	3916013	3917184	0	2	1	1	0	0	1	0	0	0	0	0
15170542-7e3e-4db0-b643-fbe4380d2b99	GeneID:411248	LOC411248	NC_037645.1	5064585	5076159	0	2	0	2	0	0	0	0	0	0	0	0
151cdf38-26a4-4834-bd94-cb2e59fc9791	NC_037645.1:1164000	NA	NC_037645.1	1164235	1164899	0	1	2	0	0	1	1	0	0	0	1	0
151d4588-686c-4415-ac5e-c3328a1b1131	GeneID:408570	LOC408570	NC_037638.1	21787494	21793861	3	7	4	1	11	8	1	3	2	1	6	7
151d4a34-b357-4c79-9bbc-681f21ebcce2	NC_037639.1:11773000	NA	NC_037639.1	11773731	11775449	3	2	0	0	1	5	0	0	0	0	1	1
1523b03f-fbcc-41a1-b18c-69e22143b94e	NC_037642.1:539000	NA	NC_037642.1	539164	539749	1	1	0	1	0	0	0	0	0	0	0	0
15247a12-dea2-44c1-aeea-a29870b79baf	NC_037638.1:10768000	NA	NC_037638.1	10768892	10771067	0	2	0	0	0	1	0	0	0	1	0	0
1526ff31-5eb7-4a2f-95ec-d936edc75e83	NC_037643.1:9143000	NA	NC_037643.1	9143804	9144033	0	1	0	0	1	2	0	0	0	0	3	0
1527b793-4ad4-40ec-970f-5c797ec7b76b	NC_037647.1:2653000	NA	NC_037647.1	2653098	2655020	0	4	0	1	0	3	1	1	0	1	1	0
15294b70-1fce-49e0-b328-78667b0e38bd	GeneID:727278	LOC727278	NC_037646.1	1923619	1936027	0	0	0	2	0	1	0	0	0	0	0	0
152d07b3-a9ea-4b4b-a490-72ec378b45b0	GeneID:726647	LOC726647	NC_037638.1	20571165	20574913	2	3	1	7	4	7	2	0	1	0	4	3
1531da09-e7fa-43d7-95f1-b27213db62c5	GeneID:409318	LOC409318	NC_037652.1	6539307	6545758	1	2	0	0	3	7	0	0	0	0	0	0
1532ff11-a937-41da-8940-26418febc9da	NC_037644.1:4764000	NA	NC_037644.1	4764635	4765455	0	0	0	0	1	1	0	0	0	0	0	0
15332504-b7a1-4785-b7f1-59b69dd4e968	GeneID:552740	LOC552740	NC_037642.1	6591148	6593268	5	11	7	21	12	15	0	2	1	0	3	7
15351048-5247-4c49-ac17-29c2cfca7591	NC_037642.1:335000	NA	NC_037642.1	335007	335884	0	2	2	1	3	4	0	0	1	0	0	2
153946e8-79f9-4c47-8edf-c55f2ef56c65	NC_037638.1:4568000	NA	NC_037638.1	4568525	4568731	1	0	1	0	0	0	1	1	0	0	0	0
153c5ddf-3226-4c6c-8c8c-db7210b3d2e0	GeneID:100578298	LOC100578298	NC_037642.1	11428734	11429679	1	3	3	2	1	2	1	0	0	0	0	0
154511b6-04dc-4e30-997c-34ad20efcde7	GeneID:725406	LOC725406	NC_037644.1	5039568	5045325	1	4	5	7	4	5	1	0	0	1	2	0
1545d06b-7dbe-46b8-91b9-c420185a3378	NC_037646.1:4918000	NA	NC_037646.1	4918518	4919625	0	0	0	1	0	1	0	0	1	0	0	0
15464c46-40cb-4248-9f74-690030bdb2f0	NC_037641.1:12429000	NA	NC_037641.1	12429829	12430677	0	0	0	0	0	2	0	0	0	0	0	1
154e984c-d6ca-4d7a-8f79-6264172ffc62	NC_037644.1:3420000	NA	NC_037644.1	3420693	3421883	2	5	0	1	3	6	0	0	0	1	0	0
155923aa-23ef-4ab4-b062-ca32da59cd88	GeneID:409469	Cyp4g11	NC_037653.1	2830987	2835416	14	11	3	20	3	11	3	7	4	8	9	13
155d41a2-0387-4cf6-94d4-c9049a80d4e1	NC_037652.1:2616000	NA	NC_037652.1	2616569	2619772	1	5	0	5	1	8	0	0	0	0	0	0
15644978-1f66-4bf2-84bc-69eee3e0411f	NC_037653.1:1522000	NA	NC_037653.1	1522941	1523723	0	0	0	1	2	0	1	0	0	0	0	0
156a5c50-7966-4fff-8586-d81c6f2d52f1	NC_037639.1:10891000	NA	NC_037639.1	10891495	10893362	0	0	1	0	2	1	0	0	0	0	0	1
156b003d-e8fb-4454-9091-4b5418e397fd	GeneID:724527	LOC724527	NC_037648.1	7053035	7056230	0	1	0	0	1	2	0	0	1	0	0	0
156ea4bf-c31b-417f-a752-22d1098a05b1	GeneID:726093	LOC726093	NC_037650.1	3977894	3987009	2	0	1	3	0	0	0	1	1	0	2	1
15714d83-f69e-4a6e-bd55-71f7e0e281fd	NC_037643.1:16196000	NA	NC_037643.1	16196200	16197672	1	0	0	0	2	0	0	1	0	1	4	0
1575502a-952b-4ef6-bedb-46613c26f9ce	NC_037647.1:9468000	NA	NC_037647.1	9468476	9469118	0	0	2	1	0	0	0	0	1	0	0	1
1577c504-2b52-49ec-a110-dfd5302c3748	GeneID:100578266	LOC100578266	NC_037643.1	8632693	8634498	1	1	1	1	1	0	2	1	1	1	2	4
157df654-aae4-4292-84d3-261adb8786cd	NC_037642.1:9337000	NA	NC_037642.1	9337167	9338261	2	2	2	1	5	8	0	2	0	4	3	1
15852555-2eba-485d-9286-3145da19ae83	GeneID:551488	LOC551488	NC_037647.1	8077944	8079448	0	1	0	0	3	0	0	0	0	0	0	0
158d7bff-f04a-4f4f-bb14-92fc6295e898	NC_037649.1:5303000	NA	NC_037649.1	5303961	5304466	0	0	1	0	0	0	0	0	0	0	0	0
15900af8-122c-4a9f-b764-9f1a49bc46a2	NC_037652.1:3867000	NA	NC_037652.1	3867037	3867596	0	0	1	1	3	2	0	1	0	1	0	0
15920912-b550-40cd-bf5e-b7799382e475	GeneID:413091	LOC413091	NC_037648.1	15953726	15959670	2	1	1	2	2	4	0	1	2	1	3	4
159df8ce-7c7b-467d-98ef-f3879efc2077	NC_037651.1:6766000	NA	NC_037651.1	6766041	6767017	5	20	18	35	38	30	3	0	0	1	0	2
159e0bb3-80e9-4b7e-9a9a-f4408eeea46e	NC_037639.1:10251000	NA	NC_037639.1	10251352	10253189	2	1	0	4	4	4	4	1	2	1	0	3
15a06fe4-a6bd-4b5d-abd6-de72451c9f95	NC_037642.1:13869000	NA	NC_037642.1	13869226	13870078	0	1	0	0	1	2	0	0	0	0	1	0
15a13364-32b9-4b75-a531-ece450f3922d	NC_037643.1:2346000	NA	NC_037643.1	2346443	2348461	0	3	1	1	5	5	0	2	0	0	1	0
15a4af03-ff28-497a-93f3-bf40c43d9a22	NC_037641.1:10144000	NA	NC_037641.1	10144431	10145326	1	2	1	2	0	3	0	2	1	1	0	1
15a61ee6-2a80-48e7-8c5f-b3f114c9fbf1	NC_037643.1:4227000	NA	NC_037643.1	4227262	4228896	0	0	0	0	0	1	0	1	0	0	0	3
15ae342f-2ed5-4499-a4f5-010a5dfe6077	GeneID:409066	LOC409066	NC_037650.1	8690983	8693339	1	0	0	1	2	2	0	1	1	1	0	0
15b3a031-3984-486a-8762-a26038a88d67	NC_037646.1:12293000	NA	NC_037646.1	12293986	12295117	0	3	1	4	1	2	0	0	0	0	1	1
15b4453f-f0d8-4cd5-a5e7-d8c3a9008759	NC_037645.1:7620000	NA	NC_037645.1	7620304	7623204	13	8	15	19	27	35	0	3	2	0	5	4
15b55c19-d15d-442e-967f-6201e59a1af7	NC_037641.1:12655000	NA	NC_037641.1	12655872	12656307	0	0	0	3	2	3	3	1	0	2	3	1
15b6b15f-63a4-43b3-83c3-b2379484ae7e	GeneID:724850	LOC724850	NC_037639.1	9679048	9682897	0	0	4	0	3	2	0	0	0	1	0	0
15b6f824-0997-4bd9-8e2b-e3f959568cda	NC_037647.1:12346000	NA	NC_037647.1	12346560	12347100	0	1	0	0	1	0	0	0	1	0	0	1
15b8f544-255f-430d-9eb3-008e5ad7dd75	GeneID:408980	LOC408980	NC_037646.1	11799587	11801848	1	1	1	3	0	5	0	0	0	1	0	1
15b8ffbd-90d3-47a3-b4ae-8bd1d6c16361	GeneID:413560	LOC413560	NC_037638.1	16676054	16691317	0	0	1	1	0	0	0	0	0	0	0	0
15b94187-d7e6-4efc-9630-430b30351b4a	NC_037645.1:12346000	NA	NC_037645.1	12346146	12346704	1	0	1	0	0	1	0	0	0	0	0	0
15ba655d-1695-4838-ae96-f213c88b832a	NC_037640.1:488000	NA	NC_037640.1	488043	488537	1	4	0	1	1	2	1	0	0	0	0	1
15bb3a0d-b778-40aa-b1f9-f677d99063c2	GeneID:412788	LOC412788	NC_037649.1	9290829	9299216	0	0	0	0	1	1	0	0	0	0	1	0
15bc2c4d-87b3-4d9b-8825-eec8b0242c58	GeneID:410923	LOC410923	NC_037640.1	11648731	11668145	0	1	1	5	0	0	0	0	0	0	0	1
15c1432b-7e9c-4ba3-b09c-117fa2f39a48	GeneID:726305	LOC726305	NC_037641.1	421	4616	0	0	0	0	2	1	0	0	1	1	0	1
15c17bc2-abde-49d7-83aa-57b7de001d70	NC_037646.1:10698000	NA	NC_037646.1	10698286	10700325	7	5	4	4	5	10	4	2	1	4	5	8
15c2d8ee-712b-4653-b489-1cd732de84de	NC_037648.1:11910000	NA	NC_037648.1	11910183	11910975	0	0	0	2	0	1	0	1	0	0	0	0
15c48d79-d2f5-4d4a-958b-fa35b3c9692b	NC_037646.1:6608000	NA	NC_037646.1	6608106	6608404	0	0	1	0	0	0	0	0	0	0	1	1
15c4d91f-4357-42c1-bc37-1666ebc58ede	GeneID:409422	LOC409422	NC_037640.1	23812	26431	1	0	0	2	0	1	0	0	1	0	1	2
15c6bcb5-d256-4b94-a813-06eeff198833	GeneID:410798	Dnmt3	NC_037639.1	15823559	15827587	0	1	0	0	1	1	0	0	0	0	1	0
15cce5d0-f8b5-469c-84a9-680f15b9100e	GeneID:100577138	LOC100577138	NC_037647.1	10560550	10592947	4	1	2	5	2	5	1	1	0	2	8	3
15d0c1c6-e1e9-4564-bbf8-80252a2c3657	GeneID:552342	LOC552342	NC_037643.1	2358343	2361458	10	19	6	22	31	37	1	14	14	12	24	20
15d29486-7653-4a1a-9bf5-cc63e235d1fc	NC_037652.1:9092000	NA	NC_037652.1	9092500	9093859	0	0	2	0	0	0	0	1	0	0	0	0
15d2e5d9-f2b1-4240-af27-143fcc9268e5	NC_037638.1:11180000	NA	NC_037638.1	11180272	11182179	3	4	2	1	2	2	2	5	2	5	4	3
15d3781b-915a-4398-9e1d-8925f4f354c3	NC_037638.1:6023000	NA	NC_037638.1	6023561	6024026	0	1	2	0	0	0	0	0	0	1	0	0
15d38f01-29b0-4f4a-a627-b58e7b51f546	GeneID:409417	LOC409417	NC_037638.1	5351986	5356182	0	0	0	1	3	3	0	1	1	1	1	1
15d426e8-5135-4191-a03b-c003c00a9f6b	GeneID:726407	LOC726407	NC_037648.1	11920887	11947515	3	0	1	3	5	3	1	0	0	0	1	1
15d5c4e2-482c-43ed-b9f3-caa04dd1dac6	NC_037642.1:13474000	NA	NC_037642.1	13474951	13478367	6	9	7	15	27	19	3	5	6	4	9	12
15d7a2a1-ccf2-49cb-a74c-2403c2da3bbc	NC_037643.1:14456000	NA	NC_037643.1	14456932	14458192	0	0	2	2	3	1	1	0	0	0	1	0
15d89952-56e9-4b3e-9358-144ead4f6054	NC_037639.1:15189000	NA	NC_037639.1	15189456	15189915	0	1	6	3	2	4	0	0	0	1	1	0
15e0ba25-9903-474c-8e92-7ca53feec5e7	GeneID:551167	LOC551167	NC_037639.1	13438468	13494271	23	72	36	91	123	87	10	33	30	41	29	47
15e0dbb0-2654-48fa-986f-a8f50f90f446	NC_037644.1:10706000	NA	NC_037644.1	10706065	10708567	0	1	0	0	0	0	0	0	0	0	1	1
15e0fbff-fb4a-42e9-8ccf-4e49de660e11	GeneID:411989	LOC411989	NC_037645.1	11768951	11772927	0	3	3	1	6	3	0	1	0	0	1	1
15e71581-a7b1-42e8-95a2-3c2870acc59d	GeneID:411841	LOC411841	NC_037645.1	1933947	1936644	5	5	2	8	3	7	3	1	0	0	2	3
15e8bc44-246d-4eb1-bd59-71dedf226bf6	NC_037643.1:16323000	NA	NC_037643.1	16323097	16323938	2	6	2	10	2	6	1	1	2	1	2	0
15ef9f8c-5ac9-488e-a648-dc5b3f95b214	NC_037651.1:8403000	NA	NC_037651.1	8403261	8405343	0	0	1	1	0	2	0	0	1	0	0	0
15f785cf-e690-43ba-8808-4ee0f26865a6	GeneID:100576742	LOC100576742	NC_037648.1	13643323	13647872	1	0	1	1	1	2	0	0	0	0	0	2
15f8a002-9b92-4db3-b7cf-5232e4949361	GeneID:551662	LOC551662	NC_037644.1	2999878	3001852	1	1	3	0	5	3	0	0	0	1	1	0
15fecbe7-7eae-4075-aeec-e7aab5acbc35	NC_037643.1:2095000	NA	NC_037643.1	2095108	2098611	1	1	1	1	0	2	1	0	1	0	0	0
16091afd-577e-493e-b758-e4f861b8f1df	GeneID:113218793	LOC113218793	NC_037642.1	4393950	4394999	0	2	1	0	0	0	0	0	0	1	0	0
160aeadd-83e9-488d-a31b-259157cac37e	GeneID:413086	LOC413086	NC_037648.1	15886626	15889800	1	1	1	0	1	2	0	0	0	0	0	0
160bca8e-054c-4eb0-8f42-43c7e1252bec	NC_037644.1:8013000	NA	NC_037644.1	8013468	8016192	0	0	0	0	1	1	0	1	0	2	1	0
160f58b7-bc09-4c64-b56b-fde1002e2417	NC_037649.1:8730000	NA	NC_037649.1	8730538	8731051	0	0	0	1	0	1	1	0	0	0	0	0
16104258-ff42-4969-be85-9d8701b3faf3	NC_037650.1:8696000	NA	NC_037650.1	8696766	8697829	4	14	22	10	43	11	0	24	8	15	9	23
16109800-743e-4845-857d-de9625581a46	NC_037641.1:12555000	NA	NC_037641.1	12555546	12556076	11	56	31	42	59	81	1	93	35	64	40	95
1612596c-9de6-4f7e-8983-9c3b76111f6e	GeneID:102655821	LOC102655821	NC_037641.1	3576186	3613163	0	0	0	1	0	0	0	1	0	0	3	2
161454d7-48d7-4955-a3e2-78d35cbd789a	NC_037648.1:10456000	NA	NC_037648.1	10456789	10457976	0	1	0	0	0	0	0	0	1	0	0	0
16161111-7525-4c04-ba2a-0ee3f9b8c6ca	NC_037640.1:7773000	NA	NC_037640.1	7773047	7773940	4	3	7	3	14	6	1	2	2	1	3	5
1619a533-d05e-4b99-abf3-9edcc6891253	NC_037648.1:8283000	NA	NC_037648.1	8283528	8284574	15	0	0	39	74	1	0	0	0	0	0	0
16275537-6be0-49cd-80a3-0f9f53b3daa3	GeneID:410499	LOC410499	NC_037651.1	7391864	7403108	0	2	2	0	2	2	0	0	0	0	0	0
162d4435-cba2-493b-b30d-29884ea2837b	GeneID:412304	DHRS4	NC_037647.1	6007438	6008911	0	0	0	0	0	4	0	0	0	0	0	0
162ff588-ec39-493d-8068-b5abd3f47d8d	GeneID:411619	LOC411619	NC_037641.1	5927278	5929894	4	8	10	13	18	17	1	3	3	1	4	8
1631b025-fdf8-4e34-9c52-3a3768f2bd3c	NC_037638.1:20143000	NA	NC_037638.1	20143107	20143792	6	15	7	4	6	6	4	4	2	4	2	6
16323213-4d9c-49d5-a2f0-e574f68563d7	NC_037645.1:1742000	NA	NC_037645.1	1742921	1743352	9	7	12	19	9	22	13	5	3	9	10	11
1632f933-41fe-4046-8f1d-0e363347632a	GeneID:410844	LOC410844	NC_037639.1	12536337	12539337	1	4	1	1	0	2	0	2	3	0	2	0
16378525-483b-4d7d-a88a-13b51cc3ce18	NC_037639.1:1711000	NA	NC_037639.1	1711670	1712393	5	9	3	10	11	17	3	3	3	5	10	3
16385f4b-2dec-41f2-a615-7f8b7df48fb3	NC_037645.1:7603000	NA	NC_037645.1	7603166	7604234	1	1	1	0	0	2	2	0	0	0	0	0
163d0410-7478-478a-80d9-739fa00a910a	NC_037648.1:15382000	NA	NC_037648.1	15382055	15382315	6	2	4	10	5	9	3	1	4	0	7	4
16439327-6262-43af-afe1-86482d4d8289	NC_037641.1:6744000	NA	NC_037641.1	6744017	6744598	0	1	1	0	3	0	0	0	1	1	0	1
16439a49-7d79-498e-9e89-9529b14d6623	NC_037652.1:3805000	NA	NC_037652.1	3805328	3806682	9	9	19	37	30	17	0	6	9	8	6	9
164743bc-6e33-4934-a66b-c718bb72da1e	GeneID:550822	LOC550822	NC_037646.1	5773580	5776211	2	3	5	7	5	10	0	0	0	1	1	2
165346a7-143c-493d-b677-e631ac686129	GeneID:724724	LOC724724	NC_037647.1	10003462	10013490	1	5	8	7	1	5	2	1	0	2	7	5
16582b17-3e04-4548-babf-19832874d6a3	GeneID:727407	LOC727407	NC_037648.1	10586076	10589314	1	3	0	3	3	4	0	0	1	1	2	2
1658a664-fdc4-4641-bdbc-68ef631d19fd	GeneID:412128	LOC412128	NC_037645.1	3702462	3707825	0	0	0	1	1	1	0	0	0	1	2	1
165a7049-d723-45c4-b3c1-f038d521a829	GeneID:408874	LOC408874	NC_037643.1	14485795	14493229	0	1	2	1	3	2	0	0	0	1	0	1
165b4ac8-b8d4-4e1e-aad0-2fd7edd0cb68	GeneID:408509	LOC408509	NC_037652.1	7716748	7720105	2	1	1	3	6	1	2	2	0	0	1	5
165f5805-1960-46f9-b7c0-e10004b39755	NC_037647.1:9850000	NA	NC_037647.1	9850980	9852608	5	2	2	2	1	3	1	1	3	2	2	4
16613e84-706a-4ae5-9a01-45b92680a663	GeneID:725208	LOC725208	NC_037641.1	7855557	7858725	0	1	1	3	0	1	0	0	0	0	0	0
16659248-7877-46e1-855f-09f2cb3c78b4	GeneID:412747	Ripk5	NC_037650.1	5529458	5534615	4	2	4	4	5	9	1	0	1	0	1	1
1667d0e6-c794-445f-a1ab-b625d408ddfa	NC_037642.1:43000	NA	NC_037642.1	43756	44260	0	2	0	1	0	2	0	0	0	0	0	1
16725c77-59d8-46b5-8063-c8db6c96f4ae	NC_037644.1:3278000	NA	NC_037644.1	3278092	3279811	0	1	0	0	1	0	0	0	0	0	0	0
16747e0d-1cd9-43eb-8119-70febd493e56	GeneID:412569	LOC412569	NC_037647.1	8110581	8116523	1	1	4	9	8	5	0	0	0	0	0	4
167524fa-4b83-4990-973c-4513643ed26f	NC_037640.1:454000	NA	NC_037640.1	454738	455629	1	7	4	8	10	12	0	1	0	0	1	2
1676e9bc-4544-4b25-8927-90925803d4f5	GeneID:409539	LOC409539	NC_037649.1	1394652	1460203	0	1	1	1	0	0	1	0	1	0	1	0
1677439d-317a-4192-92c6-fba8c3ce0ddf	GeneID:409539	LOC409539	NC_037649.1	1404033	1407415	0	0	0	0	0	1	0	1	1	0	0	1
1677ed6a-cc93-41de-897f-42232b17f802	NC_037645.1:225000	NA	NC_037645.1	225702	226899	0	1	0	2	3	0	0	0	1	0	2	0
167b0bd2-d6cb-4b36-a188-4419a4ad083f	GeneID:411757	LOC411757	NC_037642.1	9547409	9548879	1	0	0	0	1	1	1	0	0	1	0	2
167b63ad-6b35-4104-8d1b-cdc3beb1be82	NC_037643.1:93000	NA	NC_037643.1	93364	93852	0	0	2	0	0	0	1	0	0	0	0	0
167dcac6-0346-43ee-93a8-5a3648189c73	NC_037646.1:7762000	NA	NC_037646.1	7762937	7763852	0	4	2	4	3	6	0	1	3	2	5	3
1680ff43-7db0-452a-85c5-1414a8d2346c	NC_037644.1:13494000	NA	NC_037644.1	13494721	13495069	1	6	3	1	9	7	1	5	1	1	6	1
1685ecd3-b715-4f7c-bc68-a0ca185d624b	NC_037641.1:3714000	NA	NC_037641.1	3714943	3715190	7	1	13	20	2	20	1	1	0	2	0	0
1687dc8a-23f7-4ab1-9905-cafc696c0fb3	GeneID:411072	LOC411072	NC_037642.1	5506959	5509857	1	0	0	0	1	2	0	0	0	0	1	0
1687dca1-24f2-403b-ab7d-6b39b357ec69	NC_037646.1:315000	NA	NC_037646.1	315669	315947	0	1	0	0	2	0	0	0	2	0	1	0
168afb9b-18f0-46b5-8d09-154334f5be66	GeneID:726476	LOC726476	NC_037652.1	7778323	7791919	6	0	4	8	1	2	7	0	1	3	5	1
168cb0d2-b276-4733-a3e0-cc14817b1733	NC_037642.1:519000	NA	NC_037642.1	519909	520561	0	2	1	2	2	8	0	2	1	0	3	4
168cf0ba-7978-4aa9-bf98-a4617d50bbbf	NC_037647.1:10938000	NA	NC_037647.1	10938270	10938552	1	1	0	0	0	2	0	0	0	0	0	0
168d2eef-a645-43de-ac54-4454985c7695	NC_037642.1:5623000	NA	NC_037642.1	5623581	5625319	3	1	2	0	1	1	0	0	0	0	0	0
168dcdfb-38ab-4a62-ac4f-7fca7a931132	NC_037639.1:10251000	NA	NC_037639.1	10251060	10251957	0	0	1	0	0	0	0	0	0	1	0	0
168fd64d-f653-4143-9b72-033d0eba4dca	NC_037640.1:8376000	NA	NC_037640.1	8376489	8378267	0	1	0	1	0	4	0	0	0	0	1	0
16905aae-c3a9-45f5-8fbc-29752991a5c1	NC_037638.1:25086000	NA	NC_037638.1	25086786	25087243	0	1	1	0	0	1	0	0	0	0	0	0
169119f9-8d00-40e4-a8f9-b46b948a2b28	NC_037644.1:3616000	NA	NC_037644.1	3616914	3617457	0	0	0	0	3	0	0	0	0	0	0	0
169414c7-13ec-4f45-9ad9-261613d28499	GeneID:409508	LOC409508	NC_037652.1	1848381	1851808	1	3	3	5	3	5	0	0	0	0	3	2
16947874-2275-47b4-a58a-18c2bf525ac2	NC_037653.1:3191000	NA	NC_037653.1	3191744	3192464	0	0	0	0	0	2	0	1	0	1	0	0
1695be99-78d4-4caa-b5ae-b84da72a0778	GeneID:551180	LOC551180	NC_037644.1	10758904	10762320	2	6	6	2	16	7	0	2	1	2	0	3
169729e8-dff7-4dae-8385-21fbdb6ecf56	GeneID:409024	LOC409024	NC_037646.1	5392066	5403110	0	1	0	5	0	1	0	0	1	0	0	0
1699d4dd-e86e-49f1-8a7a-e97eae3f4927	NC_037646.1:5853000	NA	NC_037646.1	5853586	5855386	9	24	20	34	51	35	4	10	8	15	13	16
169dd371-561c-4ff7-9771-9647b3e17e8a	NC_037639.1:4705000	NA	NC_037639.1	4705620	4706195	5	7	0	11	5	11	0	2	3	3	2	4
169fa2e0-8e4b-4992-bbf0-e0e2eda465cf	NC_037638.1:18890000	NA	NC_037638.1	18890587	18892695	0	0	1	1	0	0	0	0	0	1	0	0
16aaf5b3-427d-4418-9290-92123cd61824	GeneID:413520	LOC413520	NC_037641.1	12770215	12771629	1	2	0	0	0	1	0	0	0	1	1	1
16ad0f21-4ec4-4e17-9cc3-33e058aab7b2	NC_037639.1:11365000	NA	NC_037639.1	11365126	11365462	0	1	0	0	0	1	1	0	0	0	0	0
16ad2655-1a8b-49c0-a867-de603ead440c	NC_037644.1:3588000	NA	NC_037644.1	3588504	3591401	1	0	0	1	1	0	0	0	1	0	1	0
16b04408-1cb2-4e37-8595-b4e95546d2e9-1	GeneID:412796	LOC412796	NC_037652.1	8206280	8207831	1	0	0	0	1	0	0	0	0	0	0	0
16b6bf69-a1ca-49f0-a235-3582790aed49	GeneID:551212	LOC551212	NC_037651.1	6358970	6365107	0	0	0	0	1	0	0	0	1	1	0	0
16b9fa36-37d7-4a52-a09f-f4d88fd58981	GeneID:102655263	LOC102655263	NC_037648.1	15479208	15481717	0	1	0	0	2	0	0	0	0	0	0	0
16c1e683-b35c-4d24-9c87-997ec82f5ec4	GeneID:551830	LOC551830	NC_037642.1	7189265	7196127	0	6	4	6	1	14	0	2	0	0	0	4
16c2d348-9381-4b96-8c4c-ca490d4b9437	GeneID:100576279	LOC100576279	NC_037648.1	16205516	16206168	1	0	0	0	0	1	0	1	1	0	0	2
16c59b95-aaf3-454e-86da-41eae7157b15	GeneID:411720	LOC411720	NC_037652.1	3775794	3778967	6	4	3	7	6	15	1	3	0	3	4	6
16c89570-8fa9-4a57-b8f4-d75192fff2dd	NC_037643.1:15518000	NA	NC_037643.1	15518854	15520333	0	0	0	0	1	0	1	0	0	0	0	0
16cae7f1-df6d-4488-a6e2-3ab1bbd164a4	GeneID:550711	LOC550711	NC_037647.1	4670151	4673116	0	0	0	1	0	2	0	3	1	0	1	0
16cdcdee-7496-4c97-82e4-d81e5e279c8a	NC_037646.1:290000	NA	NC_037646.1	290637	290815	0	0	0	2	0	1	0	0	0	0	0	2
16d043f6-c0bc-41ea-adfb-0897d9b6f832	GeneID:724942	LOC724942	NC_037648.1	6644674	6727980	1	0	7	12	3	7	2	0	0	1	2	8
16d0f58e-7f77-45d3-bfab-bcd4ed90100d	GeneID:406105	LOC406105	NC_037651.1	4888972	4891659	1	0	1	0	1	3	1	2	0	0	0	1
16d17493-423d-4254-a998-aed245390754	NC_037647.1:11288000	NA	NC_037647.1	11288558	11289537	0	11	7	6	12	9	0	0	1	0	1	1
16d2395e-eb64-4b37-8c32-35e29443f715	NC_037648.1:16198000	NA	NC_037648.1	16198407	16199400	19	41	37	51	58	63	2	3	2	1	3	2
16d438aa-a624-4f09-83e8-8202d75cdaa9	NC_037640.1:4003000	NA	NC_037640.1	4003985	4005644	0	2	1	0	2	2	0	0	1	0	0	0
16d77160-988d-4eb8-af70-c8ab585650cd	NC_037648.1:11446000	NA	NC_037648.1	11446438	11449023	0	3	0	0	1	1	0	0	0	0	0	0
16db991c-d367-4305-8619-09b2f872f880	NC_037642.1:11467000	NA	NC_037642.1	11467591	11469321	1	1	1	0	6	3	0	2	0	0	0	3
16dd3195-661a-4667-af52-ea2305c9366e	NC_037648.1:1750000	NA	NC_037648.1	1750762	1750979	0	0	0	0	1	0	0	0	0	0	0	0
16dda2f6-3759-443f-831b-7763791adeb8	NC_037642.1:4217000	NA	NC_037642.1	4217845	4219032	0	2	2	0	1	2	1	3	1	3	4	3
16de1a99-2c1c-4e85-bd7a-3a1cc1711e49	NC_037648.1:14092000	NA	NC_037648.1	14092289	14094266	0	0	1	1	4	0	1	1	1	1	1	2
16e06ab7-7ed4-495b-9111-892c8d3e88a3	GeneID:411722	LOC411722	NC_037638.1	19787204	19789095	0	1	0	0	1	1	2	0	0	0	1	0
16e1044f-8c75-4dc9-923d-0e3519c883a1	NC_037650.1:736000	NA	NC_037650.1	736588	736848	0	0	3	4	1	1	0	1	0	2	2	2
16e2f401-3fc4-4ab5-a146-3c286775766f	NC_037641.1:8874000	NA	NC_037641.1	8874792	8875003	0	2	1	1	1	1	0	0	1	0	0	0
16e3eed7-c735-43ca-8ade-f49430fd84b5	NC_037643.1:633000	NA	NC_037643.1	633777	635450	0	0	1	0	0	2	0	0	0	0	0	0
16e54262-51fb-4926-b9df-8f44861c3523	NC_037647.1:10055000	NA	NC_037647.1	10055040	10056139	0	0	2	0	3	1	0	1	0	1	1	2
16e60991-464a-4bd4-bddd-46ba130ec4fa	GeneID:726755	LOC726755	NC_037641.1	1921439	1971316	4	7	10	15	11	14	0	3	6	1	1	6
16e80136-39d4-4b43-9820-fbae0cb681ab	GeneID:724991	LOC724991	NC_037638.1	17581982	17610265	4	3	4	14	11	7	0	5	1	3	5	4
16eaab4f-b987-4183-a8fa-e8fc684b2302	NC_037641.1:12393000	NA	NC_037641.1	12393672	12394289	162	129	141	193	266	210	0	120	74	91	83	118
16eb1b6a-582e-4dd9-97fa-a82c560f870e	GeneID:414038	LOC414038	NC_037638.1	4600844	4602309	3	1	5	9	6	9	2	1	1	0	2	5
16f0f55c-d90f-4f91-b180-c3ae242ff351	NC_037651.1:10431000	NA	NC_037651.1	10431411	10431689	0	0	0	0	1	1	0	0	1	1	0	1
16f583f2-793f-4d9d-af76-9893b8ebaaf3	NC_037644.1:218000	NA	NC_037644.1	218592	219662	1	4	1	4	2	2	0	0	0	1	1	1
16f64c26-dd05-4c9f-969e-3156838849ba	GeneID:413858	LOC413858	NC_037640.1	4566575	4579184	4	2	0	9	2	15	2	0	4	0	6	2
16f868b8-9b46-4699-8c22-d9a7a251e6c6	NC_037638.1:14860000	NA	NC_037638.1	14860419	14861904	0	0	0	2	3	1	0	1	0	0	0	0
16ffc494-0253-43f6-844e-e5c50a84acd6	NC_037639.1:7767000	NA	NC_037639.1	7767006	7769726	0	5	1	0	5	6	3	3	5	1	2	1
17030602-d362-452a-a3f8-0d5fd4773fef	NC_037640.1:3772000	NA	NC_037640.1	3772450	3772721	0	2	1	2	0	0	0	3	0	0	1	1
1703dc8d-88ce-49d7-a2d5-d7c069c217e6	GeneID:726412	LOC726412	NC_037638.1	7070864	7072979	0	1	1	3	2	4	0	3	0	1	2	2
17048668-886e-40ac-903a-fe001fff83b6	NC_037640.1:2222000	NA	NC_037640.1	2222876	2224353	1	0	2	0	0	1	0	0	1	0	0	0
1704b1d4-df4d-483a-9c3a-e2ea889554b1	NC_037643.1:1899000	NA	NC_037643.1	1899879	1900113	3	2	2	2	5	7	2	1	2	2	0	2
1706fb57-c0dd-4371-96bf-f4878680129d	NC_037652.1:9407000	NA	NC_037652.1	9407590	9409159	0	0	3	3	2	2	0	1	2	0	0	0
[truncated: 28,933 more rows]

## Sheet: Table S2
Table S2 - Filtered log CPM read counts by lincRNA
Columns A-B: transcript ID, gene ID
Columns C-N: read counts in each sample
Transcript	Gene	T3-A2C	T3-A7C	T3-A9C	T2-A3T	T2-A1T	T3-A1T	T2-B2C	T2-B2T	T2-B3T	T2-B5C	T2-B6C	T2-B8T
002a2126-f3a2-42c1-af6a-8396a9f048bd	NC_037638.1:25923000	8.89375	8.62952	7.38485	7.38485	8.05729	8.90877	8.58811	9.25963	7.90427	8.79558	9.0785	8.26957
0038489e-2ab5-4e8f-9bad-900723e19713	NC_037642.1:3622000	8.32818	7.38485	7.38485	9.01714	9.37356	7.38485	8.28665	9.45556	8.58657	8.25619	8.26301	9.77221
0042afc4-3e4a-471b-8efe-7a5cf00f09b3	GeneID:102655794	7.38485	7.38485	8.18569	8.64791	8.05729	8.33931	7.38485	7.38485	7.38485	7.73699	8.9482	7.38485
005fb1f3-509f-4166-9682-b7a1bc0730bc	NC_037643.1:16944000	7.38485	7.38485	7.38485	8.1504	8.05729	7.93961	8.28665	8.00167	8.83561	7.73699	8.26301	7.38485
007038c6-d7ed-497a-ace3-c918645bfd9e	NC_037653.1:1957000	9.61501	10.4779	10.6931	10.7212	10.1793	11.1568	11.4778	11.0558	10.7819	11.0095	10.6145	10.1766
00756444-63dc-487c-8b44-15c053727c5b	NC_037648.1:7042000	8.89375	9.53024	8.69765	9.01714	8.86061	8.33931	8.83734	8.76362	8.83561	9.58456	8.46713	9.20827
00b24f29-4621-4089-a749-d8b51af8af42	NC_037651.1:9688000	8.32818	8.62952	8.18569	9.01714	8.05729	9.31599	8.28665	9.25963	8.58657	9.18728	8.9482	9.51762
00ce1e85-400f-4441-aff8-978ee215a991	NC_037652.1:7566000	8.32818	7.38485	7.38485	8.64791	7.38485	9.1267	7.38485	7.38485	8.58657	7.38485	7.74025	8.26957
00d49a03-f081-49d0-900d-9e451c3cf0eb	NC_037645.1:4103000	10.2842	10.3572	10.4589	10.6175	10.4073	11.1568	10.8984	10.7912	10.0172	10.874	10.5259	10.4921
013807b4-7066-4f3b-8a9c-c6b142e4f5d6	NC_037638.1:5374000	8.32818	9.28762	9.62076	9.31088	9.7512	9.4833	9.39899	9.03284	9.54416	9.58456	8.46713	9.20827
015e9ce5-f730-423c-a3e8-46c3215e9154	NC_037648.1:7082000	7.38485	8.13745	7.38485	8.1504	8.51415	7.93961	7.38485	8.43238	8.28538	8.25619	8.80496	7.38485
018c61a5-1b7a-420c-aff7-ea599cb93d4f	NC_037643.1:9009000	9.87409	9.73788	9.83182	10.5059	9.13976	8.90877	11.1027	10.1648	10.5225	10.2642	10.5709	10.343
01c3c141-d649-4f2d-ac8d-3018a1c5a1dd	NC_037646.1:7498000	8.89375	8.62952	8.69765	9.01714	8.51415	8.33931	8.83734	8.76362	9.04792	9.18728	8.80496	7.38485
01ce2890-8a79-4e97-9f68-b26b437b3381	NC_037643.1:15274000	7.38485	8.13745	7.38485	7.38485	8.05729	7.38485	7.38485	7.38485	8.28538	7.73699	7.38485	7.38485
01dce7c5-0454-48e2-867d-685b5a5172c4	NC_037653.1:3320000	7.38485	7.38485	7.38485	7.38485	7.38485	8.90877	8.58811	9.25963	9.04792	9.06815	7.38485	8.26957
01e5df92-6bd9-4cd2-86bc-ae25add02cdf	NC_037648.1:6993000	7.38485	7.38485	7.38485	8.1504	7.38485	7.38485	8.28665	8.43238	8.58657	8.01982	8.02518	8.26957
021829aa-db9a-462b-a9a9-284d230541c9	NC_037653.1:2480000	7.38485	7.38485	7.38485	8.1504	7.38485	8.33931	7.38485	8.00167	7.90427	8.25619	7.74025	7.38485
0219cf48-7434-4849-98ae-4260235ff30d	NC_037641.1:5481000	7.38485	7.38485	8.18569	8.1504	7.38485	8.33931	8.83734	8.76362	8.58657	8.01982	8.26301	8.26957
021da7de-ef40-4c8f-86ab-62bf201f09fa	NC_037652.1:9108000	8.32818	7.38485	7.38485	7.38485	8.51415	7.93961	7.38485	8.76362	8.28538	7.38485	8.26301	7.38485
0222ec74-d638-4ea2-a426-27ff3cb8b92a	NC_037644.1:12386000	7.38485	7.38485	8.69765	8.64791	8.05729	7.38485	8.58811	8.43238	7.38485	8.63718	8.64591	8.26957
02713a65-840b-4b78-86f4-da1302ed12b1	NC_037638.1:5659000	8.32818	7.38485	7.38485	8.1504	8.05729	7.38485	8.58811	7.38485	8.83561	8.01982	8.02518	7.38485
027fd8a4-4c19-422e-8265-4e4d4256dd57	NC_037651.1:5336000	7.38485	8.62952	7.38485	7.38485	8.05729	7.93961	7.38485	8.43238	7.90427	8.45922	8.02518	7.38485
0297c896-280c-46aa-ad59-c77d261d2e36	NC_037647.1:9486000	8.32818	9.53024	9.07475	8.64791	9.13976	8.65195	9.54628	9.25963	8.58657	9.29731	9.0785	9.20827
02c43b6d-6495-4fac-8409-e30032bc9b7e	NC_037643.1:12997000	7.38485	8.13745	7.38485	8.1504	8.05729	7.38485	7.38485	8.00167	7.38485	7.38485	7.74025	7.38485
02e10b66-1888-497c-96e0-f7e60ad0d035	NC_037646.1:530000	7.38485	8.13745	8.69765	8.64791	8.05729	8.33931	7.38485	8.00167	7.90427	8.01982	8.26301	7.38485
032e8579-1010-4ab3-aea6-40c464a189a5	NC_037643.1:12973000	9.29899	10.0805	10.4589	10.3849	11.1987	10.391	10.5249	11.1718	12.2077	9.74852	10.9905	12.1524
0344f09e-d450-49dd-8abc-b3b0eadb098e	NC_037645.1:11748000	7.38485	8.13745	8.69765	9.01714	8.51415	7.38485	7.9051	8.43238	8.58657	8.63718	8.64591	8.26957
034afe5d-003c-4d04-82ef-7b0cd505c90d	NC_037640.1:1638000	10.4524	9.28762	9.07475	10.5059	10.0502	9.1267	9.91497	8.76362	9.54416	8.63718	9.83626	8.26957
036f1f8e-e04d-42cc-805e-8e0a9aacf31a	NC_037648.1:15667000	9.29899	8.99577	7.38485	8.64791	8.05729	8.33931	9.04979	8.76362	8.83561	9.39955	9.50657	9.20827
037f1a30-47cc-430b-bf3b-b6202012565d	NC_037643.1:16683000	7.38485	7.38485	8.69765	8.64791	9.13976	7.38485	9.04979	9.78208	7.38485	9.29731	8.46713	7.38485
0387cbc0-9cde-449c-a215-7b8e4f87f10b	NC_037639.1:11356000	14.0385	15.2918	14.2615	14.7858	15.2203	15.0968	14.3971	15.1073	15.1962	14.9679	14.9125	15.3835
03cd2d06-68f4-4933-b1ef-713a6e498dde	NC_037652.1:1926000	7.38485	7.38485	8.18569	7.38485	7.38485	7.38485	7.38485	8.43238	8.28538	7.73699	7.38485	8.26957
03d8efd3-0e71-4edf-8ab3-b251f791083a	NC_037641.1:214000	8.32818	8.99577	8.69765	9.01714	8.05729	8.33931	8.83734	8.76362	8.28538	8.93829	8.02518	7.38485
03ec6ac9-d95f-46e4-b6a0-daf3ea57efad	NC_037639.1:9944000	8.32818	7.38485	8.69765	7.38485	9.13976	8.33931	8.28665	9.03284	8.83561	8.45922	9.41086	8.81396
040e8af1-57e9-4d85-961d-be42d4a35152	NC_037644.1:3016000	7.38485	8.13745	8.18569	7.38485	8.05729	7.38485	7.9051	9.03284	8.28538	8.45922	8.46713	7.38485
040ea58c-1727-4f43-a33e-25d05df99fb4	NC_037644.1:8407000	8.32818	9.53024	10.1792	9.01714	8.86061	8.33931	9.54628	8.00167	8.28538	8.93829	8.80496	8.81396
042dfa41-ac04-4547-8efc-8b125506322a	NC_037638.1:6008000	7.38485	8.13745	7.38485	7.38485	8.05729	7.38485	7.38485	7.38485	7.38485	7.73699	7.38485	8.26957
043bdf34-ac9a-467a-8a03-75c187363f80	NC_037639.1:10430000	7.38485	7.38485	7.38485	8.1504	7.38485	7.38485	8.28665	7.38485	7.38485	8.25619	7.38485	7.38485
0465ec37-11bf-4dcd-86bc-7621a34fb655	NC_037640.1:628000	8.32818	8.13745	7.38485	7.38485	8.86061	8.65195	7.38485	9.62804	9.39693	8.01982	7.74025	7.38485
047e7c32-3c93-47c3-b1d2-37e5b32d5409	NC_037639.1:4674000	8.32818	7.38485	7.38485	8.1504	8.05729	7.38485	7.38485	7.38485	7.90427	7.38485	8.02518	7.38485
04909224-d997-4c4f-a999-1de84b13b6c9	NC_037646.1:6413000	7.38485	8.62952	8.18569	7.38485	7.38485	7.38485	7.38485	8.00167	7.38485	7.38485	7.74025	8.81396
0497479b-1fb6-465c-85fa-9e3a8265b016	NC_037649.1:4897000	9.29899	9.53024	10.9856	10.5059	9.7512	9.1267	10.2942	9.25963	8.58657	9.89573	10.2772	9.98854
04aadfd8-e84d-4936-89f2-e940fb251793	NC_037639.1:6392000	8.32818	8.62952	8.18569	8.1504	8.05729	7.93961	7.38485	7.38485	7.38485	8.45922	8.26301	7.38485
04b67d51-6580-45d2-b539-dec6de8532ee	NC_037642.1:512000	7.38485	8.62952	8.18569	7.38485	7.38485	7.93961	7.9051	8.00167	8.28538	8.01982	8.02518	7.38485
04dc7da7-1cfe-4e08-95cb-f393eaad3cce	NC_037643.1:12103000	7.38485	7.38485	8.18569	7.38485	8.86061	8.33931	8.58811	7.38485	7.38485	7.73699	7.74025	7.38485
04f08360-bd7a-4f2e-ad28-e6438e804ce7	NC_037645.1:1541000	10.2842	9.28762	10.0159	9.31088	10.8566	10.391	10.117	10.3731	10.84	10.7244	10.9905	9.51762
053214c5-c9d8-482c-9d16-274472185508	NC_037640.1:12674000	7.38485	8.13745	7.38485	7.38485	8.05729	7.93961	7.38485	7.38485	7.90427	8.25619	7.74025	7.38485
054ab3a7-dd7d-4d61-a2d0-464c9709da5a	NC_037650.1:1693000	7.38485	7.38485	7.38485	7.38485	8.05729	7.93961	7.9051	9.03284	7.38485	7.38485	8.80496	8.26957
05561f07-2b69-4102-a6ac-aae3754385cf	NC_037641.1:11172000	8.89375	7.38485	9.07475	8.1504	9.13976	7.38485	8.58811	8.43238	8.28538	9.49502	9.198	8.81396
055f443e-4ccb-4de0-9b11-24989e169639	NC_037641.1:5600000	7.38485	8.13745	7.38485	7.38485	7.38485	7.38485	7.38485	7.38485	7.90427	8.25619	8.02518	8.26957
058b55bf-cc9a-4422-a501-9cc648a49f09	NC_037648.1:11105000	7.38485	7.38485	8.18569	7.38485	7.38485	7.38485	7.9051	7.38485	7.38485	7.38485	8.02518	8.81396
05c82fcb-a0cc-4734-8110-802bd957053e	NC_037643.1:12970000	7.38485	7.38485	7.38485	8.1504	7.38485	8.65195	7.38485	8.43238	8.83561	8.01982	7.74025	7.38485
05ce1e5b-bc09-4aef-82f1-1162d34cb7a5	NC_037647.1:11904000	7.38485	8.13745	8.18569	7.38485	7.38485	7.38485	7.9051	8.00167	7.38485	8.01982	7.38485	7.38485
05d1cf74-607b-4e43-874f-2f40a964c975	NC_037641.1:12620000	11.7341	10.7891	11.2286	10.9084	11.3707	11.4675	12.1192	11.8664	12.2077	11.7319	12.1236	11.6155
05d3b056-ebb6-4f34-85e9-b29b491fe623	NC_037638.1:13396000	7.38485	7.38485	8.69765	8.1504	7.38485	7.38485	7.38485	8.00167	7.38485	8.01982	7.74025	7.38485
05fa2713-f5df-418e-8e36-ffe58bfc2cb3	NC_037652.1:5151000	8.32818	7.38485	7.38485	8.1504	7.38485	7.38485	7.38485	7.38485	8.83561	7.38485	8.02518	9.20827
06122993-8d07-4fa8-b54e-78f80e2da40e	NC_037652.1:6554000	7.38485	7.38485	7.38485	8.1504	8.51415	7.38485	7.38485	8.43238	7.90427	7.38485	8.02518	7.38485
062b161c-c2b4-4f3a-bd72-c6be6eda7dff	NC_037646.1:6620000	7.38485	8.62952	10.0159	9.01714	9.7512	9.31599	9.67992	9.78208	9.91271	10.0917	10.2772	9.20827
06353c93-9f01-480e-9e7c-eb28e9549a83	NC_037643.1:16585000	7.38485	7.38485	7.38485	8.1504	7.38485	8.33931	7.9051	7.38485	8.28538	8.63718	8.26301	7.38485
06485b68-1a4e-4046-8f8b-636249aa6319	NC_037639.1:6935000	7.38485	7.38485	7.38485	8.64791	7.38485	7.93961	8.28665	7.38485	7.38485	8.93829	7.74025	7.38485
064abce9-dfeb-4f11-bf8b-119b8d3c7803	NC_037638.1:2105000	8.32818	8.13745	8.18569	8.64791	8.05729	8.33931	9.39899	10.0482	9.80001	8.79558	9.50657	8.26957
0672175c-1bfc-4e25-8339-309c8b46d3ff	NC_037649.1:2040000	7.38485	7.38485	8.18569	7.38485	8.51415	7.38485	7.38485	7.38485	7.38485	8.01982	7.38485	7.38485
06855ddf-cded-484e-9c14-678c10357b0e	NC_037649.1:6983000	7.38485	7.38485	7.38485	8.1504	7.38485	8.90877	7.9051	9.25963	9.04792	8.01982	8.02518	9.20827
06c57a9b-a32f-47e8-b665-430b8457cf92	NC_037640.1:308000	7.38485	7.38485	7.38485	7.38485	7.38485	7.93961	8.28665	8.76362	9.23295	7.73699	8.26301	7.38485
06c60042-9335-43f9-9a3d-27cb187e0504	GeneID:100576925	7.38485	7.38485	7.38485	8.1504	8.05729	7.93961	7.38485	7.38485	7.38485	7.38485	8.02518	7.38485
06d869a8-c1a6-4ee2-a208-b3cf34cd3886	NC_037643.1:3798000	8.89375	9.28762	9.83182	8.64791	9.7512	9.76899	10.5943	10.1648	9.67775	9.18728	10.2772	8.81396
06eaac25-44ef-4b9f-8df4-a4557784e529	NC_037648.1:8087000	9.29899	9.28762	10.0159	9.94559	8.86061	10.0074	9.23493	8.76362	7.90427	9.89573	9.76063	8.81396
06f4e116-40f7-4f01-b289-14c203ed4153	NC_037644.1:10539000	7.38485	7.38485	8.18569	7.38485	8.05729	7.38485	7.9051	7.38485	7.38485	7.73699	8.02518	7.38485
0719270d-6187-483c-bd9b-afc77e380ae3	NC_037651.1:3357000	7.38485	8.13745	7.38485	8.1504	8.05729	8.33931	7.9051	8.00167	7.38485	7.73699	8.26301	7.38485
07745769-09af-41bd-ba66-2fde52183f7b	NC_037647.1:7054000	13.4607	12.9146	12.6646	13.0084	13.5479	13.4635	13.1734	13.9368	13.7583	12.7837	13.27	13.992
0778509e-7462-4727-a3a9-d2bb561711c8	NC_037640.1:9694000	8.32818	8.13745	8.18569	8.64791	8.05729	8.65195	8.28665	8.00167	7.38485	8.93829	8.64591	8.26957
078ab96b-5a89-4d20-aa62-256afaff226a	NC_037645.1:2423000	7.38485	8.13745	7.38485	8.1504	7.38485	7.38485	7.38485	7.38485	7.38485	7.38485	8.26301	7.38485
078e8927-e0f2-49c0-b3af-dbe65ba51f10	NC_037645.1:9463000	8.89375	8.99577	7.38485	7.38485	7.38485	8.33931	7.38485	8.00167	7.38485	8.01982	8.02518	7.38485
07bf2484-26c8-4741-b39c-e08b08b25c57	NC_037645.1:7680000	7.38485	8.13745	8.18569	7.38485	8.86061	8.33931	7.38485	8.00167	7.38485	7.38485	8.02518	9.20827
08013181-320d-431d-8277-208a35a1f70c	NC_037652.1:3640000	7.38485	8.13745	7.38485	8.1504	7.38485	7.38485	7.38485	8.00167	7.38485	8.25619	7.74025	7.38485
080bb31e-2753-401f-a8c4-c06f62ad18ae	NC_037642.1:253000	7.38485	8.99577	7.38485	7.38485	8.05729	7.38485	7.38485	8.00167	9.04792	8.63718	9.0785	7.38485
0831783b-1f4c-48bd-9344-2cb2478378f0	NC_037647.1:11926000	8.32818	8.99577	9.37343	8.1504	8.51415	8.33931	9.39899	9.03284	9.39693	9.39955	8.80496	7.38485
085b348a-01b0-4537-8f87-1be4652177f6	NC_037646.1:5004000	7.38485	7.38485	7.38485	7.38485	8.05729	7.38485	7.9051	7.38485	7.38485	7.73699	8.26301	8.26957
088472e4-6f3b-42a2-a6fa-eee178251690	NC_037640.1:13546000	8.89375	8.62952	7.38485	8.1504	7.38485	7.93961	8.58811	9.03284	9.23295	9.06815	9.59632	8.26957
0888607f-dd65-4ad7-a629-8b62b8bdab94	NC_037648.1:15482000	8.89375	7.38485	8.18569	8.1504	7.38485	8.33931	7.9051	8.43238	8.83561	8.01982	8.80496	7.38485
089462db-55ad-44d7-9505-2bb9c959c46a	NC_037646.1:10657000	7.38485	7.38485	8.18569	8.1504	8.05729	7.38485	7.38485	8.00167	7.90427	7.38485	8.46713	7.38485
089f735f-59f8-40f1-8423-32291f406a6c	NC_037643.1:15359000	8.32818	8.13745	8.18569	7.38485	7.38485	8.65195	7.9051	8.00167	8.58657	8.25619	7.74025	7.38485
08b5d95f-e7a4-4472-ad3e-fbeecdd999e7	NC_037652.1:7565000	9.61501	8.13745	9.37343	9.01714	8.51415	8.90877	9.04979	8.43238	9.39693	9.18728	10.0419	10.1766
08dffc00-6bef-4004-9ccf-33a801d1bc8a	NC_037652.1:3681000	7.38485	7.38485	7.38485	7.38485	8.05729	8.65195	7.38485	8.00167	9.04792	8.25619	8.02518	7.38485
08ede153-31b1-451c-8fa2-243798971e91	NC_037644.1:10941000	8.32818	7.38485	7.38485	7.38485	7.38485	8.33931	7.38485	8.00167	8.28538	7.73699	7.38485	7.38485
09484838-3e40-4c10-be24-01bded786282	NC_037648.1:3268000	7.38485	8.99577	8.18569	9.01714	8.86061	8.65195	9.23493	8.00167	8.28538	9.18728	9.0785	8.81396
0972ccc7-366b-4c94-9f68-36ab49f25480	NC_037649.1:8032000	8.32818	8.13745	8.69765	7.38485	8.05729	8.65195	7.38485	8.76362	7.90427	8.45922	8.26301	7.38485
09925aa2-f6cf-43ce-ae09-bbae9ee67c8e	NC_037641.1:1806000	7.38485	8.99577	9.83182	7.38485	8.05729	7.38485	10.117	8.00167	9.67775	9.58456	9.59632	7.38485
09a6bb21-4e5c-4ee3-8e14-d6e3bdedce6e	NC_037648.1:8313000	9.61501	8.13745	9.37343	9.01714	9.13976	8.90877	9.39899	9.62804	7.90427	8.25619	9.30835	8.26957
09c77876-c2f3-40ea-a1ca-3198654d177e	NC_037644.1:5637000	9.61501	9.28762	7.38485	7.38485	8.86061	9.31599	10.117	9.03284	10.2919	9.89573	9.41086	9.51762
09d68d11-217c-417e-a37f-658548acbc36	NC_037638.1:11751000	8.32818	7.38485	7.38485	7.38485	8.86061	8.90877	9.04979	8.43238	8.83561	8.25619	8.02518	8.26957
09deb125-e05e-4b96-8ea9-145b898a4de5	NC_037652.1:7186000	8.32818	7.38485	7.38485	7.38485	8.86061	7.38485	7.38485	7.38485	7.38485	7.38485	8.46713	7.38485
0a193b8a-d9aa-4ec4-9280-9f6b10603657	NC_037646.1:513000	8.89375	8.13745	7.38485	7.38485	8.05729	7.93961	7.38485	8.00167	7.90427	7.38485	7.74025	7.38485
0a340420-5a10-4ec4-9450-4b8f96ed34c3	NC_037643.1:16058000	7.38485	8.62952	9.07475	9.01714	8.86061	8.65195	7.9051	9.03284	7.90427	7.38485	7.38485	8.26957
0a9912be-562e-4976-814d-e31065b573af	NC_037649.1:7644000	7.38485	7.38485	7.38485	7.38485	8.05729	8.33931	8.58811	8.43238	8.28538	7.38485	8.46713	7.38485
0aa87938-251c-431a-aa93-70d2d863160e	NC_037647.1:2922000	7.38485	8.13745	7.38485	8.64791	8.86061	7.93961	7.9051	7.38485	8.28538	8.01982	8.26301	7.38485
0abd5d1f-dbb3-4305-8dcd-6558c71034da	NC_037649.1:4018000	8.32818	9.28762	8.18569	7.38485	9.13976	8.33931	9.04979	8.43238	8.83561	9.29731	9.198	8.26957
0ac5d156-e3b3-4372-952c-302fec735e42	NC_037647.1:10316000	7.38485	8.99577	7.38485	7.38485	7.38485	8.33931	7.38485	7.38485	7.90427	8.25619	7.74025	7.38485
0b0473ba-02fe-4ab1-ad0c-7246edbd6d78	NC_037643.1:12209000	8.32818	9.91935	8.18569	9.31088	8.51415	9.1267	9.39899	9.25963	9.23295	8.93829	9.30835	8.26957
0b1da439-72ac-4f4c-a280-44787fd73e8a	NC_037642.1:3287000	10.4524	10.8796	10.6931	9.01714	12.7136	9.76899	8.28665	12.6657	9.04792	11.1915	9.0785	13.2566
0b1ea86e-2eed-458c-b587-2a4b1da9dd5c	NC_037649.1:590000	8.89375	10.3572	9.07475	9.01714	8.86061	9.31599	9.04979	9.78208	8.28538	9.18728	9.90812	8.81396
0b31caed-4ab4-41b3-ba55-46c49e3b1955	NC_037643.1:3467000	8.32818	7.38485	8.18569	7.38485	8.05729	7.93961	7.38485	7.38485	7.38485	7.38485	7.74025	7.38485
0b48950e-4edd-4137-a754-2e3946034749	NC_037653.1:5161000	8.89375	8.62952	9.07475	8.1504	8.51415	8.90877	8.83734	9.03284	9.23295	9.29731	8.64591	8.26957
0b66c0bf-c89c-4fe7-b193-ae1a4e9ee884	NC_037644.1:13793000	8.32818	8.13745	8.69765	10.7212	9.7512	10.9438	9.23493	10.1648	11.0517	9.66887	8.46713	10.1766
0b738a42-da8c-4d79-93f3-b259250b4da9	NC_037645.1:1887000	7.38485	8.13745	8.18569	8.1504	7.38485	8.33931	8.28665	8.43238	7.90427	8.93829	8.46713	7.38485
0b79b96a-e35f-4c06-b261-b2064360234d	NC_037644.1:12766000	7.38485	8.62952	7.38485	8.1504	8.51415	7.38485	7.38485	7.38485	8.28538	7.73699	7.74025	8.26957
0ba2a584-8155-4b8c-b638-db2a0fa2ce22	NC_037652.1:3684000	7.38485	8.13745	7.38485	8.1504	7.38485	7.38485	8.28665	8.43238	7.38485	8.01982	8.02518	8.26957
0ba31f40-8169-475a-96e3-f11975989680	NC_037649.1:4993000	7.38485	7.38485	7.38485	7.38485	8.05729	8.33931	8.28665	7.38485	7.90427	7.38485	7.38485	7.38485
0bc31ee9-9496-4e13-9d4c-8ac4cb04600d	NC_037644.1:12376000	8.89375	9.53024	9.37343	8.1504	9.5747	9.63321	9.39899	9.78208	9.80001	10.1515	9.30835	9.20827
0bedb6a4-b05f-467c-b195-6708724c1878	NC_037649.1:10063000	8.32818	8.62952	10.0159	8.1504	8.51415	9.4833	9.04979	9.78208	9.54416	9.58456	9.198	9.20827
0c403355-c77d-412e-af0d-56f91aeba2dc	NC_037642.1:13419000	8.32818	7.38485	7.38485	7.38485	7.38485	7.38485	8.58811	8.76362	7.38485	7.73699	7.38485	7.38485
0c4140f9-e434-4bc4-a2fa-3e2107a9d505	NC_037640.1:9689000	8.32818	8.13745	9.37343	9.01714	8.51415	8.90877	9.04979	8.43238	7.90427	9.29731	8.02518	8.26957
0c45520e-075d-4efc-9fdf-525ef1855f6f	NC_037638.1:25169000	8.32818	8.13745	8.69765	9.01714	8.86061	9.31599	9.39899	9.62804	7.38485	9.66887	8.80496	9.20827
0c573afd-243b-47ef-b258-7cfe2537d295	NC_037651.1:3362000	7.38485	7.38485	7.38485	8.1504	8.05729	7.38485	7.38485	7.38485	7.38485	8.01982	8.02518	7.38485
0c67a69f-94e5-4e94-a7ab-a2ee6e3d984a	NC_037648.1:1070000	8.89375	7.38485	8.18569	8.1504	8.51415	7.38485	7.9051	7.38485	7.38485	8.45922	7.38485	7.38485
0c7076d2-e659-4cd1-8a99-653216d42224	NC_037647.1:8208000	9.87409	11.1211	10.8945	10.2528	10.7772	10.1132	10.5943	10.5552	10.5225	10.9091	10.6145	10.4921
0c7225d4-605b-45a4-bb83-3761fea22215	NC_037643.1:12973000	8.32818	7.38485	7.38485	7.38485	7.38485	7.38485	7.38485	7.38485	8.83561	7.38485	7.38485	8.26957
0c9331aa-6b25-439e-b629-b0baabb161e9	NC_037640.1:7610000	9.29899	8.62952	8.18569	8.1504	8.51415	7.38485	8.28665	7.38485	7.38485	8.01982	8.02518	7.38485
0cab9266-0b05-423f-b307-e99dff175565	GeneID:100576478	8.32818	7.38485	7.38485	8.64791	7.38485	8.65195	7.9051	8.76362	7.38485	7.38485	8.46713	7.38485
0caf1b6b-d9c3-4ec1-8c96-a9365ab3d148	NC_037648.1:9822000	7.38485	8.13745	7.38485	8.1504	8.51415	7.93961	7.9051	8.43238	7.38485	7.73699	7.74025	7.38485
0cdf3945-0b96-4321-b567-bfeb2ea8f94a	NC_037648.1:14470000	8.89375	8.62952	8.18569	8.1504	7.38485	7.93961	7.38485	8.43238	8.58657	7.38485	8.80496	8.26957
0cf353e5-4d1a-4b6c-ac4a-11f195112e97	NC_037644.1:5827000	8.32818	9.73788	9.37343	9.94559	9.13976	9.63321	9.23493	9.45556	10.1147	9.824	9.68081	8.26957
0d09ca7c-ddb1-4505-8e65-28369a557439	NC_037648.1:9447000	7.38485	7.38485	7.38485	8.1504	7.38485	7.93961	7.38485	8.76362	7.38485	7.38485	8.02518	7.38485
0d3775ea-8138-45e2-9b78-e49df617419d	NC_037639.1:10431000	7.38485	8.62952	7.38485	7.38485	8.05729	7.38485	7.9051	8.00167	8.28538	7.73699	7.38485	7.38485
0d510363-7044-4def-9a0a-3f31f72f423a	NC_037648.1:14086000	8.89375	7.38485	8.18569	8.1504	8.05729	7.38485	8.28665	7.38485	7.90427	9.29731	8.02518	8.26957
0d5941de-94c6-47cc-bc72-6b648f56766d	NC_037644.1:2364000	9.87409	9.53024	9.37343	9.31088	8.86061	9.1267	9.23493	9.25963	9.67775	9.06815	9.198	8.26957
0d87cba6-c71d-44f4-bba5-c5316d015bf3	NC_037639.1:15350000	8.32818	8.99577	9.37343	9.94559	8.86061	9.1267	9.39899	8.43238	8.83561	9.06815	9.30835	8.81396
0dd3a99b-4689-4d4f-af49-3f26829350a1	NC_037644.1:2936000	7.38485	8.62952	7.38485	8.1504	8.05729	8.65195	7.9051	9.03284	8.28538	8.45922	8.26301	7.38485
0e168190-1e75-4494-8b2d-8d38d935f57c	NC_037653.1:2592000	7.38485	8.62952	7.38485	7.38485	7.38485	8.65195	8.28665	8.43238	7.38485	9.06815	7.74025	8.26957
0e711e61-8046-46fe-b63d-e2bdeed9a0ca	NC_037643.1:14137000	9.29899	8.62952	9.62076	9.01714	8.51415	8.65195	9.04979	8.00167	9.67775	10.0293	8.9482	8.81396
0e7b8c53-dead-4a4a-92d9-88ae15e91a2b	NC_037640.1:1664000	7.38485	7.38485	7.38485	8.1504	8.05729	7.38485	7.9051	9.03284	8.83561	8.45922	8.46713	7.38485
0e88bc21-0748-4f3b-8d6c-fcdc0bdb9181	NC_037639.1:2695000	7.38485	7.38485	8.18569	9.01714	7.38485	8.33931	7.38485	7.38485	7.38485	7.73699	8.02518	7.38485
0ed5c450-7551-4fea-a6b7-e5b09bfc2925	NC_037642.1:13204000	8.32818	7.38485	8.69765	9.01714	9.13976	7.93961	8.28665	8.00167	7.38485	7.73699	9.0785	8.26957
0f11ca58-da64-4fae-a050-9791123e6924	NC_037651.1:6517000	7.38485	8.13745	8.18569	8.1504	8.05729	7.93961	8.58811	7.38485	9.04792	8.79558	7.74025	7.38485
0f28dee0-707a-4554-b034-e977990e7b50	NC_037638.1:21499000	8.89375	7.38485	8.18569	7.38485	9.13976	8.65195	7.9051	8.00167	10.0172	7.38485	9.198	9.51762
0f4000ca-9401-4e7c-9b17-b1b77c776c81	NC_037640.1:1662000	10.7395	10.9647	11.4366	10.8178	11.2583	11.3854	11.3633	11.6025	10.9498	11.4984	11.1766	11.0685
0f4620a2-fc0c-483e-a8bd-4647b366f9b3	NC_037641.1:5893000	7.38485	8.13745	8.18569	7.38485	8.05729	7.93961	8.28665	8.00167	8.58657	8.79558	8.26301	7.38485
0f70b5c1-98f4-4e5d-a1ce-fc6e014472b4	NC_037641.1:550000	8.32818	7.38485	8.18569	7.38485	7.38485	7.38485	7.38485	7.38485	7.90427	8.01982	8.26301	7.38485
0ff3268a-6644-4c74-abd0-a83e103c7f81	NC_037647.1:12345000	7.38485	8.62952	8.69765	7.38485	8.51415	8.65195	7.38485	7.38485	8.28538	8.45922	8.46713	8.26957
1002769e-7c63-485e-921c-92cb7d521492	NC_037638.1:27566000	8.32818	10.0805	9.83182	9.76339	10.509	11.0542	10.0195	10.9296	9.67775	9.29731	10.2772	9.77221
10140440-6aec-4aeb-97a8-15e841ea3670	NC_037645.1:2464000	7.38485	7.38485	7.38485	8.1504	7.38485	7.38485	8.83734	8.00167	8.28538	8.63718	8.64591	7.38485
101726c4-f43e-4fad-b975-953e4f61e8d2	NC_037645.1:4171000	9.61501	9.28762	8.69765	9.01714	8.05729	9.1267	8.58811	9.25963	9.23295	9.824	9.76063	8.26957
1034dca3-8251-4ca3-8828-4e3f0b205137	NC_037642.1:12651000	9.61501	8.62952	8.18569	9.01714	8.05729	8.90877	8.83734	8.00167	7.38485	9.06815	8.9482	8.26957
1060c8d3-b133-45be-a0f6-db172a84fb2b	NC_037648.1:12434000	7.38485	8.13745	7.38485	7.38485	7.38485	8.33931	7.38485	8.76362	7.90427	8.01982	8.46713	7.38485
1093add3-aa47-45d3-b7e8-f555c8f35615	NC_037648.1:14225000	7.38485	8.13745	8.18569	7.38485	7.38485	8.65195	7.38485	7.38485	7.38485	7.38485	7.38485	7.38485
10a7b8d4-bddc-4529-a51b-ea44523175f7	NC_037644.1:528000	8.32818	8.13745	7.38485	7.38485	9.13976	8.65195	8.58811	8.00167	7.90427	8.25619	8.64591	7.38485
10ac7fcb-27d2-43c2-a286-5f3564016fa8	NC_037641.1:12051000	8.32818	7.38485	8.18569	8.1504	7.38485	7.38485	7.38485	7.38485	7.38485	7.73699	7.38485	7.38485
10b7c899-880c-4af8-b80c-85fffa68a520	NC_037644.1:1362000	8.32818	8.13745	7.38485	8.1504	8.05729	8.65195	7.9051	8.00167	9.04792	8.63718	8.46713	7.38485
10ba4dfb-8607-4cdc-9cf9-ba992bcacbd8	GeneID:727136	7.38485	8.62952	7.38485	7.38485	8.51415	9.1267	7.38485	7.38485	7.38485	7.38485	8.02518	8.26957
11014fc6-65f7-42c5-b984-485b3efe1b62	GeneID:100577216	7.38485	7.38485	8.18569	7.38485	7.38485	7.93961	7.38485	8.43238	9.67775	7.73699	7.74025	8.26957
1103cf40-9030-427e-a22c-1d8b5ed48637	NC_037639.1:10252000	10.0937	9.28762	9.62076	9.01714	8.51415	8.33931	8.83734	8.43238	7.90427	8.79558	8.46713	8.81396
110a691f-06f0-4008-a773-b27706364135	NC_037642.1:141000	7.38485	9.28762	8.18569	7.38485	7.38485	8.90877	7.9051	9.03284	8.83561	8.63718	8.02518	7.38485
111bc611-fd5a-4f80-8c4b-85ee5e79964c	NC_037646.1:5005000	8.32818	7.38485	7.38485	8.64791	7.38485	7.93961	7.38485	7.38485	7.38485	8.25619	8.02518	7.38485
11367352-7cdc-417b-a8c6-e2c83fc83752	NC_037642.1:1753000	9.29899	8.99577	9.62076	8.64791	9.37356	8.90877	9.04979	8.43238	9.04792	9.824	9.41086	9.51762
113fd43d-73fc-447a-9081-610a73054d61	NC_037648.1:831000	8.32818	7.38485	8.18569	7.38485	8.05729	7.38485	7.38485	8.00167	7.90427	7.73699	8.80496	8.81396
11469394-4633-419e-94e8-54fc8de9ea1a	NC_037646.1:11623000	7.38485	8.62952	10.1792	9.76339	8.51415	8.90877	9.39899	8.76362	8.28538	9.89573	9.59632	9.51762
116b2ea3-f30e-47dc-a395-d28d73ea5adc	NC_037643.1:5293000	7.38485	7.38485	7.38485	8.1504	8.05729	7.38485	7.38485	7.38485	7.90427	7.73699	8.46713	7.38485
1172e078-24a8-4a3b-8dc2-8469c45671c6	NC_037639.1:2469000	7.38485	7.38485	7.38485	7.38485	8.05729	9.1267	7.38485	7.38485	7.38485	8.01982	7.38485	8.26957
119fe619-88bd-48cd-8343-70b53ab32815	NC_037651.1:2436000	10.2842	10.0805	9.83182	9.5548	10.0502	10.0074	10.2942	9.78208	7.38485	10.0293	10.6979	8.81396
11ce195d-5bde-43b8-a295-572e3dd574db	NC_037647.1:11981000	7.38485	8.13745	8.18569	7.38485	8.05729	8.33931	8.58811	7.38485	7.90427	8.79558	7.38485	7.38485
11eca4c6-3d71-42a8-b2d6-37014c0d4ecd	NC_037650.1:9123000	8.32818	7.38485	9.07475	8.64791	8.05729	8.90877	9.23493	8.00167	7.38485	7.73699	8.46713	7.38485
11ee3d10-6990-41b1-9a21-50bac9d54aa9	NC_037652.1:2747000	7.38485	7.38485	7.38485	7.38485	8.86061	9.1267	8.28665	7.38485	8.28538	8.45922	8.64591	8.26957
11f6052c-261a-4808-bb76-4810901efd54	NC_037638.1:11976000	7.38485	8.13745	7.38485	8.1504	8.86061	7.93961	9.67992	9.62804	10.0172	8.45922	9.0785	7.38485
1214fcb5-1ede-4270-b143-f3a4a98ce859	NC_037644.1:5880000	7.38485	8.13745	8.18569	8.1504	7.38485	7.38485	8.28665	8.00167	7.38485	7.38485	7.38485	7.38485
1218c9df-3239-4d97-a29f-58b0364ddeeb	NC_037643.1:3768000	7.38485	8.13745	8.18569	8.64791	8.05729	8.33931	7.38485	7.38485	7.38485	7.38485	7.74025	7.38485
124663f4-6498-4ab8-82f6-119d210c7889	NC_037651.1:1043000	9.29899	8.62952	8.18569	8.1504	9.13976	8.90877	8.28665	8.43238	8.28538	8.25619	9.0785	7.38485
124be1bb-5d4d-4beb-932b-ad71743b9ba2	NC_037651.1:2348000	8.32818	7.38485	7.38485	8.1504	8.05729	8.33931	8.28665	7.38485	8.58657	7.73699	8.02518	9.20827
127c895e-06c0-46b0-8aaa-8c6e54e78c1f	NC_037650.1:698000	10.2842	9.28762	9.62076	9.76339	10.2978	10.0074	9.54628	10.1648	9.23295	9.66887	10.5709	8.81396
127d7f19-8d9e-4e89-95c5-ab3fb9091d41	NC_037641.1:575000	7.38485	7.38485	8.18569	7.38485	7.38485	7.38485	7.9051	8.43238	8.58657	7.73699	7.74025	8.26957
12916f5c-ca93-4441-b3b0-c68c51084e86	NC_037641.1:8915000	9.29899	9.53024	9.07475	9.01714	10.2978	10.0074	10.0195	10.2727	10.5918	10.9091	9.97657	9.20827
12abcc26-8281-4199-92aa-f494f42f4b9b	NC_037648.1:15332000	8.32818	9.28762	8.69765	9.76339	10.0502	9.1267	9.04979	10.1648	9.39693	9.49502	9.97657	9.20827
12b70532-46d9-4376-898c-e2e3e35ac9f1	NC_037644.1:12089000	8.89375	9.53024	9.07475	8.1504	9.13976	9.1267	8.58811	9.62804	8.28538	9.96406	8.46713	9.51762
12c1ca98-df95-4a69-aa67-ba5ac5e32e8a	NC_037638.1:9202000	7.38485	8.13745	8.18569	8.64791	7.38485	7.93961	7.38485	9.25963	8.28538	7.38485	7.74025	7.38485
12c28e7d-1470-4f61-b852-ca4b22443418	NC_037642.1:12230000	7.38485	7.38485	7.38485	8.1504	7.38485	7.93961	7.38485	9.03284	8.28538	8.01982	8.02518	7.38485
12d5091d-6c06-4cd6-a6f8-0f9ba2a494c8	NC_037650.1:2407000	8.89375	8.13745	7.38485	8.1504	9.13976	7.93961	8.28665	8.00167	9.80001	8.79558	8.9482	8.26957
12e409a5-0407-47c5-a999-6d57601d1ec3	NC_037648.1:833000	9.61501	9.53024	8.69765	7.38485	8.86061	7.93961	8.58811	8.76362	9.04792	8.79558	8.26301	7.38485
134eea46-6cc4-4df0-8948-99892e35e747	NC_037639.1:2564000	8.32818	9.28762	8.18569	8.64791	8.05729	8.90877	9.04979	8.43238	8.28538	8.25619	8.80496	7.38485
13537226-eef5-4556-8939-4b08cbc8eb2a	NC_037640.1:2535000	9.29899	8.13745	7.38485	7.38485	8.05729	7.93961	7.9051	8.43238	7.90427	8.01982	8.46713	7.38485
136b304a-36f8-4359-b3ca-ee5d2ab7abf7	NC_037638.1:19389000	7.38485	8.13745	7.38485	8.1504	7.38485	7.38485	8.28665	7.38485	7.38485	8.01982	7.38485	7.38485
136fb3f6-0831-46dd-bed5-c399ef04dea6	NC_037644.1:12424000	7.38485	7.38485	7.38485	8.1504	7.38485	8.33931	7.38485	7.38485	8.28538	8.01982	7.38485	8.81396
1376697f-a1f9-489d-afbb-654c3ac88c81	NC_037641.1:18000	10.6031	10.3572	9.83182	10.6175	10.6932	10.1132	10.6605	10.2727	10.658	10.838	10.2772	9.98854
138ae91b-b3ce-4f1f-b10b-4dcbaf4096fd	NC_037648.1:9469000	8.32818	7.38485	8.18569	9.01714	8.51415	7.93961	8.83734	9.03284	7.90427	8.63718	9.41086	9.51762
139a6537-b490-4f6c-8d6e-76d651b46bc0	NC_037645.1:11780000	8.89375	8.62952	8.18569	8.64791	8.51415	9.1267	8.83734	8.76362	8.58657	9.39955	9.0785	7.38485
13b90667-195c-4f97-970e-e0f27fbc36ec	NW_020555859.1:297000	8.89375	8.62952	7.38485	8.1504	8.05729	8.33931	9.39899	9.62804	8.58657	9.49502	9.50657	8.81396
141625b2-9771-41e4-ba97-b2c9d079218f	NC_037638.1:19447000	7.38485	8.62952	9.07475	9.76339	9.13976	8.65195	9.54628	9.62804	10.0172	9.29731	10.1044	8.26957
1423d2ea-a541-44c2-8240-413e28302f0f	NC_037640.1:9693000	7.38485	8.13745	8.18569	9.01714	8.05729	7.38485	7.9051	8.43238	7.38485	7.38485	8.64591	8.26957
14298d40-70e9-4b4d-ba17-d422bf1aff15	NC_037641.1:208000	10.8642	11.5644	11.8297	11.4205	11.1364	11.4675	11.1495	11.3301	11.5115	11.3274	11.0233	11.7986
1450760f-6557-47bb-943f-2ffaa9362af0	NC_037638.1:6066000	9.29899	9.73788	9.62076	9.01714	9.5747	9.31599	9.39899	9.45556	8.58657	10.1515	8.64591	9.20827
147d7367-444f-4ebd-85c5-17cd1abf9a42	NC_037641.1:12062000	7.38485	7.38485	7.38485	7.38485	7.38485	7.93961	8.28665	8.00167	8.28538	8.79558	8.46713	7.38485
147ff39f-e9fd-4972-8615-104fa35e893c	NC_037645.1:6626000	7.38485	9.28762	9.62076	9.5548	9.90844	8.65195	9.54628	8.43238	8.83561	8.63718	9.0785	9.20827
14854c0e-40f2-4702-bcdd-e2dcc5a1fd48	NC_037640.1:3119000	7.38485	8.62952	8.18569	8.1504	8.05729	9.1267	8.58811	9.03284	7.90427	9.06815	8.26301	8.26957
14926d6e-8cb1-4ade-b13a-f325632845f9	NC_037642.1:995000	7.38485	7.38485	7.38485	7.38485	7.38485	8.65195	7.38485	8.00167	8.28538	8.01982	7.74025	7.38485
14a26818-eea9-4fa4-a5ce-5ae07df46df0	NC_037648.1:6543000	8.32818	9.91935	9.37343	9.31088	9.37356	9.63321	10.0195	9.45556	9.23295	9.06815	9.90812	8.26957
14c4996a-1b34-48c3-a5fd-4e5ca6f7f80a	NC_037643.1:12974000	10.0937	10.4779	9.37343	10.5059	10.0502	10.6237	10.0195	10.2727	11.5115	9.66887	10.5259	11.549
14e84bb6-c8a9-46de-8579-53d88209e3e4	NC_037643.1:8391000	7.38485	8.13745	7.38485	8.1504	8.05729	7.93961	7.38485	8.00167	7.38485	7.38485	7.38485	8.26957
14ed62c4-7b1a-4fce-af37-b33dc79c4c1e	NC_037638.1:14018000	7.38485	7.38485	8.18569	7.38485	7.38485	8.33931	7.9051	8.00167	8.58657	8.01982	7.38485	7.38485
15003ea2-7353-4b3f-9098-e3028dc3ef57	GeneID:100577216	8.89375	8.13745	7.38485	7.38485	7.38485	7.38485	7.38485	8.43238	7.38485	7.38485	7.38485	8.81396
15082035-616d-47ce-9da4-d463ee05a9cd	NC_037649.1:2990000	7.38485	8.62952	8.18569	8.1504	8.51415	8.33931	7.9051	8.76362	9.67775	8.01982	8.46713	7.38485
153946e8-79f9-4c47-8edf-c55f2ef56c65	NC_037638.1:4568000	8.32818	8.13745	7.38485	7.38485	7.38485	7.38485	7.38485	8.00167	7.38485	7.38485	7.38485	8.26957
157df654-aae4-4292-84d3-261adb8786cd	NC_037642.1:9337000	7.38485	8.99577	8.18569	9.31088	8.86061	8.33931	8.28665	8.43238	7.90427	8.79558	9.0785	8.81396
15900af8-122c-4a9f-b764-9f1a49bc46a2	NC_037652.1:3867000	7.38485	8.13745	8.18569	8.1504	7.38485	7.38485	7.38485	8.00167	7.90427	8.25619	8.02518	7.38485
159e0bb3-80e9-4b7e-9a9a-f4408eeea46e	NC_037639.1:10251000	10.0937	9.28762	9.83182	8.1504	7.38485	8.90877	9.23493	8.00167	9.23295	9.39955	9.0785	9.51762
15a4af03-ff28-497a-93f3-bf40c43d9a22	NC_037641.1:10144000	7.38485	8.13745	8.69765	7.38485	8.05729	7.93961	7.9051	8.00167	8.58657	7.38485	8.26301	8.26957
15b55c19-d15d-442e-967f-6201e59a1af7	NC_037641.1:12655000	8.89375	8.13745	7.38485	8.64791	8.86061	7.93961	7.9051	7.38485	9.23295	8.45922	8.80496	7.38485
15b6f824-0997-4bd9-8e2b-e3f959568cda	NC_037647.1:12346000	8.32818	7.38485	8.69765	7.38485	7.38485	8.33931	8.28665	7.38485	7.38485	7.73699	8.64591	7.38485
15d3781b-915a-4398-9e1d-8925f4f354c3	NC_037638.1:6023000	8.32818	7.38485	7.38485	8.1504	8.51415	8.33931	7.9051	8.43238	7.38485	7.38485	7.38485	7.38485
15d89952-56e9-4b3e-9358-144ead4f6054	NC_037639.1:15189000	7.38485	7.38485	7.38485	7.38485	8.05729	7.38485	7.9051	9.25963	8.58657	8.01982	8.46713	7.38485
160bca8e-054c-4eb0-8f42-43c7e1252bec	NC_037644.1:8013000	7.38485	8.13745	7.38485	9.01714	8.05729	7.38485	7.38485	7.38485	7.38485	7.73699	7.74025	7.38485
16378525-483b-4d7d-a88a-13b51cc3ce18	NC_037639.1:1711000	9.29899	8.99577	9.07475	9.5548	10.1793	8.65195	9.67992	8.76362	9.80001	9.39955	9.90812	9.77221
16439a49-7d79-498e-9e89-9529b14d6623	NC_037652.1:3805000	7.38485	9.73788	10.3258	10.1073	9.5747	9.4833	9.54628	10.7912	11.5115	10.6011	9.90812	10.343
1685ecd3-b715-4f7c-bc68-a0ca185d624b	NC_037641.1:3714000	8.89375	8.62952	7.38485	9.5548	9.5747	8.90877	7.9051	10.3731	10.658	8.01982	10.1044	10.1766
1687dca1-24f2-403b-ab7d-6b39b357ec69	NC_037646.1:315000	7.38485	7.38485	8.69765	7.38485	8.05729	7.38485	7.9051	7.38485	7.38485	8.01982	7.38485	7.38485
168cb0d2-b276-4733-a3e0-cc14817b1733	NC_037642.1:519000	7.38485	8.62952	8.18569	7.38485	8.86061	8.90877	8.28665	8.00167	8.28538	8.01982	9.0785	7.38485
168d2eef-a645-43de-ac54-4454985c7695	NC_037642.1:5623000	7.38485	8.13745	7.38485	7.38485	8.05729	7.38485	7.9051	8.00167	7.38485	7.38485	7.38485	8.26957
16d17493-423d-4254-a998-aed245390754	NC_037647.1:11288000	7.38485	7.38485	8.18569	7.38485	8.05729	7.38485	9.91497	9.45556	9.04792	9.49502	9.0785	7.38485
16db991c-d367-4305-8619-09b2f872f880	NC_037642.1:11467000	7.38485	8.62952	8.18569	7.38485	7.38485	8.65195	7.9051	8.43238	7.38485	8.79558	8.02518	8.26957
16e1044f-8c75-4dc9-923d-0e3519c883a1	NC_037650.1:736000	7.38485	8.13745	7.38485	9.01714	8.51415	8.33931	7.9051	9.25963	9.39693	7.73699	8.46713	8.81396
1706fb57-c0dd-4371-96bf-f4878680129d	NC_037652.1:9407000	7.38485	8.13745	8.69765	7.38485	7.38485	7.38485	7.38485	8.76362	8.58657	8.01982	8.02518	7.38485
170dab3d-b26e-4780-a523-50353f6e414f	NC_037638.1:25461000	7.38485	8.13745	8.18569	9.94559	9.37356	8.90877	9.04979	9.25963	9.04792	9.18728	9.198	8.81396
1714025f-d1d0-4c9c-bd76-b6ce68c2bc25	NC_037638.1:10732000	9.61501	9.53024	9.83182	9.5548	10.509	10.6937	10.2942	10.1648	11.0017	9.74852	10.5259	10.7509
1730b1d1-f85c-4cbd-90c8-c529bb2f935d	NC_037643.1:12229000	8.32818	8.99577	8.18569	7.38485	8.51415	7.38485	8.83734	8.00167	7.90427	8.45922	7.74025	7.38485
1748326f-d8f8-4777-a257-e95ebe3d92c1	NC_037638.1:4416000	7.38485	8.62952	7.38485	8.1504	7.38485	7.38485	7.38485	7.38485	7.38485	7.73699	7.74025	8.26957
174c9191-db4c-4940-b4fd-3103d9be4847	NC_037638.1:25902000	7.38485	8.13745	8.69765	8.1504	7.38485	8.33931	7.38485	7.38485	8.58657	7.73699	8.26301	7.38485
179ddbac-2750-44f1-b28c-b2e2e4099005	NC_037644.1:3248000	7.38485	8.62952	8.18569	7.38485	8.86061	7.93961	8.28665	8.76362	9.04792	8.25619	8.80496	9.77221
17b5969c-91b2-413a-81f6-19f64afa8a01	NC_037639.1:4572000	7.38485	8.13745	8.18569	8.64791	7.38485	8.65195	8.28665	9.03284	8.28538	8.45922	8.64591	7.38485
17b7c85c-f4d0-4c63-9b5c-66dbd43d83c2	NC_037652.1:6599000	7.38485	7.38485	8.18569	8.1504	8.51415	7.93961	8.28665	8.76362	7.38485	7.38485	8.80496	8.26957
17b9693b-405c-44aa-b899-4a60e2e1d477	GeneID:107965107	8.32818	8.99577	7.38485	9.01714	8.05729	8.33931	8.83734	8.00167	9.39693	7.73699	8.02518	9.20827
17be3437-6993-443d-93b1-c9acd8939021	NC_037638.1:6013000	9.61501	9.28762	8.69765	9.01714	9.7512	10.0074	10.452	9.62804	10.0172	9.58456	9.41086	9.51762
17c85b05-c165-4f2f-9c6e-b76170064812	NC_037648.1:736000	7.38485	7.38485	7.38485	8.64791	8.05729	7.38485	9.04979	7.38485	7.90427	8.01982	8.46713	7.38485
17d12757-7e64-4575-81c3-46fb513561bf	NC_037638.1:2066000	7.38485	7.38485	7.38485	7.38485	7.38485	7.38485	7.38485	8.43238	8.28538	7.73699	8.26301	7.38485
17f82602-483e-4086-ba0f-9743671ebb83	NC_037638.1:25257000	7.38485	8.62952	7.38485	9.94559	9.13976	9.31599	9.39899	9.92125	10.1147	9.29731	9.90812	9.20827
17ff7306-4b12-4a0e-b2d1-3a15bf7a69c8	NC_037649.1:3965000	7.38485	7.38485	7.38485	8.1504	8.51415	7.38485	7.38485	7.38485	7.38485	7.73699	8.02518	7.38485
1825d9ce-a2a5-41e2-9e9f-aad9dc127f7d	NC_037645.1:4104000	7.38485	8.62952	8.69765	9.01714	9.13976	9.1267	8.28665	9.62804	10.658	9.29731	8.64591	9.51762
1831f59e-062b-4758-ae25-19f960c35101	NC_037645.1:8563000	9.29899	10.7891	9.62076	10.7212	10.6041	10.5502	11.4407	11.3301	10.9498	11.2474	10.5259	10.8647
18706457-7aff-476c-907b-a1b87ff67dd0	NC_037641.1:12581000	8.89375	9.73788	10.0159	9.5548	9.7512	9.1267	8.83734	10.467	10.0172	10.0293	9.41086	8.26957
18793782-d460-4fad-b0b0-b0c0b04fb2f6	NC_037648.1:830000	7.38485	7.38485	7.38485	8.1504	7.38485	7.38485	8.58811	7.38485	7.38485	7.73699	8.02518	7.38485
18844a66-6eaa-47b9-8f4b-284d181f2449	NC_037638.1:6944000	7.38485	7.38485	8.69765	7.38485	8.05729	8.33931	7.9051	8.76362	7.90427	8.25619	7.38485	7.38485
189fb4b6-014d-4cc2-bc14-b1e18d52dce8	NC_037638.1:9084000	7.38485	8.13745	8.18569	7.38485	7.38485	7.38485	7.9051	8.00167	7.38485	7.73699	7.74025	8.26957
18bfe9a2-7f56-4f0f-a9da-92a528ed1393	NC_037638.1:25111000	7.38485	8.62952	7.38485	8.1504	8.51415	8.65195	8.83734	8.00167	9.04792	8.25619	8.26301	8.26957
18c41eff-e889-4c5e-976a-8fe8cfe3eba6	NC_037638.1:24611000	8.32818	8.13745	8.69765	7.38485	8.05729	8.33931	8.83734	9.25963	8.83561	8.79558	9.59632	8.26957
18c6afa5-1062-4c03-bbf6-6d25e006bb8d	NC_037644.1:522000	8.89375	7.38485	9.07475	9.01714	9.13976	7.93961	9.67992	9.03284	7.38485	9.74852	9.30835	9.98854
18d6d51e-bab8-45f6-82aa-cfbf40395d23	NC_037647.1:10632000	9.29899	7.38485	8.18569	7.38485	8.51415	7.93961	7.9051	8.00167	7.38485	8.01982	8.46713	7.38485
18eea598-7608-4748-b66e-e9902c1313a1	NC_037639.1:11234000	7.38485	8.62952	7.38485	7.38485	8.05729	7.93961	7.38485	7.38485	7.90427	7.73699	8.02518	7.38485
19495b6f-e89e-4600-b3f2-328e33b04d8c	NC_037638.1:4630000	7.38485	8.13745	8.18569	7.38485	8.05729	8.33931	7.9051	7.38485	7.90427	7.73699	8.26301	7.38485
1955dc63-4f58-4160-8d00-dd77c1bf629c	NC_037642.1:12092000	7.38485	7.38485	8.18569	7.38485	7.38485	8.33931	7.38485	8.00167	8.28538	7.38485	7.38485	8.26957
19678c37-6d8a-479e-bb7b-e6845a5bd0e6	NC_037645.1:5141000	7.38485	7.38485	8.18569	7.38485	7.38485	7.38485	7.38485	7.38485	7.90427	7.38485	8.02518	8.26957
197a7020-401c-421b-a361-466415b7557c	NC_037641.1:7957000	7.38485	9.28762	9.07475	9.31088	8.05729	8.65195	9.67992	8.76362	8.83561	9.29731	8.9482	9.77221
197b45ed-8159-4e1d-baa2-cd1bb54a37e9	NC_037646.1:7516000	7.38485	8.13745	7.38485	7.38485	7.38485	7.93961	8.28665	7.38485	9.04792	8.25619	8.02518	7.38485
19960841-1a59-4b90-ad6a-38449d5e2c73	NC_037641.1:2407000	7.38485	7.38485	7.38485	7.38485	7.38485	8.33931	7.38485	7.38485	8.28538	7.73699	8.02518	7.38485
19af0a6e-aaab-498f-a16c-69852cbabe38	NC_037644.1:141000	7.38485	8.13745	7.38485	7.38485	7.38485	7.38485	7.9051	7.38485	8.58657	7.73699	7.38485	8.26957
19c1be1b-4789-4618-b003-4e4accf611c5	NC_037648.1:7044000	7.38485	8.99577	8.69765	7.38485	7.38485	9.1267	9.54628	9.03284	10.2919	8.63718	9.41086	8.81396
19d55e73-9261-426c-b287-1b9f96cb3950	NC_037645.1:2819000	8.32818	8.62952	7.38485	8.1504	7.38485	7.38485	7.38485	7.38485	7.38485	7.73699	7.38485	8.26957
1a0114f6-57b9-48e3-994f-8fed501ab4f9	NC_037640.1:6918000	8.89375	8.99577	9.62076	9.01714	10.0502	10.1132	10.117	9.92125	8.83561	9.49502	9.59632	9.51762
1a0902c8-8809-4921-911f-1d48a8b665cc	NC_037645.1:4111000	7.38485	7.38485	7.38485	7.38485	7.38485	7.38485	8.28665	7.38485	7.90427	8.01982	8.64591	7.38485
1a1240cc-6b70-4588-a1ed-5a93bf6f88f7	NC_037641.1:12389000	7.38485	8.13745	8.18569	8.1504	8.86061	8.65195	7.9051	7.38485	8.83561	8.01982	7.38485	8.81396
1a2ce1d6-d152-42ba-ba06-7813128b4f35	NC_037645.1:2207000	8.32818	9.73788	9.62076	9.5548	10.4073	9.63321	10.5249	9.78208	9.39693	10.209	9.68081	10.1766
1a5447b4-b0f7-4b3b-b20d-5088a9c3cfe2	NC_037642.1:8274000	7.38485	7.38485	7.38485	8.1504	8.51415	7.93961	7.38485	8.00167	7.90427	7.38485	8.02518	7.38485
1a6edb02-904d-4d21-8c9f-5f264d09c018	NC_037641.1:11584000	8.89375	7.38485	7.38485	8.64791	8.05729	8.65195	7.9051	8.43238	9.39693	7.73699	8.80496	9.20827
1aa97ab6-f08b-4542-81df-c1d4d630cda6	NC_037644.1:295000	7.38485	7.38485	8.18569	7.38485	7.38485	7.38485	8.58811	7.38485	7.38485	7.73699	8.9482	7.38485
1ab1b84e-7f77-4ae9-936d-d0ad11a0a6ee	NC_037647.1:11995000	9.29899	10.6927	9.62076	10.5059	9.7512	9.89309	10.452	8.76362	9.80001	10.6011	9.83626	9.51762
1ab8b619-b4b8-4411-a11c-7067640eaf46	NC_037644.1:1436000	8.32818	7.38485	8.18569	7.38485	7.38485	7.38485	7.9051	8.43238	7.90427	8.25619	8.02518	8.81396
1accf3c3-0491-4b7e-8793-b44bf5058169	NC_037653.1:4914000	9.61501	9.28762	10.1792	10.1073	9.90844	10.391	10.2942	10.5552	10.8959	10.4662	10.3305	9.77221
1af3f7ad-df9b-4bda-a29b-a5237a6dd1ca	NC_037649.1:6027000	7.38485	7.38485	7.38485	8.1504	8.05729	7.38485	7.38485	7.38485	7.38485	8.01982	7.38485	7.38485
1b06db54-86f4-42bc-8e9a-afdd7a0f1be7	NC_037645.1:10952000	8.89375	7.38485	8.69765	8.1504	8.51415	7.38485	7.9051	7.38485	7.90427	7.73699	7.74025	8.26957
1b075714-65d9-4568-8fc7-a58b807182fe	NC_037652.1:3688000	8.32818	9.53024	8.69765	8.64791	8.51415	8.33931	9.23493	8.43238	8.28538	8.93829	9.30835	8.81396
1b0a853a-53c5-4ff1-9ca2-1b61663e56f0	NC_037638.1:12421000	9.61501	10.9647	11.3013	11.2918	10.2978	10.0074	11.1949	10.9296	9.80001	11.5213	11.4893	10.343
1b179ec8-a258-439a-8a77-a7f10c411298	NC_037639.1:14210000	7.38485	8.62952	7.38485	8.64791	7.38485	7.38485	7.9051	8.00167	9.04792	8.01982	8.26301	7.38485
1b50f74d-a117-4299-a7c6-57c1dfeebe82	NC_037651.1:9466000	7.38485	7.38485	8.18569	7.38485	7.38485	7.38485	7.38485	7.38485	8.28538	8.25619	7.38485	8.26957
1b546af6-31a2-49aa-b555-76cb0def5b9f	NC_037638.1:6780000	8.89375	8.62952	9.37343	9.31088	8.86061	8.65195	9.54628	9.25963	7.38485	8.79558	9.30835	9.98854
1b94ffb5-dada-449a-9e2b-477788db0fde	NC_037642.1:339000	7.38485	8.62952	7.38485	8.1504	8.86061	8.65195	8.28665	9.03284	7.90427	8.93829	8.26301	9.20827
1bc7d3bc-e41c-488a-8070-7f8579521c0a	NC_037640.1:4064000	7.38485	8.62952	8.18569	8.64791	8.05729	7.93961	7.38485	8.43238	8.28538	9.06815	8.64591	8.81396
1bd2ada1-5c57-4e8d-875a-e9cf811e62ce	NC_037640.1:4650000	8.32818	8.62952	7.38485	8.1504	8.05729	7.38485	7.38485	7.38485	7.38485	7.73699	7.74025	7.38485
1be644a6-9475-4007-ab0f-64f9fe4d306a	NC_037642.1:8425000	7.38485	7.38485	8.69765	8.1504	8.05729	7.38485	8.28665	7.38485	7.38485	8.01982	7.74025	7.38485
1c096433-48a7-4e99-a2bf-cc69c53c573b	NC_037638.1:17399000	8.32818	7.38485	8.18569	8.1504	7.38485	7.38485	8.28665	8.00167	8.83561	8.63718	8.02518	8.26957
1c596d82-c567-4989-8b14-9e80a45df8fc	NC_037638.1:12497000	8.32818	8.13745	9.07475	8.1504	8.51415	7.38485	8.28665	8.76362	7.90427	7.73699	8.46713	8.26957
1c67ba78-1cd6-4fa4-92b4-5fc69105794f	NC_037653.1:1311000	8.32818	8.13745	8.18569	8.1504	8.05729	8.33931	8.28665	8.76362	7.90427	7.38485	8.80496	8.26957
1cf88fe7-0dc7-4f47-946c-da2e1c91f78c	NC_037651.1:5166000	8.32818	7.38485	8.18569	7.38485	8.05729	7.93961	7.9051	8.00167	7.90427	8.01982	7.74025	7.38485
1d0b6db1-b2e3-4aac-bc0b-9cefff04670b	NC_037650.1:2186000	8.32818	8.62952	8.18569	8.1504	8.51415	9.31599	9.23493	9.03284	8.28538	8.01982	8.02518	9.20827
1d0bb7dc-2609-45f7-bc15-af29920f3efb	NC_037648.1:6635000	8.32818	8.13745	8.69765	7.38485	8.51415	7.93961	8.83734	9.25963	8.28538	9.06815	8.02518	8.26957
1d1398cb-8557-4af0-8285-b7917bebf36e	NC_037639.1:13314000	7.38485	8.13745	8.18569	7.38485	9.37356	8.33931	9.04979	9.78208	9.67775	9.18728	8.02518	9.20827
1d1c9d26-3881-4381-86e7-95381cc6559b	NC_037648.1:8312000	7.38485	8.13745	8.18569	7.38485	9.13976	7.93961	8.58811	9.03284	9.23295	8.01982	8.26301	7.38485
1d2c3561-e43f-4e50-9229-d7daec2c31a8	NC_037650.1:5725000	8.32818	7.38485	8.18569	8.1504	8.51415	8.33931	7.38485	8.43238	8.58657	8.45922	8.64591	8.26957
1d4badd3-3ebf-4dbe-879b-7c84255cfe6f	NC_037648.1:9465000	10.8642	10.3572	10.0159	10.5059	10.9318	10.4728	10.3753	10.2727	11.6151	10.2642	10.6568	11.6792
1d6f0a6d-4937-4876-aadf-e3c3f29924d3	GeneID:100577307	7.38485	8.13745	8.18569	8.64791	7.38485	7.93961	8.58811	8.76362	8.83561	7.73699	9.0785	9.20827
1d777aff-72d5-4c09-b593-43f1617ef2cd	NC_037640.1:11931000	7.38485	7.38485	7.38485	7.38485	8.05729	7.38485	8.28665	8.00167	7.90427	8.45922	8.46713	7.38485
1d91e6d0-dd90-4ef3-8e24-dde6222ae68e	NC_037638.1:7979000	7.38485	9.73788	9.62076	8.64791	9.13976	8.33931	9.91497	9.45556	7.90427	9.58456	8.9482	8.26957
1dcf7a4a-e892-425f-ab2d-d3b512f24a71	NC_037644.1:761000	7.38485	7.38485	8.18569	8.1504	8.05729	7.38485	7.38485	7.38485	7.38485	7.38485	7.74025	7.38485
1dddb353-a6ba-4936-8475-570a270d35be	NC_037643.1:15745000	7.38485	7.38485	7.38485	8.1504	7.38485	7.38485	7.9051	8.00167	7.90427	8.01982	8.02518	7.38485
1de82620-f3a2-423d-b91d-1ecf98ff12ea	NC_037651.1:5249000	7.38485	7.38485	7.38485	8.1504	8.05729	7.93961	7.9051	7.38485	7.38485	7.38485	8.02518	7.38485
1e13d2ad-eec2-4b58-90d0-778f3d43ac72	NC_037642.1:10794000	10.0937	9.53024	9.07475	9.94559	9.13976	9.31599	8.58811	10.0482	9.04792	9.96406	9.68081	8.26957
1e1b9256-85ca-4f11-b16c-6b97054fc094	NC_037643.1:8056000	7.38485	8.13745	7.38485	7.38485	7.38485	7.38485	7.9051	7.38485	7.90427	8.01982	7.74025	8.26957
1e2aac14-3743-4cab-ad4b-2cb36e692da3	NC_037639.1:4445000	7.38485	8.62952	8.18569	8.1504	7.38485	7.38485	8.28665	8.43238	7.90427	8.01982	7.38485	8.81396
1e3d7a5e-a7b9-48d7-bae7-48555d5fe578	NC_037638.1:5629000	7.38485	9.28762	8.18569	9.01714	8.05729	7.93961	9.23493	8.00167	8.58657	9.29731	9.0785	7.38485
1e3ffd82-5f01-44e9-ae91-7c5111462381	NC_037648.1:8361000	8.32818	8.99577	8.69765	9.01714	9.13976	8.33931	9.04979	8.76362	9.54416	9.49502	8.80496	8.26957
1e792dd7-3321-45ba-80ad-f3c3b59066fa	NC_037648.1:15666000	11.0851	11.328	12.1384	12.6099	12.2675	12.6166	12.1881	12.8337	12.61	12.6239	12.8631	12.904
1e7a8556-68b6-4eb6-993f-4ede8baf1089	NC_037643.1:13321000	11.6672	12.0269	11.6183	12.1344	11.8299	12.103	12.1425	12.0596	12.5761	11.8267	11.9127	11.6792
1e7c74b9-154d-4532-95d1-e4103dee4663	NC_037644.1:10694000	7.38485	8.99577	8.18569	9.31088	7.38485	8.65195	8.28665	7.38485	8.83561	9.74852	9.0785	8.81396
1e946d55-d5ce-4324-85f6-8ac61e32e91b	NC_037641.1:1195000	8.89375	8.13745	9.37343	8.64791	8.51415	8.33931	7.38485	7.38485	7.38485	8.01982	7.74025	7.38485
1ebad257-57e0-41d9-8cb1-f86ab178dfec	NC_037648.1:1328000	7.38485	7.38485	7.38485	8.64791	8.05729	7.38485	7.38485	8.00167	8.58657	7.73699	7.74025	7.38485
1ebc46c0-cdf9-4ef0-a186-6e433db3881e	NC_037642.1:12964000	9.29899	7.38485	8.69765	8.1504	8.51415	8.65195	8.28665	7.38485	7.38485	9.06815	7.74025	7.38485
1ecfc780-7db8-4a3a-83b8-dabc0d1a4196	NC_037638.1:11478000	8.32818	8.13745	7.38485	8.1504	7.38485	7.38485	8.83734	8.43238	8.28538	7.73699	9.0785	8.26957
1f2bed49-b478-4745-97c0-b673faf43800	NC_037638.1:5367000	7.38485	7.38485	8.18569	8.64791	8.05729	7.38485	7.38485	8.76362	8.58657	8.01982	7.38485	7.38485
1f2c5911-7f24-4244-8fe6-2ae8da17fd91	NC_037647.1:10986000	7.38485	9.28762	7.38485	7.38485	8.05729	7.38485	7.38485	8.00167	7.38485	7.38485	8.02518	7.38485
1f4f60ae-3d4a-4acd-b0c0-d450cb1259b3	NC_037638.1:6633000	7.38485	7.38485	8.69765	7.38485	8.05729	7.38485	8.83734	8.43238	7.38485	7.73699	9.0785	8.81396
1f83aff5-1087-446f-8065-8e47a08b99c0	NC_037643.1:3467000	7.38485	7.38485	9.07475	7.38485	8.05729	7.38485	7.38485	7.38485	7.38485	7.38485	7.74025	8.26957
1f9b9373-2b25-42e1-946d-41201b6fb202	NC_037641.1:7984000	9.29899	10.9647	10.5807	10.9937	10.1793	10.391	10.5943	10.5552	10.1147	10.7244	11.0553	9.77221
1fac1412-279c-459c-9ce1-698c0e1eee35	NC_037646.1:1222000	13.0263	13.8771	13.589	13.6041	13.5598	13.0489	13.218	13.3595	13.3714	13.8411	13.2903	13.0067
1fd18de2-5c0b-4fb4-9d63-219da8afea5f	NC_037644.1:7995000	10.0937	11.045	10.1792	10.6175	11.475	11.0542	9.39899	9.92125	9.54416	9.66887	10.5259	9.51762
200af7d7-cdcf-437a-9f59-d157d3884942	NC_037648.1:15367000	8.32818	9.28762	8.18569	9.5548	8.51415	9.63321	9.04979	9.25963	7.90427	9.824	8.46713	10.343
200c83a4-53ae-41ff-a80c-93b135a1fcb6	NC_037649.1:8557000	10.2842	9.91935	10.4589	10.6175	10.8566	10.7604	10.7237	10.7167	11.2363	10.9091	11.0233	9.77221
2034ece4-a796-4a8a-a896-19209df1c7c8	NC_037643.1:1973000	8.32818	8.13745	8.69765	8.1504	8.51415	7.93961	7.9051	7.38485	8.28538	8.25619	7.38485	7.38485
203df0cf-7ad2-440a-b58a-5fe79582a8c9	NC_037649.1:8630000	8.32818	7.38485	7.38485	7.38485	8.05729	7.38485	7.9051	8.43238	8.28538	7.38485	8.26301	7.38485
20434e32-70a7-47d9-a53f-e123850c9b18	NC_037648.1:4257000	9.29899	8.13745	8.18569	9.01714	8.86061	7.93961	9.54628	9.78208	9.04792	8.25619	9.0785	8.81396
2056bbd2-ee14-41fc-be79-8df8c0d56763	NC_037641.1:2017000	9.61501	8.99577	7.38485	8.64791	8.05729	8.90877	7.9051	9.92125	9.54416	7.38485	8.64591	8.26957
20727b4b-3aa7-4d5f-8d29-e1df6a45e905	NC_037652.1:5177000	7.38485	7.38485	7.38485	7.38485	8.05729	7.93961	9.23493	7.38485	8.83561	8.63718	8.02518	8.26957
20a62aa6-cd28-4ba5-8f6e-742b67bc7c37	NC_037648.1:3267000	7.38485	7.38485	8.69765	7.38485	7.38485	7.38485	8.28665	7.38485	7.38485	7.38485	8.02518	7.38485
20d057ab-381e-494c-b890-67c26df2c090	NC_037651.1:5958000	7.38485	7.38485	8.18569	7.38485	7.38485	8.33931	7.38485	8.00167	7.38485	7.38485	8.26301	7.38485
20fa540b-7b48-413c-a9a2-ff4c873fb473	NC_037646.1:7898000	7.38485	8.13745	8.18569	7.38485	7.38485	7.93961	8.58811	8.76362	8.28538	8.01982	8.46713	7.38485
210d8212-dc83-4bf6-9a1e-e024c78526c3	NC_037639.1:6395000	8.32818	7.38485	7.38485	8.1504	7.38485	7.93961	7.9051	8.43238	7.38485	7.38485	8.02518	7.38485
212b6ee4-4373-483c-950f-5c688d5c8903	NC_037646.1:11998000	8.89375	10.4779	9.62076	9.01714	9.90844	9.76899	10.0195	9.03284	9.23295	9.89573	9.68081	9.20827
21c709c9-acab-4851-93bc-57748ff04c42	NC_037649.1:8273000	7.38485	7.38485	7.38485	7.38485	8.05729	8.33931	7.9051	7.38485	8.28538	7.38485	7.74025	8.81396
21efbb03-68b6-46a9-a59b-7b8ee8f96b5b	NC_037642.1:4746000	7.38485	7.38485	8.18569	8.64791	9.13976	8.65195	7.9051	8.76362	9.23295	8.45922	8.9482	8.81396
2205def7-5192-4c4a-bd8a-8a4d71cdaf15	NC_037645.1:12409000	7.38485	8.13745	7.38485	8.1504	8.05729	7.93961	7.38485	8.00167	7.38485	7.38485	7.74025	8.26957
220b835b-c0d8-4ced-ae24-c071287718c6	NC_037645.1:12409000	9.29899	9.28762	7.38485	8.1504	9.90844	8.33931	9.67992	10.5552	9.91271	9.06815	10.0419	9.98854
228e5d4f-0fee-466c-9e4a-ae9b5b881b28	NC_037648.1:521000	9.29899	9.28762	8.69765	7.38485	8.51415	7.38485	7.9051	8.76362	8.83561	7.73699	8.26301	8.26957
22a6b81e-969f-4878-9b6d-cb6ef5db3727	NC_037638.1:1465000	7.38485	8.13745	7.38485	8.1504	7.38485	8.33931	8.28665	7.38485	7.90427	8.63718	8.64591	7.38485
22c32ce7-4e05-4543-ada0-683af56de882	NC_037638.1:5334000	7.38485	8.13745	7.38485	7.38485	8.86061	7.93961	8.58811	7.38485	7.38485	7.38485	8.26301	7.38485
22c4b84a-b538-4ded-b9a2-4bb4595b819d	NC_037647.1:8061000	8.89375	9.28762	9.62076	7.38485	9.13976	8.90877	9.80223	8.76362	9.23295	9.06815	9.30835	8.81396
230e6030-0255-4665-ac28-099fff47f564	NC_037638.1:21537000	7.38485	8.13745	8.18569	7.38485	8.05729	7.93961	8.28665	8.76362	8.28538	8.79558	8.80496	8.26957
23358470-9772-423b-9f99-ff6b98b8a709	NC_037640.1:10724000	7.38485	8.13745	8.18569	7.38485	7.38485	9.31599	8.28665	8.43238	7.90427	7.73699	7.74025	7.38485
2397205e-8245-4566-92fb-0ef12ace2cf6	NC_037652.1:3536000	7.38485	8.62952	7.38485	7.38485	8.05729	8.65195	8.28665	7.38485	7.38485	8.79558	8.9482	7.38485
23b6bca0-b2d7-4f7d-9b33-2e424cbc119f	NC_037638.1:26848000	8.32818	7.38485	7.38485	7.38485	7.38485	7.38485	7.38485	8.00167	7.38485	7.38485	8.26301	8.26957
23c7b85f-a3b2-442c-854a-fa18a22e02fb	NC_037638.1:14861000	8.32818	11.045	9.62076	9.76339	9.5747	10.391	10.7237	10.7912	11.1923	10.2642	10.5259	9.98854
23d08f23-4e74-4c4a-9089-8d10dc816743	NC_037638.1:19381000	8.89375	8.13745	9.37343	9.31088	8.05729	7.93961	9.23493	8.43238	7.90427	8.79558	9.30835	9.20827
23dd0c62-a2f9-481c-a74b-304d0e715d78	NC_037638.1:3287000	8.32818	8.13745	9.07475	9.01714	8.86061	9.1267	9.23493	9.03284	8.58657	9.39955	9.59632	8.81396
23ea2c1a-6f3f-46bf-a636-8e0150910f6b	NC_037649.1:3259000	7.38485	8.99577	7.38485	7.38485	7.38485	8.33931	7.9051	8.00167	7.38485	8.01982	8.80496	8.81396
23fadb09-0d4d-46e4-ae4a-a5d64da05348	NC_037638.1:26000	7.38485	7.38485	8.18569	9.01714	9.37356	9.31599	10.0195	9.03284	10.1147	9.49502	9.97657	8.81396
23fc504e-8879-4d21-9eeb-7cb7d9607796	NC_037638.1:10721000	7.38485	7.38485	9.37343	8.1504	9.5747	7.93961	7.38485	7.38485	9.39693	7.73699	7.38485	8.81396
240409fa-7f03-4c1d-a53b-a934892663f7	NC_037638.1:17444000	8.32818	8.13745	7.38485	8.1504	8.05729	7.93961	7.9051	8.00167	7.38485	8.45922	8.02518	8.81396
245ce37d-057e-4ea9-9a83-c610e421051e	GeneID:102655655	8.89375	7.38485	9.07475	8.1504	7.38485	7.38485	8.28665	7.38485	7.38485	7.38485	8.64591	7.38485
2471b1e1-9493-446d-b9ba-f1ba898c8627	NC_037648.1:4982000	7.38485	7.38485	7.38485	7.38485	8.05729	7.93961	7.38485	8.43238	7.38485	8.25619	8.26301	7.38485
24937098-5192-4bdc-953a-da21469a49b3	NC_037645.1:8567000	7.38485	7.38485	7.38485	8.1504	7.38485	7.93961	7.9051	7.38485	7.90427	7.73699	8.02518	8.26957
24cbe474-8d65-41bf-8c6f-e35107eb26d9	NC_037644.1:7966000	8.32818	8.13745	9.83182	8.1504	9.37356	8.33931	9.04979	8.00167	8.28538	9.06815	8.46713	8.26957
24cebf38-7039-4daf-9e43-b6dc44f2a5f4	NC_037640.1:3552000	8.32818	8.62952	8.18569	7.38485	8.05729	7.38485	7.9051	7.38485	8.58657	7.38485	8.26301	7.38485
24e60f8c-03b1-4494-9b6f-872fd6103a56	NC_037640.1:13585000	8.32818	7.38485	7.38485	8.64791	8.05729	7.38485	8.58811	8.43238	7.90427	7.73699	8.46713	8.26957
2511382b-38d5-46a0-9a11-cdb41784a189	NC_037652.1:4267000	7.38485	8.13745	8.69765	8.64791	9.13976	7.38485	7.9051	7.38485	7.38485	7.73699	7.74025	7.38485
252ce621-1e7e-40c9-8d83-6f1c811d053d	NC_037642.1:7480000	7.38485	8.62952	8.18569	8.1504	8.05729	8.33931	8.28665	7.38485	7.38485	7.73699	8.26301	8.26957
253410cd-3d55-4e9a-8d5f-b3926dd0ca77	NC_037642.1:5021000	7.38485	8.13745	7.38485	7.38485	8.05729	7.38485	7.38485	8.00167	7.38485	7.73699	8.02518	7.38485
25369888-3040-402f-b2cc-7e3afcc9af0f	NC_037645.1:11640000	7.38485	7.38485	7.38485	8.1504	7.38485	7.38485	8.28665	7.38485	7.90427	7.73699	7.74025	8.26957
2565dad0-3198-4004-90af-de461a9a70c6	NC_037645.1:2605000	7.38485	8.13745	7.38485	7.38485	8.05729	7.38485	7.9051	8.00167	8.28538	8.01982	8.26301	8.26957
256bf17c-7fac-43ca-99ae-c2fc04863f53	NC_037645.1:10452000	7.38485	7.38485	7.38485	7.38485	8.05729	7.38485	7.38485	7.38485	7.38485	9.74852	9.30835	7.38485
2572af32-99c7-452e-a378-299a997ce5ca	NC_037648.1:2896000	8.32818	7.38485	7.38485	8.1504	7.38485	7.38485	7.38485	8.00167	7.38485	7.38485	7.74025	8.26957
25922664-2b72-47c6-ad75-7aa9e8d6b396	NC_037645.1:10423000	7.38485	7.38485	7.38485	8.1504	8.05729	7.93961	7.38485	7.38485	7.38485	7.38485	7.38485	8.26957
25b16522-5051-417d-95ae-eac624970a32	NC_037646.1:8135000	7.38485	7.38485	8.18569	8.1504	8.05729	7.38485	8.83734	8.76362	7.90427	7.38485	8.02518	7.38485
25d54768-17fa-4935-b0bf-cb9dcd23ccf3	NC_037648.1:15584000	8.32818	7.38485	8.18569	7.38485	8.05729	7.93961	8.28665	8.00167	7.38485	7.73699	7.74025	8.26957
25d54de4-9e6e-4505-aa98-1d76a2a3f8bc	NC_037649.1:3246000	8.32818	7.38485	7.38485	7.38485	8.05729	9.1267	8.28665	8.00167	8.58657	7.73699	8.80496	7.38485
25d89379-9a23-4b2f-b8a1-bdd7c09420d8	NC_037645.1:3506000	8.32818	7.38485	7.38485	7.38485	8.05729	7.93961	8.58811	9.03284	7.90427	7.38485	8.9482	8.26957
25fd2bfc-954c-479a-9709-3338ae24d74f	GeneID:100578343	7.38485	8.99577	8.69765	8.64791	8.51415	7.93961	8.28665	8.76362	8.58657	7.38485	8.9482	9.98854
261b251b-a62d-46b6-80f7-435b8f3e649e	NC_037639.1:6511000	7.38485	8.13745	7.38485	8.1504	7.38485	7.93961	7.9051	8.76362	7.38485	7.38485	7.38485	7.38485
261fce3e-93f3-4de5-8c89-5b9aea4ec7e9	NC_037647.1:3214000	8.32818	8.62952	7.38485	8.64791	8.51415	8.33931	8.28665	8.76362	7.90427	7.73699	8.26301	8.26957
26329a62-1be2-4ed5-b721-7dbfe9d20387	NC_037638.1:24131000	8.32818	8.99577	7.38485	8.1504	8.05729	8.65195	8.58811	7.38485	7.90427	8.01982	9.0785	7.38485
26330d99-0305-46dd-a631-1eef02c25fbe	NC_037645.1:6406000	7.38485	7.38485	8.18569	8.64791	7.38485	7.93961	7.9051	7.38485	8.83561	7.38485	7.38485	7.38485
264a4fb6-3dc2-4bab-b559-f29f84064609	NC_037648.1:441000	7.38485	8.13745	7.38485	8.1504	7.38485	8.33931	8.58811	8.43238	7.90427	8.45922	8.26301	7.38485
26a12f68-5840-4407-b2fd-ed78388d92aa	NC_037644.1:10635000	8.32818	8.99577	8.69765	7.38485	7.38485	8.33931	7.9051	8.43238	7.90427	8.93829	8.26301	7.38485
26ae4e95-a2df-4ac9-84af-6d935a8fbada	NC_037650.1:10898000	9.61501	10.0805	10.0159	9.76339	10.1793	10.5502	9.91497	9.78208	10.4496	11.1627	10.2772	9.77221
26b72ed4-4fea-43e9-81b0-3c7dc5efd52a	GeneID:100578678	7.38485	8.99577	7.38485	7.38485	8.05729	8.33931	7.38485	8.00167	8.28538	7.73699	8.26301	8.81396
26ea6ef8-2ac6-4e96-8ad7-b6bdbaa28b94	NC_037638.1:14104000	7.38485	8.13745	7.38485	7.38485	8.51415	7.93961	8.58811	8.76362	9.23295	8.79558	8.46713	8.26957
2707a3aa-8ad5-4554-bee0-2bfd9cfe8c6f	NC_037639.1:13301000	7.38485	8.13745	8.18569	7.38485	7.38485	7.93961	7.38485	7.38485	7.38485	7.73699	8.26301	7.38485
2714d6c0-85fd-41c7-9667-b494d2d8f984	NC_037646.1:7917000	7.38485	7.38485	7.38485	8.1504	8.05729	7.38485	7.9051	8.00167	7.90427	7.73699	8.02518	8.26957
2715655e-2ffa-4b43-a277-c92d6e7fab80	NC_037645.1:3490000	7.38485	7.38485	7.38485	7.38485	7.38485	7.93961	7.38485	8.76362	8.58657	8.25619	7.74025	7.38485
2731b4f7-cdc1-4dfb-8a5b-9431d0e81b4a	NC_037642.1:2870000	8.89375	8.13745	8.18569	9.31088	9.5747	9.31599	9.39899	8.43238	8.28538	8.45922	8.80496	8.26957
2736d9b3-cd03-4acb-ba5d-f5834a02375f	NC_037644.1:13685000	7.38485	7.38485	7.38485	7.38485	8.05729	7.38485	8.83734	8.00167	7.38485	8.45922	8.64591	8.81396
2770d8d6-ceb6-4a1a-a316-d23a054eaa51	NC_037653.1:2573000	8.32818	7.38485	9.83182	9.5548	9.13976	8.90877	8.58811	10.3731	8.28538	8.63718	9.59632	8.26957
27a7e69c-03d5-447d-a613-5cd3988c2ee3	NC_037642.1:2243000	8.89375	8.99577	8.18569	8.1504	8.51415	8.65195	9.04979	8.00167	7.38485	8.45922	8.26301	8.81396
27e088af-4f6f-4c48-a3fc-e6e58710e0b2	NC_037640.1:3564000	8.32818	7.38485	8.69765	7.38485	7.38485	7.93961	7.9051	8.00167	7.38485	7.38485	8.02518	7.38485
280356d2-03d7-4554-a708-f52c5a0faf09	NW_020555904.1:11000	8.89375	8.13745	9.07475	8.64791	8.51415	9.1267	7.9051	8.00167	7.90427	10.0293	7.74025	8.26957
2809a884-2845-4db6-bd3b-9423d7a9649b	NC_037640.1:10038000	8.89375	9.53024	10.1792	9.01714	9.90844	10.5502	10.5249	10.467	10.9498	10.9433	10.2772	10.4921
2827c8f7-3658-4d13-86e1-c6561fdb8126	NC_037650.1:10748000	7.38485	7.38485	8.18569	7.38485	7.38485	7.38485	7.9051	8.76362	8.58657	8.25619	7.38485	7.38485
2831928b-47a4-4813-9ff2-a50fa129adeb	NC_037648.1:2311000	9.87409	7.38485	7.38485	9.01714	9.37356	8.65195	7.38485	9.92125	7.90427	8.25619	8.26301	9.20827
2838ae84-b310-46cf-8c47-43bfc7f59945	NC_037650.1:663000	7.38485	7.38485	7.38485	7.38485	8.51415	7.38485	8.58811	8.00167	7.38485	8.01982	7.74025	7.38485
287601a4-8850-44a1-a4d5-e2081e47f79f	NC_037648.1:7082000	8.32818	8.13745	8.18569	9.5548	8.05729	8.65195	8.58811	9.25963	9.67775	8.79558	9.198	9.51762
288ef01f-6fdb-4462-80e9-b89c66409a29	NC_037645.1:504000	7.38485	8.62952	7.38485	8.64791	7.38485	8.33931	8.28665	8.00167	7.38485	7.73699	7.74025	8.81396
28b978d5-a132-4917-8818-f6ae99827f11	NC_037638.1:6485000	9.29899	11.045	11.1521	10.7212	11.0714	11.9964	11.2815	12.6051	11.279	11.4516	11.558	11.549
28d634e8-2a54-410a-8fa4-2dfc15bb86d7	NC_037642.1:13487000	7.38485	7.38485	7.38485	8.64791	7.38485	7.38485	7.38485	7.38485	8.83561	8.25619	8.46713	7.38485
28f43def-5263-49ce-a1c5-38509990d9e2	NC_037649.1:3962000	7.38485	7.38485	8.18569	7.38485	8.05729	7.38485	7.38485	7.38485	7.38485	8.01982	8.02518	7.38485
29162cae-26f4-40d6-802a-000cac71353a	NC_037638.1:21534000	7.38485	7.38485	7.38485	8.64791	8.05729	7.38485	7.38485	7.38485	7.38485	7.38485	7.74025	8.26957
2929ecd4-4496-4bc6-ad4c-077b79f0507a	NC_037641.1:5874000	7.38485	7.38485	7.38485	7.38485	8.05729	7.38485	7.38485	7.38485	8.58657	8.45922	8.02518	7.38485
293fd002-0469-4900-add2-f73ce6848bd1	NC_037638.1:27677000	8.32818	9.73788	8.18569	9.94559	9.13976	8.90877	9.04979	9.45556	7.90427	9.66887	8.9482	7.38485
294f136b-47a7-4673-81e5-c45a18577ac7	NC_037645.1:3266000	7.38485	7.38485	7.38485	7.38485	7.38485	7.38485	7.9051	7.38485	8.28538	7.73699	8.26301	8.26957
297e2fe1-3a78-43cd-a73e-0cfd712badb7	NC_037642.1:339000	8.32818	7.38485	7.38485	7.38485	8.05729	7.38485	8.28665	7.38485	8.28538	8.45922	8.02518	8.26957
2988aa99-905b-4b3c-b771-98b208e2e413	NC_037647.1:10176000	8.32818	7.38485	8.18569	8.1504	7.38485	7.38485	7.9051	8.43238	8.28538	8.25619	7.74025	8.81396
29d08f34-8cff-4833-93da-96cbb02668bf	GeneID:102654832	12.1313	10.4779	10.3258	10.7212	11.4238	11.2526	11.4025	11.4267	11.3607	10.6011	11.602	11.6155
29ecde41-5750-4b8c-a45f-8adb139513ed	NC_037652.1:6936000	8.32818	9.28762	9.07475	9.01714	8.51415	8.90877	8.58811	8.43238	7.38485	8.93829	8.64591	8.26957
29ee62b4-5796-448c-ba88-c7ded396ef33	NC_037649.1:3944000	7.38485	7.38485	7.38485	8.1504	7.38485	7.38485	8.58811	7.38485	7.90427	7.73699	8.26301	7.38485
29f033ce-825e-45cd-8634-b6ca66063e6c	NC_037640.1:630000	8.89375	8.99577	9.07475	8.64791	9.7512	7.93961	8.58811	9.45556	9.23295	9.18728	9.198	8.81396
2a1c6546-f712-4a82-a5fa-884950b482f9	NC_037639.1:6398000	7.38485	7.38485	7.38485	8.1504	7.38485	7.38485	7.9051	7.38485	8.28538	7.38485	8.46713	7.38485
2a2f02ac-2b7a-474d-9f02-f5dd2378d2c1	NC_037646.1:1553000	7.38485	10.2255	9.07475	9.94559	9.7512	10.5502	11.1027	9.92125	11.1001	10.6011	10.8147	9.20827
2a2fa00f-d840-41a6-906a-04ec939959af	NC_037652.1:3685000	7.38485	8.62952	7.38485	7.38485	7.38485	7.38485	7.38485	7.38485	7.90427	7.73699	8.26301	8.81396
2a375025-a1f1-44d1-aa22-329f516b7447	NC_037642.1:12663000	7.38485	9.28762	8.18569	9.31088	8.05729	7.93961	8.28665	8.43238	8.28538	9.29731	8.80496	7.38485
2a6ba9f2-e8e9-48e2-ae50-9f0e7c559183	NC_037644.1:2303000	8.32818	7.38485	7.38485	7.38485	8.05729	7.93961	7.9051	8.00167	7.90427	8.01982	8.02518	8.26957
2a882983-b7d0-49eb-8350-6856c30109ae	NC_037644.1:12418000	7.38485	8.13745	7.38485	8.1504	7.38485	7.38485	7.38485	7.38485	7.38485	7.38485	7.74025	8.26957
2a996903-dc64-440a-b644-983b300db9f2	NC_037644.1:219000	7.38485	8.13745	7.38485	8.1504	8.51415	8.33931	8.58811	8.00167	8.28538	8.25619	8.80496	8.81396
2aa601d3-89e2-4be9-b81a-f2467cb837a4	NC_037639.1:14963000	8.32818	8.99577	9.07475	8.1504	9.37356	9.76899	10.117	9.78208	8.28538	9.29731	9.198	8.81396
2ae93f21-3ba1-4a8a-ba3d-923fd65bcadb	NC_037640.1:11000	7.38485	7.38485	7.38485	7.38485	7.38485	7.38485	8.28665	8.00167	7.90427	8.63718	8.02518	7.38485
2aebad1f-9325-49fd-a0c8-eb917df6ed11	NC_037641.1:4807000	8.32818	8.62952	7.38485	7.38485	7.38485	9.31599	8.28665	9.92125	9.23295	8.45922	9.198	7.38485
2b00fc09-f20f-4c8c-a0c4-e37a263e529e	NC_037642.1:3297000	7.38485	8.13745	9.07475	8.64791	8.05729	8.33931	8.28665	8.00167	7.90427	7.38485	8.02518	8.26957
2b230036-779e-4c59-b08e-ac416099a56f	NC_037639.1:1742000	8.32818	8.99577	7.38485	8.1504	9.13976	8.90877	8.83734	8.76362	9.04792	8.45922	8.9482	7.38485
2b4b645f-e519-464a-8d7f-83fdf901c736	NC_037638.1:15103000	12.273	11.5088	10.7973	11.9758	11.4238	11.7884	12.0468	11.5173	11.9679	10.874	11.1172	11.247
2b4f5297-ed50-43c4-a598-3655d801dfd0	NC_037638.1:10756000	8.32818	7.38485	7.38485	7.38485	8.05729	7.38485	8.28665	9.03284	7.38485	8.01982	8.64591	7.38485
2b921396-6b2b-4f7b-b4c4-3e40b6589f03	NC_037646.1:9466000	8.32818	7.38485	7.38485	7.38485	8.05729	7.93961	7.38485	8.43238	7.38485	8.01982	7.74025	7.38485
2bca516f-87f6-4c0e-bc3f-84de92ba28e3	NC_037643.1:7084000	8.32818	8.62952	8.18569	9.31088	8.86061	8.90877	8.58811	8.76362	9.23295	8.01982	9.0785	7.38485
2bd1c0f3-b0e9-4c16-a8ad-d2dc57a57659	NC_037638.1:6950000	7.38485	8.62952	8.18569	8.64791	9.37356	9.1267	9.39899	8.00167	7.38485	9.06815	8.26301	9.20827
2bd927ac-1af2-4b46-ba45-e3923a855202	NC_037639.1:14843000	10.7395	11.5088	11.4998	11.7495	12.4059	12.4036	12.6292	12.9842	12.643	13.0107	12.5627	12.1966
2c1ead75-72e1-4556-aa26-c5113344f5cd	NC_037642.1:2196000	7.38485	7.38485	7.38485	7.38485	8.05729	7.38485	7.9051	7.38485	7.38485	7.38485	8.46713	8.26957
2c2bc36c-2654-4659-9c3a-509a08cb8653	NC_037640.1:1445000	7.38485	8.13745	8.18569	9.01714	8.05729	8.90877	8.58811	8.00167	8.28538	8.79558	8.80496	8.81396
2c36e414-0b6d-47aa-bc3a-2a8345be93fa	NC_037645.1:2150000	8.32818	7.38485	8.18569	7.38485	7.38485	7.93961	8.28665	7.38485	8.28538	7.38485	8.26301	7.38485
2c4b1150-9bd3-4772-8701-aabdb35aaf67	NC_037645.1:12518000	8.32818	8.13745	7.38485	7.38485	7.38485	7.93961	7.9051	8.00167	8.28538	7.73699	8.64591	7.38485
2c56ebe9-be39-417c-a09d-928808a1e70b	NC_037638.1:6083000	7.38485	8.13745	8.18569	9.01714	8.05729	8.33931	8.58811	7.38485	7.90427	8.01982	8.64591	8.81396
2c6ea135-ed7b-4d54-9935-aa0cda55a64a	NC_037638.1:27577000	8.32818	8.62952	7.38485	8.64791	7.38485	7.38485	7.9051	8.43238	7.38485	7.73699	7.38485	8.26957
2c90e392-e8c6-4774-b5e9-ea349960c68d	NC_037643.1:8499000	8.32818	8.62952	7.38485	8.1504	8.86061	9.1267	8.28665	7.38485	7.38485	8.45922	8.80496	9.20827
2cf1a67e-6119-4d30-8e0a-3cbc8cccd4cf	NC_037648.1:15585000	8.89375	8.99577	9.07475	8.64791	8.05729	8.33931	9.23493	9.78208	8.58657	9.29731	9.0785	8.81396
2cf5932e-b2de-467e-97ec-f935d31e0c1e	NC_037643.1:12972000	9.29899	10.0805	9.62076	9.31088	9.7512	9.1267	10.5249	9.25963	10.3729	9.89573	9.97657	9.77221
2cfddbd3-a94d-4c2b-b39a-c17f99d26b32	NC_037639.1:14814000	8.32818	7.38485	7.38485	7.38485	7.38485	8.90877	7.9051	7.38485	8.28538	7.38485	8.46713	7.38485
2d16e96b-4254-4623-ba1d-ff97e612036b	NC_037651.1:8412000	8.32818	8.13745	8.18569	8.1504	7.38485	7.38485	7.38485	8.00167	7.90427	7.38485	7.74025	7.38485
2d229646-1609-4086-bd39-8b1f9e5bea0b	NC_037644.1:3950000	8.32818	7.38485	8.18569	7.38485	7.38485	8.33931	8.83734	7.38485	7.90427	7.38485	8.02518	8.26957
2d22fd66-ae4f-4fd0-a832-7c68497d3275	NC_037648.1:461000	8.32818	8.13745	8.18569	8.1504	7.38485	7.38485	7.9051	7.38485	7.90427	7.38485	7.74025	7.38485
2d6fba56-101b-4331-9c7d-c8dacbfaa36e	NC_037642.1:527000	7.38485	9.53024	8.18569	8.1504	9.37356	9.89309	9.23493	9.45556	10.3729	9.66887	10.1644	8.26957
2d7dee53-cd5a-4a43-b99f-feea029f0fc4	NC_037646.1:8628000	7.38485	8.13745	7.38485	7.38485	8.05729	7.38485	7.38485	7.38485	8.28538	7.73699	7.74025	7.38485
2d89b9d4-10a3-4399-8e3d-5e01fdf14e3c	NC_037651.1:5840000	7.38485	8.13745	8.18569	8.64791	8.51415	8.33931	8.28665	8.00167	7.90427	8.01982	7.38485	7.38485
2d9e7739-e312-4050-b6c7-5079d60d37d2	NC_037647.1:7709000	7.38485	8.62952	7.38485	8.1504	7.38485	7.38485	8.58811	7.38485	7.38485	7.73699	8.02518	8.26957
2dc09e51-33fa-4a2a-945e-2e1f618a7fb7	NC_037651.1:5060000	8.32818	9.28762	9.07475	8.1504	8.05729	9.31599	8.83734	9.25963	9.04792	9.39955	9.0785	8.81396
2ddd8e8c-9c61-4ae1-9dfe-80b7ee901919	NC_037645.1:5083000	7.38485	8.13745	8.18569	8.1504	9.37356	8.90877	7.9051	8.43238	8.58657	7.73699	8.26301	8.81396
2de376d0-e9ff-409b-b019-506a7c27623b	NC_037640.1:12655000	7.38485	7.38485	7.38485	7.38485	7.38485	8.65195	8.28665	7.38485	7.90427	8.63718	8.02518	8.26957
2e097aa1-e824-4140-87a7-e1ca2d43bc8c	NC_037638.1:5649000	7.38485	7.38485	7.38485	8.64791	7.38485	8.90877	7.9051	8.00167	7.38485	8.25619	8.02518	7.38485
2e0cef3d-b16c-4675-b325-d41693b1f528	NC_037642.1:8099000	7.38485	8.62952	9.37343	8.64791	8.05729	8.90877	9.04979	9.03284	7.90427	8.25619	8.9482	7.38485
2e3231e2-cd7d-4ecd-9947-5a04a1dd61f9	NC_037645.1:2150000	7.38485	8.13745	8.18569	8.1504	9.7512	9.76899	8.83734	8.76362	11.4753	8.25619	9.30835	9.20827
2e40806c-01a6-4edb-9d50-07f362929be4	NC_037647.1:10315000	7.38485	7.38485	7.38485	8.1504	7.38485	8.33931	8.58811	8.00167	8.28538	7.73699	7.38485	8.26957
2e54be5b-15f7-4168-9ea0-3c3dc296497e	NC_037642.1:10002000	7.38485	7.38485	8.18569	7.38485	8.05729	7.93961	8.28665	7.38485	7.90427	8.01982	8.02518	7.38485
2e6c916c-379c-4cd0-8fe2-a42af3956c1b	NC_037639.1:2469000	8.32818	7.38485	8.69765	7.38485	8.86061	9.1267	7.9051	7.38485	7.38485	7.38485	8.46713	7.38485
2e91b783-3eeb-4eeb-91ac-e689f218e1bb	NC_037648.1:6565000	7.38485	7.38485	7.38485	9.01714	8.05729	8.33931	7.38485	9.03284	7.38485	7.73699	8.26301	8.26957
2eaf13e6-4246-42a7-a42f-0cc4580b04b5	NC_037644.1:8012000	9.61501	10.0805	9.83182	10.2528	10.1793	10.391	10.0195	9.78208	10.4496	10.0917	10.5259	9.51762
2eb94a6a-1fcd-4583-8b09-9588ced3433b	NC_037641.1:8887000	7.38485	7.38485	7.38485	7.38485	8.51415	7.38485	7.9051	8.76362	8.28538	7.73699	7.38485	8.26957
2ecdce22-f540-4b80-ac7f-04450c1bd84c	NC_037641.1:5607000	9.61501	9.73788	10.3258	9.01714	10.509	11.0542	10.5249	10.467	10.3729	10.6845	10.2219	10.343
2ede3b10-d6c4-499c-b5d0-70f8a2527919	NC_037639.1:15989000	7.38485	8.99577	9.37343	8.64791	8.05729	7.93961	9.23493	8.00167	7.38485	8.45922	8.64591	8.26957
2ee7d070-6f82-477a-9a1b-de24c8fc73ab	NC_037641.1:11512000	7.38485	8.13745	8.69765	8.64791	10.4073	7.93961	7.9051	8.00167	10.7819	9.39955	8.80496	8.26957
2f038924-4948-429b-a4ee-2bda26574ce1	NC_037647.1:10252000	8.32818	8.99577	9.37343	8.64791	9.5747	8.65195	9.80223	9.45556	8.58657	9.66887	9.30835	8.81396
2f1ff8aa-1672-4f8d-8849-b333f130cfc3	NC_037642.1:11469000	8.32818	8.99577	9.07475	7.38485	8.86061	8.65195	8.83734	8.43238	8.83561	9.06815	9.0785	7.38485
2f4c0541-b2e3-40ba-9362-96aea518c086	NC_037647.1:4037000	7.38485	8.13745	7.38485	8.1504	8.05729	7.93961	7.38485	7.38485	8.58657	7.38485	8.26301	7.38485
2f6047f5-bffc-4aa9-b272-5d0753186c51	NC_037638.1:3143000	7.38485	7.38485	7.38485	8.64791	8.51415	7.38485	8.58811	8.43238	7.38485	8.25619	7.38485	7.38485
2f6f43af-2575-435f-b68a-cfc5b5a1d7c0	NC_037645.1:2288000	11.8592	10.5893	11.4998	12.3109	12.1777	12.2024	11.6828	12.2825	12.2512	11.9995	12.4825	12.1524
2f73b193-0b6a-4966-9732-c3654c5f0845	NC_037650.1:747000	7.38485	7.38485	8.18569	8.64791	9.13976	8.33931	7.38485	7.38485	7.38485	7.38485	7.38485	7.38485
2fa54ada-3835-403d-ad30-464562750730	NC_037641.1:6978000	7.38485	8.13745	7.38485	8.1504	8.86061	7.93961	8.83734	9.03284	7.90427	8.45922	8.46713	8.81396
2fa5dc52-e03d-44f7-b2bc-208edffb1172	NC_037638.1:9247000	7.38485	7.38485	7.38485	7.38485	8.51415	7.38485	8.28665	8.43238	8.58657	8.25619	8.26301	8.26957
2ffcde31-bb1a-4c8e-b3e8-3cf49b65b214	NC_037638.1:24537000	8.89375	8.13745	7.38485	8.64791	8.51415	8.90877	7.9051	8.76362	7.90427	8.63718	8.64591	9.20827
3007f679-f32d-4528-bdc4-a4c9ef18d3f2	NC_037645.1:1895000	7.38485	8.13745	7.38485	7.38485	7.38485	8.65195	9.23493	8.00167	7.90427	8.25619	8.02518	7.38485
30146661-d5f0-427d-8e02-3be0283149fc	NC_037648.1:4640000	8.32818	8.62952	8.69765	7.38485	8.86061	9.1267	9.91497	9.25963	8.28538	8.79558	9.0785	7.38485
3025fbb1-380d-4752-8689-c4997238452a	NC_037638.1:9263000	8.32818	8.13745	8.18569	8.1504	8.05729	8.33931	8.58811	7.38485	8.28538	8.25619	8.02518	8.26957
30294074-b767-497e-9680-2c7f94c9325b	NC_037640.1:10725000	7.38485	7.38485	8.18569	7.38485	8.05729	7.38485	8.83734	8.00167	7.90427	8.79558	8.46713	8.26957
306bac19-e502-4f29-ad96-3883cf6db2ed	NC_037638.1:14079000	9.29899	7.38485	7.38485	8.64791	8.05729	8.33931	8.58811	8.00167	7.38485	8.25619	7.74025	7.38485
306e9d06-3ecc-4ccf-ad0d-0a2f8a059eda	NC_037644.1:4933000	7.38485	8.62952	8.69765	8.1504	9.13976	8.65195	9.04979	7.38485	9.80001	10.0293	8.9482	8.26957
3099af71-c008-45d5-a667-479739d21188	NC_037646.1:12295000	10.8642	8.99577	10.0159	9.5548	10.1793	10.1132	10.7843	10.7912	11.3204	11.0095	10.2219	10.4921
30b74303-9b05-495e-98f3-9974adfc88c2	NC_037641.1:748000	10.7395	10.8796	9.37343	10.7212	10.0502	11.1568	10.8984	10.3731	10.3729	10.8011	10.4795	9.98854
30cc401b-20d4-4194-b4b4-a65e78e97977	NC_037650.1:11018000	7.38485	8.13745	7.38485	8.64791	8.05729	7.93961	7.38485	7.38485	7.90427	8.25619	8.02518	8.26957
311f7764-8702-477e-a993-7e199420329f	NC_037642.1:13073000	8.32818	7.38485	7.38485	8.64791	8.05729	7.38485	8.83734	8.00167	8.28538	7.73699	8.64591	8.26957
31211cf3-76ee-4255-8722-c7dff3eae2ed	NC_037651.1:9691000	9.29899	8.99577	8.18569	8.64791	8.05729	8.33931	8.58811	8.43238	8.28538	8.93829	8.64591	8.26957
31280cae-29e0-4af7-ae65-108f702ea710	NC_037639.1:4577000	7.38485	7.38485	8.18569	8.64791	7.38485	7.93961	8.58811	8.43238	7.90427	8.63718	8.46713	7.38485
317c13c7-3add-45a2-941a-0b3087463269	NC_037644.1:9545000	7.38485	8.99577	9.07475	8.64791	8.05729	8.33931	8.83734	9.03284	7.38485	8.93829	8.26301	8.26957
31b4488d-fe38-4fdc-8835-51a05eac277e	NC_037648.1:10071000	7.38485	7.38485	8.18569	8.1504	7.38485	7.38485	7.38485	7.38485	7.38485	7.73699	8.02518	7.38485
31d6132f-f452-41f2-9844-152fe8ab7bdb	NC_037644.1:12296000	7.38485	8.13745	9.07475	8.1504	8.51415	7.38485	7.38485	8.43238	8.83561	7.73699	7.38485	7.38485
32156c58-2187-4111-a297-6952326de1e8	NC_037642.1:12090000	8.32818	8.13745	7.38485	8.1504	7.38485	7.38485	8.58811	8.00167	7.90427	7.38485	8.64591	8.81396
324cd65d-01e8-4ed4-b2b6-a2a257a407bf	NC_037638.1:18927000	7.38485	8.99577	9.07475	9.31088	8.05729	8.65195	9.04979	8.76362	9.67775	9.49502	9.0785	8.81396
32502442-cd15-46e4-9b3a-f3917869476c	NC_037647.1:4842000	8.32818	7.38485	7.38485	8.1504	8.51415	9.1267	8.83734	9.25963	9.67775	8.25619	8.64591	8.81396
32600fd2-c9ee-4ee6-b8f9-a8be7c8e3d89	GeneID:113219374	7.38485	8.62952	7.38485	8.1504	8.51415	8.33931	7.38485	8.00167	8.83561	7.38485	7.74025	7.38485
326e530b-4d01-4e35-938a-2dba733e6ea8	NC_037640.1:1285000	7.38485	8.13745	8.69765	9.31088	7.38485	8.90877	7.38485	7.38485	8.58657	8.25619	8.02518	8.26957
32affb5d-8736-4a33-a06e-94fa45064daa	NC_037639.1:1578000	7.38485	8.13745	7.38485	7.38485	8.05729	7.38485	7.38485	7.38485	8.28538	7.73699	7.38485	8.26957
32b02bce-0d2c-403b-ba36-3807ad68610a	NC_037649.1:7832000	7.38485	8.99577	7.38485	7.38485	8.05729	8.65195	8.28665	7.38485	9.04792	7.38485	7.74025	8.81396
32c9c438-6802-46bc-93e2-70b23d733141	NC_037649.1:2035000	8.32818	8.99577	8.69765	7.38485	8.86061	8.33931	9.39899	9.45556	7.90427	8.63718	7.74025	8.26957
32dfa091-f4ee-4d41-ae0f-edb12df03c33	NC_037639.1:15615000	8.89375	8.62952	9.37343	8.1504	8.86061	7.38485	8.28665	9.25963	8.58657	8.63718	8.9482	7.38485
3339ec88-17f7-4350-b778-07a7902b9450	NC_037638.1:24654000	9.87409	9.73788	9.07475	8.1504	8.51415	9.1267	9.91497	9.92125	10.1147	9.29731	9.76063	9.51762
333daefe-1a20-494b-ab91-f530ed629fd8	NC_037647.1:10016000	8.89375	8.62952	8.18569	9.5548	8.05729	8.90877	10.117	9.62804	8.28538	9.29731	9.83626	8.26957
336b38ba-52e2-485d-b9ba-7dc67150ccdf	NC_037642.1:13149000	8.32818	7.38485	7.38485	7.38485	8.51415	7.38485	7.9051	8.00167	7.38485	7.73699	8.64591	9.20827
3371ecd6-01e7-4010-befb-c817cec138c6	NC_037645.1:9083000	7.38485	8.13745	8.18569	7.38485	8.05729	7.38485	7.9051	7.38485	7.38485	7.38485	7.38485	7.38485
337ee011-162b-41c7-897f-5773b5866ace	NC_037649.1:8581000	7.38485	8.99577	9.07475	9.31088	9.7512	8.90877	9.91497	9.25963	8.28538	9.29731	8.46713	8.81396
338e9a32-8682-4feb-ada3-f437f4808bf8	NC_037640.1:646000	7.38485	7.38485	7.38485	7.38485	8.05729	7.93961	7.38485	7.38485	7.38485	8.01982	8.02518	7.38485
339496fa-523f-4f6d-939c-f717dc0bde6c	NC_037643.1:17776000	7.38485	8.99577	9.07475	8.64791	9.13976	9.4833	8.58811	8.00167	10.206	9.06815	9.50657	8.26957
33cad2e6-92ed-40e7-a99a-5769c19993b4	NC_037646.1:11489000	8.89375	8.62952	9.07475	9.31088	8.51415	8.33931	8.83734	9.03284	7.38485	8.45922	8.80496	8.26957
33dda20a-f51f-4e01-bcfd-48114e34483c	NC_037652.1:5235000	8.32818	9.28762	9.83182	9.5548	8.86061	9.89309	9.04979	9.03284	9.67775	9.06815	8.46713	9.77221
33f369db-0c47-4483-a78e-4a5121abfcd8	NC_037650.1:10426000	9.29899	9.28762	9.37343	9.5548	8.51415	9.1267	10.3753	9.62804	9.39693	9.89573	9.68081	8.81396
3426fde1-d48e-4718-9ba3-bc8451c16f87	NC_037646.1:6750000	7.38485	7.38485	8.18569	7.38485	7.38485	7.38485	7.38485	7.38485	8.28538	7.38485	7.38485	8.26957
34348893-2d48-4144-8a55-93a7a6a82aec	NC_037647.1:11685000	10.0937	9.73788	9.83182	9.01714	9.7512	9.63321	10.2084	8.76362	8.28538	9.58456	9.76063	9.98854
345e4e65-c27a-405c-9fd0-5ab50a33a8a6	NC_037653.1:2479000	7.38485	7.38485	8.18569	7.38485	7.38485	7.38485	7.38485	7.38485	8.58657	7.38485	8.02518	8.26957
3460e247-a7b4-40ce-a274-82331953e8d6	NC_037641.1:11175000	7.38485	8.13745	8.18569	9.5548	8.05729	7.38485	9.23493	8.00167	7.90427	8.01982	8.26301	7.38485
34866f9a-a3a7-4b42-90c1-3df1271f9692	NC_037643.1:16062000	7.38485	8.13745	8.18569	7.38485	8.05729	7.38485	9.04979	7.38485	7.90427	8.93829	8.26301	7.38485
34b94dac-f265-4acc-87cd-af0269776792	NC_037645.1:7566000	8.32818	8.13745	8.18569	7.38485	8.05729	8.33931	8.83734	8.00167	7.38485	7.73699	7.74025	7.38485
34b9bad9-15ef-49bc-9fa0-3b349d76a2af	NC_037638.1:9249000	8.32818	10.0805	8.18569	8.1504	9.5747	9.4833	9.39899	9.62804	8.83561	9.18728	8.9482	8.81396
34d8f09a-306a-48af-83a2-ed89144878f6	NC_037651.1:243000	7.38485	8.13745	8.18569	8.1504	8.05729	7.93961	8.28665	8.00167	7.38485	8.01982	7.38485	7.38485
35110e1f-12e1-4eee-93b3-9d953211bb3d	GeneID:100577216	7.38485	7.38485	8.18569	7.38485	7.38485	7.38485	7.9051	8.00167	7.90427	8.25619	7.38485	8.26957
351dbd51-03c3-4a4e-96ef-33fb265214b8	NC_037641.1:11820000	9.29899	8.62952	9.07475	8.64791	8.05729	8.33931	9.04979	7.38485	8.58657	8.93829	7.74025	7.38485
351f50cf-bec6-4af1-9ae8-8d44587fbb42	NC_037639.1:6975000	7.38485	8.13745	8.69765	7.38485	7.38485	7.93961	7.38485	7.38485	8.28538	7.73699	8.26301	7.38485
35298e6f-9c28-4f88-beaf-4909e865773a	NC_037649.1:8559000	7.38485	8.13745	8.18569	7.38485	8.51415	7.93961	8.28665	7.38485	8.28538	8.01982	8.46713	7.38485
35e79693-8ce4-48fb-b476-01c132f074bd	NC_037639.1:158000	7.38485	7.38485	8.18569	8.1504	8.51415	9.31599	7.38485	8.00167	8.28538	8.01982	7.74025	9.20827
35f6b3f2-c9cf-4075-8e2f-8bda781a98f6	NC_037646.1:2801000	8.89375	8.13745	8.69765	8.1504	8.51415	9.1267	9.23493	8.76362	9.80001	8.63718	8.9482	9.20827
362994f0-cd67-4ea1-89e4-71447d10591a	NC_037640.1:2928000	8.32818	8.99577	8.18569	7.38485	7.38485	9.1267	8.28665	8.76362	9.04792	7.73699	8.02518	7.38485
362f81a9-3254-47ab-821a-971ff8947b13	NC_037641.1:7585000	10.0937	9.91935	9.07475	8.64791	8.05729	9.76899	9.23493	9.62804	11.147	8.01982	9.50657	9.98854
36312e5e-2325-4418-b1b3-5660b0900e9b	NC_037638.1:14049000	7.38485	11.1934	9.07475	10.2528	10.0502	10.391	9.54628	11.7591	11.5115	11.3274	10.3819	9.98854
363ebbcf-d88d-42ab-80fc-65921e00b508	NC_037640.1:11944000	7.38485	7.38485	7.38485	8.1504	8.05729	8.90877	7.9051	8.43238	7.38485	7.38485	7.74025	7.38485
364c6161-4cb8-460a-9bad-cdb91f4bf4ae	NC_037643.1:1983000	7.38485	8.62952	7.38485	8.1504	7.38485	7.38485	7.9051	7.38485	7.90427	7.38485	8.26301	8.26957
3659a539-f4ab-41bc-ba3b-817eec6d6e87	NC_037647.1:10014000	8.32818	8.13745	9.37343	9.5548	8.51415	8.65195	7.9051	8.00167	7.90427	9.58456	8.64591	9.51762
366743a4-d75e-4ed7-9356-162b83bd41d2	NC_037652.1:7566000	8.32818	8.13745	7.38485	7.38485	8.05729	8.33931	8.58811	8.76362	7.90427	8.25619	8.80496	8.26957
3671ed3b-6b2d-47bb-be7e-7b99e8f76ce5	NC_037640.1:9467000	8.32818	8.13745	7.38485	7.38485	8.51415	7.38485	8.58811	8.00167	8.58657	9.06815	7.74025	9.20827
36743304-120c-43da-8164-433311be59a5	NC_037651.1:5096000	8.32818	8.62952	7.38485	8.1504	8.51415	7.38485	7.9051	7.38485	7.38485	7.73699	8.02518	7.38485
367b80d4-a73c-48ac-b235-44da57bddb8c	NC_037640.1:8331000	8.89375	9.28762	9.37343	8.1504	9.37356	8.65195	8.58811	8.76362	8.58657	9.824	9.0785	7.38485
3680c556-b07f-4b5b-bfdf-c94e2b01883f	NC_037645.1:11854000	8.89375	8.13745	7.38485	7.38485	7.38485	7.93961	8.28665	8.43238	9.23295	8.25619	8.02518	7.38485
368157a2-13ce-4908-bec3-1a7f8c87b7d7	NC_037639.1:6391000	7.38485	9.53024	7.38485	8.1504	7.38485	8.65195	9.04979	7.38485	7.90427	8.01982	7.74025	7.38485
3690ba74-63ad-4bbf-98bd-de8d584ac356	NC_037638.1:14870000	7.38485	7.38485	7.38485	7.38485	8.05729	7.93961	7.38485	8.43238	8.83561	7.73699	7.74025	8.26957
36915a4b-c600-4972-a56b-863088181279	NC_037645.1:3472000	7.38485	8.62952	7.38485	7.38485	7.38485	7.38485	8.28665	7.38485	8.28538	7.73699	7.38485	8.26957
36acd64d-21c3-4c03-be91-2c424940f258	NC_037639.1:254000	7.38485	8.13745	7.38485	7.38485	7.38485	8.33931	7.38485	8.00167	7.38485	7.38485	8.02518	7.38485
36aef607-8201-4d7d-ab64-953adee8d596	NC_037643.1:15941000	7.38485	8.13745	8.18569	9.01714	8.05729	9.31599	7.9051	8.43238	8.28538	7.38485	8.9482	8.81396
36b6b037-a7c7-45a3-9726-9f6c505ce94b	NC_037652.1:2487000	9.61501	8.13745	7.38485	8.64791	9.13976	8.90877	9.04979	9.03284	7.90427	7.38485	8.46713	8.26957
36db3efd-39f3-401b-90af-e395dd5a29cb	NC_037647.1:9367000	7.38485	7.38485	7.38485	7.38485	7.38485	7.38485	7.38485	8.43238	7.38485	8.79558	8.02518	7.38485
3732ad50-c1d8-445f-a860-1ad1cfa41540	NC_037638.1:11750000	7.38485	7.38485	7.38485	7.38485	7.38485	8.33931	7.38485	8.43238	8.28538	8.45922	8.46713	7.38485
37a2508f-a9c7-4ffa-a254-c3aa47698d73	NC_037642.1:2775000	9.61501	9.28762	9.62076	9.76339	9.37356	10.0074	9.23493	10.6382	9.23295	10.3688	9.76063	8.81396
37a9835c-06a4-4596-8640-9ce5ff0ec1b1	NC_037653.1:1182000	8.32818	8.13745	8.69765	7.38485	9.13976	7.38485	8.28665	8.00167	7.38485	7.73699	8.46713	7.38485
37c3a21d-c6df-41c8-a566-1f828a57595d	NC_037642.1:4723000	8.32818	7.38485	8.18569	7.38485	8.05729	7.38485	7.38485	7.38485	7.90427	7.38485	7.74025	8.26957
38211d87-9521-4766-a4d1-34e667075f59	NC_037639.1:10438000	8.32818	8.13745	8.69765	8.1504	9.37356	8.33931	9.04979	8.76362	8.83561	8.01982	8.80496	9.20827
385a639c-6133-46e5-b870-a49e3acfec20	NC_037648.1:13325000	7.38485	8.13745	7.38485	7.38485	7.38485	7.38485	7.38485	7.38485	7.90427	7.73699	8.26301	8.26957
38afb73e-5041-479d-a741-7ba8e33ab161	NC_037639.1:10320000	8.32818	7.38485	8.18569	8.1504	7.38485	7.93961	7.9051	7.38485	7.38485	8.45922	7.74025	7.38485
38d328cb-f9a5-44b5-8e66-006ac46b40c7	NC_037647.1:129000	8.32818	8.13745	7.38485	7.38485	8.05729	7.93961	7.38485	7.38485	8.28538	7.38485	7.74025	7.38485
38f28698-eac5-4296-ae7b-7de365650722	GeneID:102653851	8.32818	8.13745	7.38485	7.38485	8.51415	7.38485	8.58811	8.00167	7.38485	8.01982	8.02518	8.26957
38fa7295-ceb7-4ebb-8a8e-ba31fdad2dcf	NC_037644.1:12389000	8.32818	7.38485	7.38485	8.1504	8.05729	7.93961	9.04979	8.00167	7.90427	7.73699	8.46713	7.38485
393a06eb-1320-4fc9-8247-ec3af185a6a9	NC_037645.1:1627000	7.38485	7.38485	8.18569	7.38485	7.38485	7.38485	7.9051	8.00167	8.28538	8.01982	7.38485	7.38485
394727db-0af0-4e1d-ace5-290e745ea44e	NC_037648.1:15495000	8.89375	8.99577	8.69765	9.31088	8.51415	8.33931	7.9051	8.43238	9.04792	8.79558	9.198	8.26957
394dd386-3299-41db-a473-e59fc79c77d7	NC_037652.1:2751000	7.38485	8.13745	7.38485	8.1504	8.05729	7.38485	7.9051	8.00167	8.58657	7.73699	8.46713	7.38485
3956ef54-8844-48f0-bfdc-6f38c33a2969	NC_037643.1:9013000	8.89375	10.0805	9.07475	9.01714	7.38485	9.4833	8.83734	8.76362	7.38485	9.18728	8.64591	9.51762
39751e02-d182-41e9-9285-91630928220b	NC_037642.1:512000	7.38485	9.28762	8.18569	8.1504	9.13976	9.63321	9.39899	9.92125	9.67775	9.74852	9.0785	8.26957
39827eb2-33f2-425e-a3af-491ca1f0a9c5	NC_037644.1:8759000	7.38485	8.13745	8.18569	8.1504	8.05729	7.38485	7.38485	7.38485	7.38485	8.01982	7.38485	7.38485
39a38bd8-6d78-4b79-b305-efcb0aa05c12	NC_037638.1:24653000	7.38485	9.28762	9.37343	9.01714	9.13976	9.89309	8.83734	9.92125	9.23295	9.66887	9.30835	8.26957
39a727cc-8326-4059-a67a-d81b4e9183d7	NC_037646.1:11121000	7.38485	8.13745	7.38485	7.38485	8.05729	7.38485	7.38485	8.43238	7.90427	7.73699	7.74025	7.38485
39bdd2db-3b77-4d0c-aed3-1c727832e978	NC_037642.1:13385000	8.32818	7.38485	9.07475	8.1504	7.38485	7.93961	8.28665	7.38485	7.90427	7.73699	8.26301	7.38485
39c6ef91-34db-4469-8b71-1b5a1f797978	NC_037650.1:9109000	7.38485	8.13745	7.38485	8.1504	7.38485	7.38485	7.9051	7.38485	7.38485	7.73699	8.02518	7.38485
39d0f035-55c6-4bfc-b726-a25abc7eaeef	NC_037638.1:1042000	7.38485	7.38485	7.38485	7.38485	8.51415	7.38485	7.38485	8.00167	7.90427	8.25619	7.74025	8.26957
39e7c5fa-0708-464c-ae84-cc9f969f5efd	NC_037638.1:9641000	7.38485	8.13745	8.18569	8.1504	8.05729	7.93961	7.9051	8.43238	7.38485	7.73699	7.74025	8.81396
3a2ac85f-93d1-45e0-9f92-74ab19307b34	NC_037638.1:9065000	8.89375	8.62952	9.37343	8.1504	9.5747	9.31599	9.04979	10.0482	10.206	9.18728	9.50657	9.20827
3a40f444-6b08-472d-bb0a-2585ac09a3b3	NC_037638.1:1762000	8.32818	8.13745	8.18569	8.64791	9.37356	8.33931	8.83734	7.38485	7.38485	8.45922	8.46713	8.81396
3a619589-e0e4-4cea-94ce-b2cdbf3cd47b	NC_037653.1:1596000	8.32818	8.13745	7.38485	8.1504	7.38485	7.38485	7.38485	8.00167	7.90427	7.38485	7.38485	7.38485
3a819f3e-0b22-4092-896e-e468e84c454f	NC_037641.1:9054000	8.32818	7.38485	7.38485	8.64791	7.38485	7.93961	7.38485	8.00167	7.90427	8.01982	7.38485	7.38485
3ade372e-84ed-425b-a555-9152db5154a3	NC_037640.1:4939000	8.89375	8.99577	9.07475	8.64791	8.05729	9.4833	9.67992	9.03284	9.80001	9.18728	9.30835	9.77221
3ae294eb-3b81-4527-b251-17781f3467cd	NC_037640.1:8040000	7.38485	7.38485	8.18569	8.1504	8.05729	7.38485	8.28665	7.38485	7.38485	7.73699	7.38485	7.38485
3b008f0e-ee0e-4155-b7b5-29e919202bd7	NC_037651.1:1480000	9.29899	8.13745	8.69765	7.38485	7.38485	8.33931	8.28665	8.00167	7.90427	7.38485	8.64591	8.26957
3b1bcd47-604a-4882-8c75-26e3eac6ed8c	NC_037638.1:14351000	7.38485	7.38485	7.38485	7.38485	7.38485	7.38485	7.9051	9.03284	7.90427	7.38485	8.26301	8.26957
3b5d005c-bbce-4e2b-94ef-6feae5404e65	NC_037646.1:7065000	7.38485	8.13745	8.18569	9.01714	9.90844	7.93961	9.04979	9.03284	10.0172	8.93829	8.26301	10.343
3b634fef-c70c-49e3-a77b-f39aee100747	NC_037651.1:2054000	8.32818	7.38485	9.07475	9.01714	8.51415	9.1267	7.38485	8.43238	7.90427	8.25619	8.26301	8.81396
3b63a55c-7259-402e-aa83-c262498efc22	NC_037645.1:3495000	7.38485	8.13745	8.18569	8.1504	9.37356	8.65195	9.04979	8.00167	9.04792	8.79558	8.9482	8.81396
3bd58a60-3b1a-40a9-84b4-f1a4427014a8	NC_037647.1:9367000	9.87409	9.28762	10.3258	9.76339	9.7512	10.1132	10.0195	9.92125	9.80001	10.5126	10.2772	9.98854
3bdac7a1-6b68-4aaa-9466-4db2a033601b	NC_037638.1:25620000	8.32818	8.99577	8.69765	7.38485	7.38485	7.38485	7.9051	8.43238	8.83561	8.25619	8.46713	7.38485
3be8228f-bead-47ac-be77-bb9986d225b0	NC_037640.1:307000	8.32818	8.13745	7.38485	8.1504	8.05729	8.33931	7.9051	8.00167	7.38485	7.38485	8.26301	7.38485
3bec3d05-ba1b-4d1e-baa6-993d5f2ca8d8	GeneID:100577074	7.38485	7.38485	7.38485	7.38485	7.38485	7.38485	8.28665	8.00167	8.83561	7.73699	7.74025	8.81396
3c3d4c53-0fe7-4cfa-b1cc-5b7eecabb640	NC_037643.1:7437000	8.89375	8.99577	8.18569	8.1504	8.86061	9.4833	8.28665	8.76362	8.58657	9.06815	9.30835	9.98854
3c6f9da0-a9db-45fc-a48d-c3566c8ed127	NC_037644.1:154000	7.38485	8.13745	7.38485	8.1504	8.05729	7.38485	7.9051	7.38485	7.38485	7.38485	7.38485	7.38485
3c7821c5-b93c-4ebe-a5bb-17a8f48809e3	NC_037645.1:1565000	7.38485	7.38485	7.38485	7.38485	8.51415	8.33931	7.9051	7.38485	8.58657	9.06815	8.02518	8.26957
3cac9eeb-8b24-412d-bee6-d24b7077f9ae	NC_037646.1:1077000	7.38485	7.38485	7.38485	8.1504	7.38485	7.38485	7.9051	7.38485	7.90427	8.01982	7.74025	8.26957
3cbce264-f545-49bf-b990-38e420e97d5c	NC_037643.1:8512000	8.32818	8.13745	7.38485	7.38485	8.05729	7.38485	7.38485	7.38485	7.38485	7.73699	7.38485	8.26957
3cd91cfe-2800-4670-8194-1d701f71c9fa	NC_037638.1:5650000	8.32818	7.38485	7.38485	7.38485	7.38485	8.33931	7.38485	8.00167	7.38485	8.25619	8.02518	7.38485
3d007f8f-11b2-4d90-8e33-b97f0b04252a	NC_037646.1:11084000	8.89375	9.91935	10.4589	9.94559	9.7512	10.391	11.2389	11.0558	10.0172	10.838	10.5709	10.1766
3d011a7e-d453-4529-9649-c4d5ae79761b	NC_037645.1:6532000	8.32818	8.13745	8.18569	9.01714	9.13976	9.31599	8.58811	9.03284	8.28538	8.25619	8.26301	9.20827
3d523121-f070-41b2-b324-dac5b73e36d7	NC_037639.1:7797000	8.32818	7.38485	8.69765	7.38485	8.05729	7.38485	9.04979	8.76362	8.58657	8.01982	9.0785	7.38485
3d652d31-0315-4fea-867e-95c227339e78	NC_037638.1:15184000	8.89375	7.38485	8.18569	7.38485	7.38485	7.93961	8.28665	8.00167	8.28538	8.01982	8.46713	7.38485
3d8a2fa8-e17d-4140-ab97-26cb2ba711ce	NC_037652.1:2501000	7.38485	7.38485	8.18569	8.1504	7.38485	7.38485	7.38485	8.00167	8.83561	7.38485	8.26301	7.38485
3daef692-3672-4963-b3c7-2ec3485823b2	NC_037652.1:9449000	8.89375	10.2255	9.37343	10.1073	9.7512	8.90877	10.2942	8.43238	8.83561	10.2642	9.97657	8.81396
3daf2793-ad28-4325-9d64-f5c2d380cf14	NC_037644.1:12100000	8.32818	8.99577	9.07475	7.38485	7.38485	7.38485	8.28665	8.43238	7.90427	7.73699	7.74025	7.38485
3dbdad47-e7e2-4417-920e-f6367782491b	NC_037648.1:6884000	10.4524	9.28762	9.37343	9.5548	9.90844	9.63321	9.91497	9.45556	9.80001	10.9091	10.2219	9.20827
3e021d47-215f-4b00-8e6e-27957e9696cb	NC_037641.1:11487000	9.87409	10.4779	10.0159	9.31088	9.5747	8.90877	9.80223	9.25963	9.23295	9.29731	10.8147	9.51762
3e045f8a-3097-425c-8e84-bd161fd37577	NC_037645.1:1565000	8.32818	9.73788	9.07475	9.31088	9.37356	9.1267	8.28665	9.25963	9.04792	8.79558	8.64591	7.38485
3e3c9bcd-0ab5-42f2-8bfc-7c1061d59767	NC_037638.1:5142000	8.89375	10.0805	8.18569	9.31088	8.51415	10.0074	9.39899	9.25963	10.7213	9.66887	9.50657	7.38485
3e5fae2f-eda9-4b0a-8e1e-fdb12c606d2b	NC_037646.1:1269000	7.38485	8.13745	7.38485	8.1504	7.38485	7.93961	8.28665	8.00167	8.28538	7.38485	8.26301	7.38485
3eace8ec-3de4-4412-8dca-beb0ece0e7a7	NC_037639.1:1575000	8.32818	7.38485	7.38485	7.38485	7.38485	7.38485	8.58811	7.38485	7.90427	7.38485	7.74025	8.26957
3eb2cee5-ab87-4c1b-bfbb-6dcee1e92c37	NC_037639.1:1248000	7.38485	8.13745	8.69765	8.64791	8.51415	8.65195	8.28665	9.45556	9.91271	9.29731	9.41086	9.77221
3eb92da7-9ab4-4259-9065-7b5b4e9fdd4a	NC_037638.1:11750000	7.38485	8.62952	8.18569	8.1504	8.51415	8.90877	9.39899	8.43238	8.83561	8.79558	8.80496	8.81396
3fa92533-af02-4252-b353-ad5c5e494ff1	NC_037640.1:4336000	8.89375	7.38485	8.18569	7.38485	7.38485	8.33931	8.83734	7.38485	8.83561	8.01982	7.74025	8.81396
3fb8f3ee-2683-40eb-8023-aa18b6ab33f2	NC_037641.1:11172000	9.29899	8.13745	8.69765	8.1504	8.05729	7.38485	7.9051	8.43238	8.28538	8.79558	8.02518	7.38485
3fc176ae-abf3-448d-85e1-7fefd5d691af	NC_037647.1:6408000	7.38485	8.62952	8.18569	8.1504	8.86061	8.33931	8.28665	8.43238	9.39693	9.66887	8.26301	9.98854
3fe17b72-47bd-4316-8654-a691f236ff95	NC_037647.1:11989000	7.38485	8.62952	8.18569	8.1504	7.38485	7.93961	8.58811	8.00167	8.28538	8.25619	8.26301	7.38485
3feb0d12-eef5-49ae-bff1-5747c4f7b05b	NC_037645.1:505000	7.38485	8.13745	7.38485	7.38485	8.05729	8.33931	8.58811	7.38485	7.38485	7.38485	8.02518	7.38485
3ff139cd-7e57-4016-8c70-b6f82cf64cc1	NC_037645.1:2306000	7.38485	7.38485	7.38485	7.38485	7.38485	7.38485	8.28665	7.38485	7.38485	8.25619	8.02518	7.38485
3ffef551-01ef-4a34-aa2f-fe1cccbccd11	NC_037643.1:16370000	7.38485	7.38485	7.38485	7.38485	7.38485	8.33931	8.28665	7.38485	9.67775	8.01982	8.80496	8.26957
401ff72c-3b36-48c9-9f03-c577be5300ba	NC_037645.1:11672000	8.32818	8.13745	7.38485	7.38485	7.38485	7.38485	7.38485	7.38485	8.28538	7.73699	8.02518	7.38485
405b2b48-b84c-438f-87e8-b37774e1fcdb	NC_037650.1:3482000	7.38485	8.62952	8.18569	8.1504	8.05729	9.4833	8.28665	9.03284	9.54416	8.45922	9.30835	7.38485
40764c73-4178-49e9-a7f8-212effb2ee75	NC_037650.1:719000	8.32818	7.38485	9.07475	7.38485	8.86061	8.65195	7.38485	7.38485	7.38485	7.73699	8.02518	7.38485
40e34e5b-e59f-49ca-b99b-385d51faf34b	NC_037638.1:4824000	7.38485	7.38485	8.69765	7.38485	8.05729	8.90877	7.38485	7.38485	7.38485	8.25619	7.74025	7.38485
41313871-54de-49a7-96e7-a133d34267a9	NC_037641.1:12107000	8.32818	8.99577	8.18569	8.1504	8.51415	8.33931	8.58811	8.00167	7.90427	8.01982	8.02518	7.38485
4136f685-c10e-4753-a45d-bc08b2793b10	NC_037645.1:12527000	7.38485	7.38485	8.18569	7.38485	7.38485	7.93961	8.58811	8.00167	7.38485	7.73699	8.46713	7.38485
416c5e5e-97f7-4c4f-85ff-9742e65acd75	NC_037638.1:11853000	7.38485	8.13745	9.07475	7.38485	7.38485	8.33931	7.38485	8.43238	8.28538	7.73699	7.74025	8.26957
418aaa98-e45d-431e-8ba6-379e94cb51a3	NC_037638.1:2153000	7.38485	7.38485	7.38485	7.38485	7.38485	8.33931	7.38485	8.43238	7.38485	8.01982	7.74025	7.38485
41913f31-a2b7-43bb-85ff-c989ec28161a	NC_037638.1:1171000	9.29899	9.53024	9.62076	10.1073	8.86061	9.63321	9.04979	9.45556	9.39693	10.0293	9.59632	8.81396
41a68879-302f-4481-bb93-e51eb25bc0e8	NC_037638.1:9084000	8.89375	10.5893	9.62076	9.5548	10.0502	9.89309	10.2084	9.92125	9.54416	10.3688	9.90812	8.81396
41bccd5f-f39c-46e0-af79-ec33d43d2295	NC_037638.1:24289000	7.38485	7.38485	8.18569	7.38485	7.38485	7.93961	7.9051	8.43238	7.90427	7.73699	8.46713	8.26957
41ff8b7e-1dc1-4809-8a27-1dcd05193b9d	NC_037638.1:19961000	7.38485	8.99577	9.62076	9.31088	8.86061	8.33931	9.54628	8.43238	7.38485	9.29731	9.59632	8.81396
420b8acf-5d91-4b3c-90fd-4e56d66e41d3	NC_037642.1:12777000	8.32818	8.13745	8.18569	8.1504	7.38485	7.93961	7.9051	7.38485	7.38485	8.01982	8.26301	7.38485
42123a45-1fc0-41ed-b08c-853bfa6a7256	GeneID:100578343	8.32818	7.38485	7.38485	8.1504	8.51415	8.65195	7.38485	8.76362	8.83561	8.93829	7.74025	9.20827
4214f508-b3a9-4008-8228-edc6cd7500fe	NC_037643.1:16062000	7.38485	7.38485	8.18569	8.1504	8.05729	7.38485	8.58811	7.38485	8.28538	7.73699	7.38485	7.38485
421e7423-c466-48ea-801d-bcd6914c4b57	NC_037648.1:11445000	8.32818	8.13745	8.69765	8.1504	8.05729	7.93961	9.04979	7.38485	7.38485	8.01982	8.02518	8.26957
42446f2f-9f12-4f85-853f-0f28046fff9d	NC_037644.1:13514000	9.87409	10.0805	10.0159	9.76339	10.509	10.0074	10.5249	9.92125	9.67775	10.6434	10.5259	9.51762
42589a46-b976-44a3-b607-09d6cf2c546b	NC_037644.1:8010000	10.0937	9.53024	10.1792	9.31088	9.37356	9.4833	9.91497	9.62804	9.39693	10.2642	10.1044	9.77221
427c6d2d-4cef-4130-a93c-a232cc1e5b58	NC_037638.1:1760000	7.38485	8.13745	7.38485	7.38485	8.51415	7.93961	7.38485	8.43238	8.83561	7.73699	7.38485	7.38485
4280fa8f-3b67-475d-824a-ef0fa3ee34ac	NC_037646.1:5501000	7.38485	8.13745	8.18569	7.38485	7.38485	7.93961	7.38485	7.38485	7.90427	8.45922	7.38485	7.38485
428c2177-579d-4642-b81b-38c7624e93b6	NC_037651.1:9689000	8.32818	8.13745	7.38485	9.31088	8.05729	8.33931	9.54628	9.25963	8.28538	8.79558	9.198	8.26957
4297d318-dee2-4c2d-9284-3898358f19a2	NC_037639.1:6398000	8.89375	9.28762	8.18569	9.01714	9.5747	7.93961	9.04979	9.78208	8.58657	8.79558	9.30835	8.81396
42badd4e-17b3-400c-93a1-6f90e052b617	NC_037638.1:15886000	8.32818	7.38485	7.38485	7.38485	7.38485	7.93961	7.9051	7.38485	8.28538	8.25619	7.38485	7.38485
42c1c3ab-1513-4588-bea7-48d5be79133b	NC_037646.1:5006000	7.38485	7.38485	7.38485	8.1504	8.05729	8.65195	7.9051	8.00167	7.38485	8.01982	8.26301	7.38485
42c970ba-94a9-4be1-bc80-8dbfba440d6d	NC_037640.1:280000	8.32818	7.38485	7.38485	7.38485	8.51415	7.93961	8.28665	9.25963	8.28538	8.01982	8.46713	9.20827
42d5ca17-c2f0-46c1-bee3-778235786fdd	NC_037649.1:7794000	9.87409	8.13745	8.18569	10.1073	10.0502	9.4833	8.28665	9.25963	10.2919	9.66887	10.2219	10.343
42dcf0db-a0c5-4603-b817-49c654e7264c	NC_037649.1:10752000	8.32818	8.62952	7.38485	7.38485	8.05729	7.38485	7.9051	8.00167	7.38485	8.01982	8.02518	7.38485
42f94b69-fb16-4147-9671-33c2a3a76328	NC_037640.1:2536000	8.32818	8.13745	7.38485	7.38485	7.38485	7.38485	7.38485	7.38485	7.38485	8.01982	8.02518	7.38485
432ec651-ef63-47d0-984b-55ff1b158365	NC_037638.1:3287000	7.38485	8.62952	9.37343	8.1504	9.37356	8.90877	9.39899	9.45556	9.23295	9.74852	9.30835	9.77221
4364809c-87c2-4e21-8f2b-1b9a4e288e59	NC_037644.1:4933000	7.38485	7.38485	8.69765	8.64791	7.38485	7.93961	7.38485	8.00167	8.28538	8.45922	7.38485	8.26957
436745da-96d4-4058-afd5-4863f625cc71	NC_037639.1:11824000	7.38485	8.13745	8.18569	8.64791	7.38485	7.93961	9.23493	7.38485	7.38485	7.73699	8.02518	8.26957
43878f54-bf34-4f5e-8a3a-6e05960f8e31	NC_037648.1:15180000	7.38485	7.38485	7.38485	8.64791	8.05729	7.93961	7.38485	8.00167	8.28538	7.73699	7.38485	8.26957
438aa59d-75c2-4e90-b8ae-839e31de4380	NW_020555880.1:23000	7.38485	7.38485	8.69765	7.38485	8.05729	8.33931	7.38485	8.00167	7.90427	7.73699	7.74025	7.38485
43975fa5-dd6f-4af0-9508-199527c10b20	NC_037639.1:9467000	7.38485	7.38485	7.38485	8.1504	7.38485	7.38485	7.38485	8.00167	7.38485	8.25619	8.02518	7.38485
43b6c2ea-f470-47d8-bc26-79c7290722cc	NC_037649.1:10753000	7.38485	7.38485	7.38485	7.38485	8.86061	7.38485	8.28665	8.76362	7.90427	7.38485	7.38485	7.38485
43bc34ff-5691-4bba-8848-354c3d40659c	NC_037644.1:12379000	9.29899	8.62952	9.37343	9.01714	8.51415	8.90877	8.83734	8.43238	8.83561	8.01982	8.02518	8.26957
43c89d61-87b4-444a-8d4b-34e45ce5985c	NC_037639.1:10194000	7.38485	7.38485	7.38485	7.38485	8.51415	7.38485	8.28665	7.38485	7.38485	8.25619	7.38485	7.38485
43d60c00-51f0-40d1-bc47-3d25bd86d338	NC_037642.1:13386000	8.32818	7.38485	8.69765	7.38485	7.38485	7.38485	8.58811	7.38485	8.83561	8.25619	8.46713	7.38485
43e86953-e49a-4502-8886-fe05ef7053a5	NC_037645.1:3696000	8.32818	8.13745	8.18569	8.1504	7.38485	7.38485	8.58811	8.00167	7.90427	8.45922	8.80496	7.38485
449ce7b6-aac7-4db4-b10a-8e9616d1ee89	NC_037647.1:6488000	8.32818	7.38485	8.18569	7.38485	7.38485	7.38485	7.38485	7.38485	7.38485	7.73699	7.38485	8.26957
44ba3d4d-866e-44e1-8e84-b510250c188f	NC_037639.1:14816000	7.38485	7.38485	8.18569	7.38485	8.05729	8.65195	8.28665	8.43238	7.90427	8.63718	8.26301	8.26957
44c0a07f-bd97-43df-8a96-3a8ad9b9d30d	NC_037642.1:8234000	7.38485	8.13745	8.18569	8.64791	8.05729	8.90877	7.9051	7.38485	7.90427	7.38485	9.0785	7.38485
44c90f0a-8a15-43c7-8972-5b2d68026d9e	NC_037646.1:528000	7.38485	9.53024	9.62076	9.01714	8.86061	8.90877	8.28665	9.03284	9.39693	9.74852	9.50657	7.38485
44d09cfe-bbba-45b2-b30b-7ba018baecd0	NC_037646.1:6845000	8.89375	9.28762	8.69765	9.31088	8.05729	8.33931	8.28665	8.00167	7.90427	9.06815	8.26301	8.26957
44d7b1dd-8233-42b5-8d60-8b650f335ad6	NC_037640.1:13318000	7.38485	8.13745	8.69765	7.38485	8.05729	7.38485	7.9051	7.38485	7.90427	8.63718	7.38485	8.26957
44daa348-9bc1-4740-8dc5-74c766e60949	NC_037649.1:7759000	7.38485	8.13745	7.38485	8.1504	7.38485	8.33931	7.38485	7.38485	7.38485	7.38485	8.26301	8.26957
4511da14-6908-4928-9642-da8a2fa1b8ae	NC_037648.1:3258000	9.29899	7.38485	8.69765	7.38485	8.05729	7.93961	7.9051	8.00167	8.28538	8.25619	7.74025	8.26957
452ea89a-6ba3-4a2f-88dd-1b3e6f5403f2	NC_037640.1:4699000	9.29899	9.28762	9.07475	9.5548	9.7512	8.65195	9.54628	8.76362	10.84	9.06815	9.198	10.6273
453c595e-f3ed-4165-af9b-671eb390634c	NC_037644.1:5634000	8.32818	8.99577	7.38485	8.64791	8.05729	7.38485	8.83734	9.03284	8.28538	8.79558	8.80496	8.26957
453e530a-4d26-492d-bed0-ca441f04af6b	NC_037648.1:5286000	7.38485	8.13745	7.38485	7.38485	8.05729	7.93961	7.38485	7.38485	7.38485	7.73699	7.74025	8.26957
4542b91b-886e-46c4-86c0-50ecd8afe755	NC_037643.1:15004000	7.38485	8.13745	7.38485	7.38485	7.38485	7.93961	8.28665	7.38485	7.38485	7.73699	8.02518	8.26957
45649ae7-43f3-4005-8ec9-88dd26ddd2d8	NC_037640.1:9445000	7.38485	8.13745	7.38485	8.1504	8.05729	7.38485	7.9051	8.00167	8.28538	8.01982	7.74025	8.26957
457690b5-2e6f-47f5-8d4f-fae82f2cfd63	NC_037643.1:16859000	8.32818	8.62952	7.38485	8.1504	8.05729	9.31599	9.23493	7.38485	8.83561	8.79558	8.80496	8.26957
45d2b1fc-2bc4-471f-87c1-f069add6a857	NC_037644.1:12409000	7.38485	8.13745	7.38485	8.1504	7.38485	7.93961	7.38485	8.00167	7.90427	7.38485	8.02518	8.26957
45d6891a-564d-435c-bebd-482aa63fedde	NC_037650.1:10099000	8.32818	7.38485	7.38485	8.1504	8.05729	7.38485	7.38485	7.38485	7.38485	7.38485	8.26301	7.38485
45fbc6d2-7968-4439-9921-00ffb9f0a1b9	NC_037653.1:1272000	8.32818	10.2255	9.07475	9.01714	10.1793	9.63321	10.2084	9.62804	10.1147	9.96406	10.9228	9.51762
462f0361-98da-4881-aba4-93677a1a2b89	NC_037641.1:4497000	7.38485	8.13745	7.38485	7.38485	8.05729	7.38485	7.38485	7.38485	8.28538	7.73699	8.02518	7.38485
4640873d-4328-4b11-a73d-b389e7ca2fe2	NC_037640.1:8314000	7.38485	7.38485	7.38485	7.38485	7.38485	7.93961	7.38485	8.43238	8.28538	8.79558	7.38485	7.38485
465c10d2-7d5a-41e2-9dee-40189a4d565c	NC_037639.1:7799000	9.29899	8.62952	9.37343	7.38485	9.5747	8.90877	9.04979	9.92125	7.38485	9.49502	10.1044	9.20827
46732125-b6b4-4e4f-a05b-2224225d1de1	NC_037653.1:734000	7.38485	7.38485	8.18569	7.38485	8.86061	8.65195	7.38485	7.38485	7.38485	7.38485	7.38485	7.38485
468d8066-4f54-4c3a-97fb-1e9ef7fbec94	NC_037647.1:344000	7.38485	7.38485	8.18569	7.38485	8.05729	7.38485	8.28665	7.38485	7.38485	7.38485	7.74025	7.38485
46962631-ef01-4026-8a66-9c130f24a244	NC_037647.1:5208000	7.38485	7.38485	8.18569	8.64791	8.51415	8.33931	7.9051	8.00167	8.28538	8.25619	8.64591	9.51762
46f10e65-864b-4ad7-a0f7-86d0805ef3a3	NC_037644.1:10542000	8.32818	7.38485	7.38485	8.1504	7.38485	8.33931	7.9051	7.38485	7.90427	8.25619	8.02518	7.38485
46f35764-a1ca-4883-a24e-4d157e486fbe	NC_037647.1:10210000	10.0937	8.99577	10.0159	8.64791	9.5747	9.31599	9.54628	9.92125	10.0172	9.18728	9.59632	9.77221
46f631a6-2024-456c-b653-7cae0fcab50e	NC_037638.1:5702000	8.32818	7.38485	8.18569	8.1504	7.38485	7.93961	8.28665	8.00167	9.80001	8.45922	8.46713	9.20827
4701b486-3390-4057-9666-a1cb0dfe92fa	NC_037647.1:6487000	11.3637	10.8796	11.3706	11.0742	11.5722	11.82	11.3633	11.2265	11.1001	10.6845	11.93	11.549
47320d28-52d9-4561-b16c-c18a66882433	NC_037643.1:16339000	7.38485	7.38485	7.38485	8.1504	7.38485	7.38485	7.38485	8.76362	7.90427	7.38485	8.02518	7.38485
474b4105-ec07-4804-b078-0760fca14751	NC_037652.1:7905000	8.89375	9.91935	9.37343	9.31088	8.86061	9.76899	9.91497	10.0482	9.54416	10.1515	9.97657	9.77221
476bf9d6-34ee-444c-bfaa-757f06a1435e	NC_037648.1:15321000	7.38485	7.38485	8.18569	8.1504	7.38485	7.38485	8.28665	7.38485	7.38485	7.38485	7.74025	7.38485
47bcd4c9-14ed-4ccf-9636-5aab08983a6d	NC_037647.1:2939000	7.38485	7.38485	7.38485	7.38485	7.38485	7.38485	7.9051	7.38485	8.28538	7.38485	8.02518	8.26957
47ddd7e7-e455-4189-a228-acf3d705f113	NC_037646.1:1552000	8.89375	8.13745	7.38485	8.1504	8.05729	7.93961	7.38485	7.38485	7.38485	7.38485	7.74025	7.38485
482adebc-3658-41f9-97bb-4ef17baedf43	GeneID:100578391	7.38485	7.38485	7.38485	7.38485	8.05729	7.38485	7.38485	8.00167	7.90427	8.01982	8.26301	7.38485
48614b1b-cfe0-40c8-b14f-44fc1e985593	NC_037645.1:1565000	8.89375	8.13745	9.37343	9.5548	9.37356	8.90877	8.58811	9.45556	10.2919	9.18728	9.59632	8.26957
486598d2-f4d0-427b-be70-99abdf001321	NC_037647.1:9285000	8.32818	9.53024	9.07475	9.31088	10.1793	10.0074	10.117	10.3731	9.54416	9.58456	10.2772	8.26957
4879c677-3f2f-493c-b074-a501c14d23c5	NC_037653.1:1098000	8.32818	8.13745	7.38485	7.38485	7.38485	7.38485	8.28665	7.38485	7.38485	7.73699	7.74025	8.26957
487e827f-a312-4a52-a109-9d7fe2f8f692	NC_037645.1:2207000	7.38485	8.13745	8.18569	9.5548	8.51415	9.31599	9.23493	9.45556	9.67775	8.93829	8.9482	9.51762
48b47b64-2972-42b2-9c9a-833320a78ace	NC_037643.1:16684000	9.29899	9.28762	9.83182	9.94559	8.86061	10.1132	9.91497	10.5552	10.4496	10.874	10.7379	9.20827
48f94ce8-0e76-4d80-853b-29396a2bfef8	NC_037647.1:8689000	8.89375	8.99577	8.18569	7.38485	8.86061	9.76899	8.58811	9.25963	9.80001	8.93829	9.68081	9.20827
4913ab79-63ac-414e-9a5c-b30d581da0b6	NC_037639.1:10432000	7.38485	7.38485	8.69765	8.1504	7.38485	7.38485	7.9051	7.38485	8.28538	7.38485	7.74025	8.26957
49186c1c-2cb5-4b6a-be4c-6ef3d87e2088	NC_037644.1:9404000	7.38485	7.38485	7.38485	7.38485	8.51415	7.93961	7.38485	7.38485	7.38485	8.25619	8.02518	8.26957
49599d18-ef8b-48d4-ba03-b9c0ba34062e	NC_037645.1:1936000	8.89375	9.73788	9.37343	9.01714	10.509	9.31599	9.67992	9.92125	9.54416	10.1515	9.90812	8.81396
4972b7cc-5510-4475-83b3-0f03a95bd292	NC_037639.1:4423000	7.38485	8.13745	7.38485	7.38485	8.05729	7.38485	7.9051	7.38485	7.90427	8.01982	7.74025	7.38485
498323d0-214f-46a8-b249-83fc465dc4cc	NC_037644.1:8399000	10.7395	10.5893	10.7973	10.8178	10.7772	11.2055	10.8425	11.1718	11.279	11.4516	11.558	11.247
499ae7e4-db3c-4451-8567-ccb8a41546c5	NC_037649.1:4019000	7.38485	9.73788	10.0159	9.94559	9.90844	9.89309	9.80223	9.92125	10.658	10.0293	9.41086	8.81396
499e9349-8814-4018-b5f9-79af822d9ee4	NC_037644.1:12727000	8.32818	9.91935	9.07475	8.1504	8.51415	9.4833	9.80223	8.43238	8.28538	9.49502	9.198	9.20827
49c7d0a5-fdd0-49d0-9371-161345d42299	NC_037643.1:6481000	8.89375	8.13745	8.69765	9.01714	8.51415	9.31599	8.83734	8.00167	7.90427	9.29731	8.9482	9.20827
49d94864-0c2a-41e0-bbcf-8f09a3823156	NC_037652.1:6554000	8.32818	9.53024	7.38485	8.1504	8.05729	8.65195	9.23493	8.76362	9.39693	9.29731	8.80496	7.38485
49e5e3ab-a235-43f4-b226-a96622cced28	NC_037639.1:51000	8.32818	7.38485	7.38485	8.1504	7.38485	7.93961	7.38485	7.38485	7.38485	8.01982	7.74025	7.38485
49fb3a0c-b9d3-477b-84ef-0c4f716ebded	NC_037638.1:11896000	7.38485	8.13745	7.38485	7.38485	7.38485	7.38485	7.38485	8.00167	7.90427	8.01982	7.38485	9.20827
4a2c0ca1-d102-4c15-b43e-f673833bd32f	NC_037639.1:13373000	7.38485	7.38485	7.38485	8.1504	7.38485	7.93961	7.9051	8.00167	8.58657	8.45922	7.74025	7.38485
4a497337-1b25-460a-a885-afb090b09b86	NC_037640.1:9582000	7.38485	7.38485	7.38485	7.38485	8.86061	7.38485	8.28665	8.76362	8.58657	8.25619	7.74025	8.81396
4a5251d1-2f0b-4dfe-ae7c-d6b064677037	NC_037653.1:5284000	9.29899	7.38485	9.07475	8.64791	8.51415	9.4833	9.39899	9.25963	9.04792	9.29731	9.198	7.38485
4a8d45ab-b7bb-4908-9f4f-6d9e611401d0	NC_037652.1:9341000	7.38485	7.38485	7.38485	8.64791	8.05729	7.93961	8.58811	9.03284	8.83561	8.45922	8.02518	7.38485
4ad78ab0-868a-4646-b5ff-1c14feba98ea	NC_037649.1:3246000	7.38485	7.38485	7.38485	7.38485	8.05729	7.93961	7.9051	7.38485	9.04792	7.73699	8.64591	7.38485
4b46e3ad-8dca-4fa2-a637-6d80f4c64636	NC_037638.1:25029000	7.38485	7.38485	7.38485	8.1504	7.38485	8.33931	7.9051	8.00167	8.58657	8.25619	7.74025	7.38485
4b491cc8-7243-4156-af1f-111768bc5d37	NC_037642.1:13481000	12.972	13.1689	12.0141	13.0686	13.2576	13.2246	13.1959	13.2712	13.8461	13.5668	13.9737	12.6735
4b4aeb80-3dfa-4b58-aea3-dbdd09a4184d	NC_037646.1:10068000	8.32818	8.62952	8.18569	8.1504	8.86061	8.33931	8.28665	8.76362	8.28538	8.25619	9.0785	9.20827
4b513587-2315-47d9-9b95-34542a354c53	NC_037644.1:8574000	8.89375	8.62952	8.69765	9.01714	9.5747	9.4833	9.39899	9.25963	7.38485	8.79558	10.1644	7.38485
4b6c48a5-6230-444b-aad5-00d6cec3611c	NC_037653.1:1315000	7.38485	8.13745	8.18569	7.38485	7.38485	7.93961	8.28665	8.00167	7.38485	8.01982	7.38485	7.38485
4b77fc62-5790-4757-950a-f8d51102d7dc	NC_037643.1:14701000	9.29899	8.13745	7.38485	7.38485	8.05729	7.93961	7.38485	7.38485	7.38485	7.73699	7.38485	7.38485
4b9ab9fe-8b80-4fb5-bb88-5de3802d7b6b	NC_037640.1:1465000	8.32818	8.13745	8.69765	7.38485	8.05729	9.1267	8.28665	8.43238	9.39693	8.63718	8.9482	9.51762
4bb44425-2b26-49f5-9e34-d73e9cb2f96b	NC_037640.1:2196000	7.38485	8.13745	8.18569	7.38485	8.05729	8.90877	9.04979	8.43238	7.90427	8.79558	8.64591	8.26957
4bb575a4-65c8-4207-bcd3-4352e7feb949	NC_037639.1:49000	8.32818	7.38485	8.18569	7.38485	8.05729	7.38485	7.9051	8.00167	7.38485	7.38485	7.38485	7.38485
4bcf90ee-9471-455e-ac26-fec1a2c0c567	GeneID:100578343	8.32818	7.38485	7.38485	7.38485	7.38485	7.93961	8.28665	7.38485	7.38485	7.73699	8.26301	8.26957
4c0ec466-b245-4425-9187-1f5445112a44	NC_037649.1:7946000	8.32818	8.13745	7.38485	7.38485	7.38485	7.93961	7.9051	7.38485	8.28538	8.01982	7.38485	7.38485
4c250a41-4a90-447a-9f24-c16722dc5697	NC_037647.1:49000	7.38485	8.62952	8.69765	7.38485	7.38485	7.38485	7.9051	8.00167	8.28538	7.73699	8.02518	7.38485
4c4254bd-4200-47ef-b29f-ee1ff1ef4eab	NC_037642.1:12962000	8.89375	8.99577	9.62076	9.31088	9.37356	9.1267	8.28665	9.03284	8.58657	8.79558	8.46713	8.81396
4c6a26a8-70cc-4a5f-8478-dd034219cd88	NC_037644.1:291000	7.38485	8.13745	8.18569	7.38485	8.05729	7.38485	7.38485	7.38485	7.38485	7.73699	7.38485	7.38485
4c6a4af0-ceb7-49d2-a98f-a0ea2e982287	NC_037645.1:12175000	7.38485	7.38485	7.38485	7.38485	8.05729	7.93961	7.9051	8.00167	8.83561	7.38485	8.26301	7.38485
4cbda480-5c5c-47a9-b957-a4015ada02b5	NW_020555822.1:15000	8.32818	7.38485	7.38485	7.38485	9.13976	7.38485	7.38485	8.00167	7.90427	7.38485	8.02518	8.81396
4ced62e6-ba07-4050-9086-bc5ec96f5c82	NC_037642.1:10000000	7.38485	7.38485	7.38485	8.1504	8.05729	7.93961	8.28665	8.43238	7.38485	8.25619	7.38485	8.26957
4d099249-4398-4cbe-a7b3-a5e78b6c4360	NC_037645.1:11750000	7.38485	8.13745	7.38485	7.38485	8.05729	8.33931	7.9051	7.38485	8.58657	7.73699	8.26301	8.26957
4d1b620b-8d2b-41b2-944f-bc84759da7c9	NC_037652.1:6597000	9.29899	8.13745	9.62076	9.01714	8.86061	8.33931	9.04979	7.38485	7.38485	8.45922	8.64591	7.38485
4d4a72d3-c556-4ce9-bee3-9eb9705ec12d	NC_037642.1:9472000	7.38485	8.13745	8.69765	7.38485	7.38485	7.38485	7.38485	8.00167	7.90427	8.25619	7.38485	7.38485
4d4b10b5-b0dd-434d-8d64-6a940ed146dc	NC_037639.1:2516000	8.32818	7.38485	7.38485	9.01714	8.05729	8.90877	8.28665	7.38485	8.28538	8.25619	8.64591	9.20827
4d55a814-5ef4-4b9c-93c7-babd1fe0f07e	NC_037646.1:1636000	7.38485	7.38485	8.18569	7.38485	7.38485	7.38485	8.28665	7.38485	7.38485	7.73699	7.74025	8.26957
4d56f515-f497-461b-897e-cdb00d9872dd	NW_020555821.1:28000	7.38485	7.38485	7.38485	8.64791	8.86061	7.93961	7.9051	7.38485	9.04792	7.38485	8.02518	9.77221
4e05ab79-0302-4ef7-9b7a-aa4bc785cdc3	GeneID:113219365	7.38485	8.13745	7.38485	7.38485	8.05729	8.65195	7.38485	7.38485	7.38485	7.38485	7.38485	7.38485
4e3840ab-032f-49fc-847f-6cb9855bb0e2	NC_037643.1:15202000	7.38485	8.13745	8.18569	8.1504	8.05729	7.93961	8.83734	8.76362	9.39693	7.38485	9.0785	8.81396
4e3871c3-8b81-44f1-875b-47e14a678d9b	NC_037646.1:11106000	7.38485	8.13745	7.38485	8.64791	8.05729	7.93961	8.28665	7.38485	7.90427	8.63718	7.38485	7.38485
4e6a07ce-eda9-4ff6-8c2c-17ff43fac281	NC_037643.1:17099000	7.38485	8.13745	7.38485	7.38485	8.51415	8.33931	7.38485	7.38485	7.90427	7.73699	7.74025	7.38485
4e823b62-15da-46d9-9c31-3f0c7bed05aa	NC_037647.1:7693000	8.32818	7.38485	8.18569	7.38485	7.38485	7.93961	8.28665	7.38485	7.38485	8.25619	7.74025	7.38485
4e882f0a-bb51-401e-8086-95d307584f29	NC_037651.1:9454000	7.38485	10.2255	10.1792	9.01714	9.5747	8.90877	9.23493	8.76362	8.58657	9.39955	9.50657	7.38485
4e8cc67e-c7f0-4ecd-99c4-eb41b3491fd3	NC_037647.1:9368000	7.38485	7.38485	9.07475	7.38485	8.05729	7.93961	7.9051	8.43238	7.38485	8.01982	7.74025	7.38485
4ec767f5-13bc-4589-86d8-803c1e77b1aa	NC_037640.1:657000	7.38485	7.38485	8.69765	7.38485	8.86061	7.38485	7.9051	7.38485	8.28538	7.38485	7.74025	8.81396
4eced0a6-1262-47ea-8386-fb21b1f2f716	NC_037644.1:2948000	9.29899	9.28762	8.69765	9.5548	9.13976	9.1267	8.28665	7.38485	7.38485	9.29731	8.46713	7.38485
4ede24ee-fc1f-4f15-a541-5b1c0a688efa	NC_037644.1:9641000	7.38485	7.38485	7.38485	8.1504	7.38485	7.93961	8.58811	9.03284	8.83561	7.73699	8.02518	8.81396
4edfde8c-dce6-4b4f-96c3-21d5c7facc07	NW_020555812.1:000	7.38485	7.38485	7.38485	7.38485	7.38485	8.33931	7.38485	8.43238	7.90427	7.73699	8.46713	8.26957
4efbd70d-b76d-4545-bc2e-4cfc7dcc2a2e	NC_037643.1:7038000	8.32818	7.38485	8.69765	8.64791	8.51415	7.93961	8.83734	7.38485	8.83561	8.25619	8.26301	7.38485
4f2e9dea-3aa8-4fdb-a188-01b6032978b4	NC_037645.1:6501000	8.89375	7.38485	8.18569	9.01714	8.51415	9.31599	8.28665	8.43238	8.58657	8.63718	8.80496	8.81396
4f589376-5b22-41ec-a20b-230f3df89e92	NC_037645.1:11799000	8.32818	8.62952	8.69765	7.38485	8.86061	8.33931	8.28665	10.0482	9.39693	9.89573	8.9482	8.26957
4f6e724d-7c75-49dc-b91d-9f95f83ed183	NC_037642.1:10023000	7.38485	7.38485	8.18569	9.01714	8.05729	8.33931	8.28665	8.00167	7.38485	8.63718	8.80496	8.81396
4fa876c6-6827-4bf2-af01-9c3b5d424abd	NC_037645.1:511000	10.0937	8.99577	8.69765	8.64791	9.7512	9.31599	9.80223	9.45556	8.83561	9.58456	9.68081	9.51762
4fdc3da3-0d7c-4e74-a52c-e90aefd08fcb	NC_037652.1:4888000	8.32818	7.38485	8.18569	7.38485	8.05729	7.93961	7.38485	7.38485	7.38485	7.38485	7.74025	7.38485
502efb89-b815-4ea7-8ef9-12f67ffe1a20	NC_037641.1:11583000	7.38485	8.13745	7.38485	8.1504	7.38485	7.38485	7.38485	7.38485	8.58657	7.38485	7.38485	8.81396
505c8b9e-1ee7-4e66-af7b-6e02ac8579b1	NC_037648.1:6412000	7.38485	8.13745	8.18569	7.38485	8.05729	7.93961	7.9051	7.38485	7.90427	7.73699	8.02518	7.38485
5072fafb-3c51-4af9-9bc4-2800e58ed25b	NC_037639.1:13118000	8.89375	10.0805	11.1521	10.2528	9.90844	10.0074	8.83734	10.1648	9.80001	10.209	9.90812	9.98854
507ecfd5-9e3f-40b4-b794-99e50ea392c6	NC_037646.1:1025000	7.38485	7.38485	8.18569	8.1504	7.38485	8.33931	8.58811	8.00167	8.83561	7.38485	8.02518	9.51762
508da78e-0908-4569-a4f0-ba49e0e336cd	NC_037638.1:10604000	7.38485	8.13745	7.38485	7.38485	8.05729	7.38485	7.9051	7.38485	8.28538	7.38485	7.38485	7.38485
5145b24d-2c88-45c1-bc43-6f9d1d5652ea	NC_037652.1:2698000	9.61501	7.38485	8.69765	8.1504	9.13976	8.33931	7.38485	8.00167	8.28538	8.93829	9.68081	7.38485
5176834c-a37b-4826-ba76-b26f6bfee882	NC_037650.1:4172000	7.38485	8.13745	7.38485	8.1504	7.38485	8.90877	8.28665	8.00167	8.28538	7.73699	8.26301	8.26957
51b0ab09-2b74-491c-8534-1b2eeae3dd2e	NC_037639.1:10412000	7.38485	7.38485	7.38485	7.38485	7.38485	8.65195	8.58811	8.00167	8.58657	8.25619	8.46713	7.38485
51f9ff6f-6275-42e8-8992-0f676a1921e0	NC_037642.1:13415000	8.32818	8.13745	7.38485	7.38485	7.38485	7.93961	8.83734	7.38485	8.28538	8.01982	7.74025	9.20827
521687c8-5392-4b4a-9fa5-f405eb6924c2	NC_037648.1:9854000	9.61501	9.73788	8.69765	9.01714	9.7512	10.1132	10.117	9.92125	10.206	10.209	9.59632	9.77221
52191cce-511b-4455-90d6-198d97d52810	GeneID:100578173	7.38485	7.38485	7.38485	7.38485	8.51415	7.38485	7.38485	7.38485	8.58657	7.38485	7.74025	8.81396
521b49ff-3f79-4350-ba4b-f67a2ae8f131	NC_037647.1:4862000	7.38485	7.38485	7.38485	8.1504	8.51415	7.38485	7.38485	7.38485	7.90427	7.73699	8.26301	7.38485
522895ae-8a46-4e50-95f8-65935cae8144	NC_037647.1:10015000	7.38485	8.62952	8.18569	8.1504	7.38485	7.38485	8.58811	7.38485	7.90427	8.01982	8.02518	8.26957
523b6da8-12bf-44b2-8505-9129a1782aa7	NC_037648.1:6992000	7.38485	7.38485	8.18569	8.1504	8.51415	7.38485	7.9051	7.38485	7.38485	8.25619	8.02518	7.38485
5258c43a-67f9-4d97-b02c-01bc8dbb3723	NC_037638.1:25325000	7.38485	7.38485	7.38485	7.38485	8.05729	7.38485	7.9051	7.38485	7.38485	8.01982	8.02518	8.26957
528e2023-cdb8-4e17-86d3-7b705fd00d49	NC_037644.1:9549000	7.38485	7.38485	7.38485	8.1504	7.38485	7.38485	7.38485	9.03284	7.90427	8.45922	8.02518	8.26957
5293570a-e52c-4a59-aeaf-3b7d98276053	NC_037638.1:21044000	7.38485	8.13745	7.38485	7.38485	8.51415	7.38485	8.58811	8.00167	8.28538	8.63718	8.64591	8.81396
52c1b37c-b355-4dac-b662-383ca627e3bb	NC_037648.1:10524000	7.38485	9.73788	9.83182	8.64791	8.05729	7.93961	9.67992	9.03284	8.83561	9.18728	9.198	8.26957
52dd024c-52e0-4d26-af28-589aad5a7f77	NC_037650.1:10054000	7.38485	8.62952	8.69765	8.1504	8.05729	8.65195	8.83734	9.03284	7.90427	8.63718	8.46713	8.26957
52e9f267-08ee-4e70-89d6-7d0c526b16ee	NC_037638.1:2269000	7.38485	7.38485	7.38485	7.38485	8.51415	7.38485	7.38485	8.00167	7.90427	7.38485	8.02518	8.26957
530cc4b2-d3be-4329-8fb9-00e565a82808	NC_037641.1:10023000	8.89375	8.99577	9.07475	9.31088	8.51415	8.90877	9.39899	9.45556	8.83561	9.66887	8.26301	8.26957
530d2344-7d59-4e03-a1ec-3b6ee727d018	NC_037645.1:7731000	7.38485	8.13745	7.38485	8.1504	7.38485	7.38485	7.9051	7.38485	8.28538	8.01982	7.74025	7.38485
530f4e11-a054-4551-9096-69ab77f0a498	NC_037640.1:4593000	7.38485	9.53024	8.18569	8.1504	9.7512	8.65195	9.23493	9.45556	9.67775	8.63718	9.41086	8.26957
53124f4b-f09c-4c12-9e33-b47044c1c4d6	NC_037638.1:14070000	7.38485	8.13745	7.38485	8.1504	8.05729	9.1267	8.58811	8.43238	7.90427	8.63718	8.46713	8.26957
531da2da-e3c3-47e5-8025-5a309b482035	NC_037638.1:1792000	7.38485	7.38485	10.0159	8.1504	8.51415	8.33931	9.04979	8.00167	7.90427	7.73699	8.9482	8.81396
53539058-4a60-456b-9ca0-791db868e021	NC_037644.1:5880000	8.89375	8.62952	8.18569	9.31088	9.37356	8.33931	9.54628	9.78208	8.58657	9.49502	9.0785	8.26957
53732f2f-cc77-44e5-9d8c-eedddaa09562	NC_037643.1:10855000	7.38485	9.28762	9.07475	8.64791	8.86061	9.63321	9.39899	8.00167	9.04792	9.29731	9.50657	8.81396
538545fe-d711-47f9-9cfa-3a3cd65780e8	GeneID:100576277	8.89375	7.38485	7.38485	8.64791	8.05729	8.33931	7.38485	8.00167	8.28538	8.25619	8.64591	8.26957
53be6c3d-cda8-4302-9bda-26e7de38579f	NC_037647.1:10985000	8.89375	8.13745	8.18569	7.38485	8.51415	8.65195	8.28665	9.25963	8.83561	9.18728	9.198	9.51762
53cdf1a8-302a-4c04-95be-6bbaf12429df	NC_037648.1:13287000	8.89375	8.99577	8.69765	8.64791	8.51415	8.90877	9.04979	8.43238	8.28538	8.93829	8.80496	8.26957
53d34c7f-4c4c-4203-9a17-46de2c5b0024	NC_037649.1:8550000	8.32818	8.62952	9.07475	8.1504	9.13976	8.65195	8.58811	8.76362	7.90427	8.45922	8.26301	7.38485
53d48d9b-d0cf-40d5-b3f3-50618e527136	NC_037648.1:15077000	7.38485	8.99577	8.18569	7.38485	8.51415	8.90877	8.28665	7.38485	9.04792	8.25619	8.02518	7.38485
54461a25-78a8-497a-9cc7-47b9924c26c0	NC_037638.1:5141000	7.38485	7.38485	7.38485	8.64791	8.51415	7.93961	8.58811	9.25963	9.23295	8.45922	8.02518	9.20827
5459beb0-ce0d-4088-9306-f2478fc02c1a	NC_037638.1:8245000	8.32818	7.38485	8.18569	7.38485	8.05729	8.90877	8.58811	8.43238	9.39693	8.79558	8.64591	7.38485
545f3fa3-62ff-493d-979e-905a10742b10	NC_037645.1:12346000	8.89375	8.62952	8.69765	9.76339	8.05729	8.90877	9.91497	9.92125	9.54416	9.58456	9.0785	7.38485
548a9a38-5176-44c8-8355-5b148ffd63e8	NC_037642.1:528000	7.38485	8.99577	8.18569	8.1504	8.05729	8.33931	8.28665	8.43238	8.28538	8.63718	8.46713	7.38485
548b9a95-44d2-446b-829c-31e3bb0cbca6	NC_037650.1:3015000	7.38485	8.13745	7.38485	8.1504	7.38485	8.90877	8.58811	8.00167	7.90427	7.38485	8.26301	7.38485
549990bb-30ca-4f79-ba4f-653b976da0ce	NC_037638.1:9346000	8.32818	8.13745	7.38485	8.1504	7.38485	7.38485	7.38485	7.38485	7.90427	8.01982	7.38485	8.26957
54cf1b78-97cf-4be0-9b54-b7cb8c5a14cf	NC_037638.1:1646000	7.38485	8.13745	7.38485	9.31088	8.51415	8.65195	9.04979	8.00167	7.38485	8.01982	8.80496	7.38485
54e18b64-4440-4155-87a7-f9b6a22f1683	NC_037645.1:511000	8.89375	7.38485	7.38485	8.1504	8.05729	7.93961	8.58811	8.76362	8.58657	8.01982	8.26301	9.20827
54e52ea5-1720-42b2-9727-7602b4044714	NC_037650.1:10726000	8.32818	8.99577	7.38485	7.38485	8.51415	7.93961	9.39899	9.92125	10.7213	10.2642	8.02518	9.51762
553c7b4d-a931-42cc-b8aa-7af69c786d87	NC_037648.1:9851000	8.32818	7.38485	7.38485	8.1504	7.38485	7.38485	8.83734	7.38485	7.38485	7.38485	8.02518	7.38485
557b23b1-be64-49b7-b1fa-fe728e04f243	NC_037645.1:12008000	8.32818	7.38485	8.18569	8.1504	8.05729	8.33931	7.9051	7.38485	8.28538	7.38485	7.74025	8.26957
55a558b5-821a-48e0-997a-e633befd63b2	NC_037650.1:11109000	7.38485	7.38485	7.38485	7.38485	8.05729	7.38485	7.9051	8.00167	7.38485	8.01982	7.38485	8.26957
55ea0c8e-6167-4df7-b7a6-0d4956fbff78	NC_037638.1:5968000	7.38485	8.13745	7.38485	7.38485	7.38485	8.65195	7.9051	8.43238	7.38485	7.38485	7.38485	7.38485
55fd1dbf-d304-4734-812c-42d9aecd7fbb	NC_037649.1:8581000	11.2767	11.1211	11.4366	11.5943	11.6633	11.1065	11.9174	10.994	11.147	10.838	12.1084	12.1069
561810fe-fd24-41f7-b514-3e467b534bc7	NC_037651.1:2351000	8.89375	8.99577	8.18569	8.1504	8.51415	8.33931	7.9051	7.38485	8.28538	8.79558	8.46713	8.26957
561a2885-2216-4805-a423-251cf4a9ad2b	NC_037644.1:840000	9.29899	9.73788	9.83182	9.31088	10.509	9.63321	9.91497	9.78208	7.90427	9.49502	10.4795	9.20827
5689cac7-e7bc-4601-8af8-a49f1fd07c95	NC_037640.1:12081000	8.32818	8.13745	8.18569	8.1504	8.05729	8.33931	9.04979	8.43238	8.28538	8.63718	8.80496	8.81396
568ed5f8-6695-412e-b09b-e4b892ad6bb2	NC_037638.1:14018000	7.38485	7.38485	7.38485	8.1504	8.05729	8.33931	8.28665	7.38485	7.38485	8.25619	8.02518	7.38485
5690c4b3-03ba-48f8-92d0-00f52bf6ad31	NC_037652.1:3639000	7.38485	7.38485	8.18569	8.1504	7.38485	7.38485	7.9051	7.38485	7.38485	8.01982	7.74025	7.38485
569171ca-a916-4506-83b9-e703c45eb4af	NC_037640.1:10040000	7.38485	7.38485	9.07475	9.31088	7.38485	7.38485	8.83734	8.76362	8.28538	9.06815	8.46713	8.81396
569b14ba-a212-43b2-9645-fd01ff91615b	NC_037638.1:14901000	9.29899	9.91935	9.83182	10.3849	9.90844	9.89309	10.3753	10.3731	10.5225	10.1515	10.1644	10.1766
56d577e1-e6a7-4fef-8536-6d874193746f	NC_037646.1:12001000	9.29899	9.53024	9.07475	8.64791	8.05729	7.93961	8.58811	8.00167	7.90427	9.58456	8.64591	7.38485
56f5b724-e68b-4937-a4c6-17ff949c3ead	NC_037644.1:13528000	8.32818	7.38485	7.38485	8.1504	7.38485	7.93961	7.9051	8.43238	7.38485	8.01982	8.26301	7.38485
57088ce8-36ee-443a-88db-ba0d3dc03fac	NC_037644.1:5633000	7.38485	8.62952	7.38485	8.64791	8.05729	7.38485	7.38485	7.38485	9.39693	7.73699	8.64591	8.26957
57ca23a1-0c00-4d25-a7d7-a73fc1be3920	NC_037651.1:6796000	10.2842	9.28762	9.07475	9.31088	9.5747	9.4833	8.83734	9.03284	9.54416	10.5575	10.3305	8.81396
57d485f8-5092-4a77-be80-f3840e63d7d1	NC_037647.1:2773000	7.38485	7.38485	7.38485	7.38485	8.05729	7.93961	7.38485	7.38485	8.28538	8.01982	8.02518	8.26957
57e00c2e-e649-4116-a3ba-0ae026c1a6b9	NC_037645.1:5137000	7.38485	8.13745	9.37343	7.38485	8.05729	8.33931	7.9051	8.43238	8.58657	7.73699	7.74025	8.26957
57f1f4a2-09e7-429d-bf33-f4e75d84f2a5	NC_037650.1:9107000	7.38485	7.38485	7.38485	7.38485	7.38485	8.33931	7.9051	8.43238	7.38485	7.73699	7.74025	8.81396
5841744b-11b4-4f66-b181-dfd72c98c5a9	NC_037643.1:15001000	8.32818	7.38485	7.38485	8.64791	7.38485	8.33931	7.38485	7.38485	7.38485	7.73699	7.38485	7.38485
58760267-291c-43e4-ae79-30ad50bc9c44	NC_037648.1:5137000	7.38485	8.13745	7.38485	7.38485	7.38485	7.38485	7.38485	8.00167	7.38485	8.01982	8.26301	8.26957
588e0b49-dd03-4def-aa74-a8915b57819d	NC_037639.1:1700000	7.38485	8.62952	7.38485	7.38485	7.38485	8.65195	8.28665	8.00167	9.39693	7.38485	8.02518	7.38485
58aecc70-1a19-4b41-878c-22ed409dc96f	NC_037645.1:3605000	7.38485	8.13745	8.18569	7.38485	7.38485	8.33931	7.38485	7.38485	7.38485	8.01982	7.38485	7.38485
58b3a255-f2f6-41a3-8ddb-9683a5c4f593	NC_037640.1:9465000	7.38485	8.62952	8.18569	7.38485	8.86061	7.93961	8.58811	8.76362	8.28538	8.93829	8.64591	7.38485
58caa0b6-6686-41d3-a305-9ca8c46ddb0b	NC_037647.1:12011000	7.38485	7.38485	7.38485	7.38485	7.38485	7.38485	7.38485	8.43238	7.90427	8.01982	8.46713	8.26957
58d37bca-90ee-486d-af6a-0beaa98466af	GeneID:102655020	8.32818	7.38485	7.38485	8.1504	8.05729	8.90877	7.38485	7.38485	7.38485	7.73699	7.74025	7.38485
592c4e3d-2277-4b37-bbca-44a0f749a0d0	NC_037645.1:9759000	10.4524	10.9647	11.3013	10.3849	10.8566	10.6237	11.1495	10.9296	10.658	11.1627	10.8147	10.6273
59632f2b-8298-4de3-bfea-fba853f857b2	NC_037644.1:5697000	7.38485	7.38485	7.38485	7.38485	8.05729	8.65195	8.28665	8.00167	7.38485	7.73699	7.38485	7.38485
5978424b-bb00-4112-91b2-da58faf51dff	NC_037646.1:5856000	7.38485	7.38485	7.38485	9.01714	8.05729	7.38485	7.38485	8.00167	7.38485	8.45922	8.26301	8.26957
59a07c87-7e76-401d-b5a1-d6c6866c1a60	NW_020555859.1:298000	7.38485	7.38485	7.38485	7.38485	7.38485	7.38485	8.28665	8.43238	7.38485	7.73699	8.02518	7.38485
59ca7eb0-22b5-4cf4-8d2a-fbbc28419306	NC_037644.1:9567000	8.32818	7.38485	7.38485	7.38485	8.05729	7.93961	7.9051	7.38485	7.90427	7.38485	8.46713	7.38485
59ed12aa-4840-4307-b780-00363c272f51	NC_037638.1:14106000	7.38485	8.99577	8.18569	7.38485	8.51415	8.33931	8.28665	7.38485	7.38485	7.73699	7.74025	8.26957
59f6868f-e654-4f3a-8acf-73949010aaf3	NC_037639.1:4470000	7.38485	7.38485	8.69765	8.1504	7.38485	7.38485	7.38485	8.43238	7.38485	7.38485	7.74025	7.38485
59f825cf-9373-4f8a-95c5-3494671fa212	NC_037642.1:7385000	7.38485	7.38485	7.38485	8.1504	8.05729	8.90877	8.28665	8.76362	9.23295	8.63718	8.64591	9.20827
59f887af-a538-443f-872f-df933743ad49	NC_037644.1:11810000	7.38485	7.38485	8.18569	7.38485	7.38485	7.38485	8.58811	8.43238	7.90427	8.25619	8.02518	8.26957
5a039144-252c-4cf4-a6f3-67f99891ffdf	NC_037652.1:3048000	7.38485	7.38485	7.38485	7.38485	8.51415	7.93961	7.9051	9.03284	7.90427	8.63718	8.02518	8.81396
5a2ff850-661d-42f4-b7f7-57881294b4de	NC_037650.1:5901000	7.38485	7.38485	8.18569	7.38485	8.51415	7.38485	7.9051	7.38485	7.38485	8.25619	8.80496	7.38485
5a822779-4fe0-4881-8555-3dfbe95ed0ee	NC_037642.1:449000	7.38485	7.38485	8.18569	8.1504	7.38485	7.93961	7.38485	7.38485	7.38485	7.38485	7.38485	8.26957
5a948155-e7ec-4ff5-bf5e-36012ceb0a7c	NC_037652.1:2700000	7.38485	8.13745	7.38485	8.1504	8.05729	7.38485	7.38485	8.00167	8.83561	7.38485	8.26301	7.38485
5aa45982-f024-4cf1-919c-10b4749c950a	NC_037653.1:1888000	7.38485	7.38485	8.18569	7.38485	8.51415	7.38485	8.28665	7.38485	9.91271	7.73699	8.64591	9.20827
5ad1cbb6-daca-4f89-8a1b-a5f2c8df73c8	NC_037640.1:2197000	7.38485	8.13745	9.07475	8.64791	7.38485	7.38485	7.9051	8.43238	9.04792	8.45922	8.02518	8.81396
5b204480-7ee3-4742-a689-e84edd5964a9	NC_037647.1:11990000	7.38485	8.62952	7.38485	8.1504	8.05729	7.93961	7.9051	8.00167	7.38485	8.93829	8.02518	7.38485
5b47e3e6-5ef8-43bb-ad8f-3701319a4a8b	NC_037641.1:5494000	8.89375	7.38485	8.69765	9.01714	8.86061	8.65195	7.38485	9.45556	9.91271	9.18728	8.9482	9.51762
5b81c8ec-5c4c-465b-8497-0a9de02784bb	NC_037638.1:539000	7.38485	8.13745	8.18569	8.1504	7.38485	7.93961	7.38485	7.38485	7.90427	7.73699	7.74025	8.26957
5b84c434-bfe8-4a23-aae7-ea7bc1415fd3	GeneID:113219139	8.32818	8.13745	8.18569	7.38485	7.38485	7.93961	7.38485	8.00167	7.38485	7.38485	7.38485	8.26957
5bd41a5b-33e7-4b55-9a75-fbb90ede1641	NC_037650.1:11266000	8.32818	8.62952	9.07475	8.1504	9.13976	8.90877	8.83734	9.03284	7.38485	8.25619	9.198	8.26957
5c40559c-7f30-4b33-a66f-84a1a7bdcba3	NC_037650.1:1086000	7.38485	7.38485	8.18569	8.1504	7.38485	7.38485	7.38485	7.38485	7.38485	7.38485	8.46713	8.26957
5c423f98-67f8-4044-9e6d-6f89efbed5db	NC_037639.1:5320000	7.38485	7.38485	7.38485	7.38485	8.51415	7.93961	7.9051	8.76362	9.54416	8.01982	8.02518	8.26957
5c829f9e-909e-463e-ac75-5967691bb0d8	NC_037652.1:1805000	10.7395	8.13745	10.1792	9.5548	9.37356	9.76899	9.80223	8.76362	9.91271	9.89573	9.30835	9.20827
5c883ce3-b7b2-4a1a-974f-082fe5078807	NC_037638.1:14899000	9.29899	8.62952	10.3258	9.76339	9.13976	9.63321	9.39899	10.2727	9.04792	9.96406	10.0419	9.77221
5cadd58b-f6e8-4392-89f9-5976ef8435d0	NC_037643.1:16633000	9.61501	8.99577	9.37343	9.31088	10.1793	8.65195	8.58811	9.45556	9.39693	9.06815	9.59632	9.51762
5cb0d449-2691-400b-adf3-2e7ba921d2b3	NC_037648.1:7023000	7.38485	8.62952	8.18569	8.1504	7.38485	8.65195	7.9051	8.00167	8.28538	8.45922	7.74025	7.38485
5cbbc2ea-6a27-4df6-99fc-32c9e06b20b9	NC_037641.1:13017000	9.87409	10.2255	9.07475	9.31088	9.37356	9.1267	9.04979	9.25963	9.39693	9.58456	9.30835	10.6273
5ccd6cfe-b24e-48d0-86a5-2b528bc0bc75	GeneID:100577307	8.89375	8.13745	7.38485	7.38485	8.51415	7.38485	7.9051	8.00167	8.83561	8.01982	7.38485	8.81396
5ce243d0-7eb1-484c-8e60-76ba9e191f26	NC_037639.1:10430000	7.38485	7.38485	7.38485	8.64791	7.38485	7.38485	7.9051	8.43238	7.38485	7.73699	8.02518	7.38485
5ce5daa1-5bc5-41aa-87b4-46fcebbdd4d1	NC_037645.1:3238000	8.32818	7.38485	8.18569	7.38485	8.05729	7.38485	7.9051	8.00167	8.28538	7.38485	7.74025	7.38485
5cfdf53d-7838-4acb-a211-7994466a7533	NC_037640.1:10042000	7.38485	7.38485	8.18569	8.1504	8.51415	8.33931	8.58811	8.00167	7.90427	8.25619	8.02518	7.38485
5d0070c0-7a43-4bde-88e7-3f2239a321ae	NC_037650.1:2843000	8.32818	8.13745	7.38485	7.38485	7.38485	8.65195	8.28665	9.03284	9.04792	8.63718	8.02518	8.81396
5d4c3d32-f1eb-428c-8037-20b4667c438c	NC_037639.1:4435000	10.2842	9.91935	10.3258	10.2528	9.5747	9.63321	10.3753	9.92125	9.80001	10.3688	10.6145	10.7509
5d4ff9d1-0532-493a-99ae-f6db71e836d1	NC_037641.1:5669000	8.32818	8.99577	9.07475	7.38485	8.05729	9.1267	8.28665	9.45556	7.90427	8.79558	7.74025	8.26957
5d635d85-90ea-4c10-af4a-d53ea87d056b	NC_037638.1:9303000	10.9789	11.7194	11.2286	12.0573	11.3707	11.0542	11.8049	11.9004	11.9416	11.9157	11.602	12.0599
5d9c2122-0ed8-4ba3-a3a5-65b11829e909	NC_037638.1:12495000	7.38485	7.38485	8.18569	7.38485	8.86061	7.93961	7.9051	7.38485	8.58657	7.38485	7.74025	7.38485
5db28b48-ca7f-4532-b518-8ca88fde3575	NC_037638.1:4415000	7.38485	8.13745	7.38485	8.1504	9.13976	7.93961	7.9051	8.43238	9.04792	8.63718	8.26301	8.26957
5dbfd3ed-0872-40db-8b60-a2037248f8b6	NC_037648.1:14423000	7.38485	7.38485	7.38485	8.64791	8.51415	7.38485	8.28665	7.38485	7.38485	8.45922	8.26301	8.26957
5e1e953a-fb0c-40c3-bcdf-32b5803b3953	NC_037646.1:11991000	7.38485	7.38485	8.18569	8.64791	7.38485	7.38485	7.38485	8.00167	7.90427	8.45922	8.02518	7.38485
5e2de4b0-204f-4093-9331-118974798187	NC_037652.1:7831000	8.32818	9.28762	8.18569	7.38485	8.86061	8.90877	8.83734	9.45556	9.23295	8.93829	8.80496	9.20827
5e42919f-0c2a-416e-826b-fd970fbedbab	NC_037640.1:11943000	7.38485	10.4779	8.69765	9.94559	8.86061	10.1132	10.117	9.92125	9.23295	10.209	10.1644	8.81396
5e781aee-7259-4017-8553-b89756661818	NC_037643.1:53000	7.38485	7.38485	7.38485	7.38485	8.05729	8.65195	7.38485	7.38485	7.38485	8.01982	7.38485	7.38485
5eaf305d-3676-43cf-b782-9f8e10e94af5	NC_037642.1:13414000	8.89375	8.62952	8.69765	8.1504	8.51415	9.1267	8.83734	9.03284	8.28538	9.58456	9.30835	9.51762
5eefebff-e72a-4772-b64a-0fd2ceec48e4	NW_020555851.1:1000	7.38485	7.38485	7.38485	7.38485	8.05729	7.93961	8.28665	7.38485	7.38485	7.38485	7.74025	8.26957
5f098e93-a840-4662-ab69-b0135bf5e540	NC_037645.1:11700000	7.38485	8.62952	8.18569	8.1504	8.51415	8.33931	7.9051	8.00167	8.28538	8.63718	9.198	8.81396
5f2441fc-45ec-42cc-8efc-e3c827c25244	NC_037643.1:4973000	9.61501	8.62952	9.62076	9.94559	9.5747	8.33931	8.28665	8.43238	8.83561	9.06815	8.9482	9.20827
5f4d5212-835a-469e-a672-fcf458ca251d	NC_037648.1:14567000	8.32818	7.38485	8.18569	7.38485	8.05729	7.93961	7.9051	8.00167	7.38485	8.63718	8.02518	8.26957
5f627e57-de6e-48ee-9337-8c162c489fc4	NC_037644.1:5032000	7.38485	8.13745	7.38485	8.64791	8.51415	7.93961	8.58811	7.38485	7.90427	8.01982	7.74025	8.26957
5f6bdfca-ea7f-437e-81f9-d846037a0689	NC_037639.1:10438000	7.38485	7.38485	7.38485	7.38485	7.38485	7.38485	8.58811	8.00167	7.38485	8.25619	8.26301	7.38485
5f777b84-9e6a-41e0-8559-6758a0f6645d	NC_037650.1:10754000	8.32818	8.13745	7.38485	7.38485	8.05729	8.33931	7.9051	7.38485	8.28538	8.25619	7.38485	8.26957
5f78dd5a-9671-45e1-baab-34c2a215d763	NC_037639.1:14813000	8.89375	8.62952	7.38485	9.5548	8.05729	8.65195	8.58811	8.43238	7.90427	7.38485	7.38485	8.81396
5f816b70-6525-41ac-bcf7-5119e2e9a5b0	NC_037650.1:2129000	7.38485	9.53024	7.38485	7.38485	8.51415	8.65195	8.58811	8.00167	9.04792	8.79558	9.198	7.38485
5fd2170a-ad97-470d-bb98-22eb10c21bd2	NC_037645.1:2751000	11.5971	11.451	11.3013	11.6479	11.7068	12.0771	11.7143	12.1753	12.5761	11.3531	12.3339	12.1966
5fff2aa7-ddcd-49e9-a8b5-5de73727a75a	NC_037639.1:6391000	9.29899	8.62952	7.38485	8.64791	9.13976	9.89309	8.58811	8.43238	8.58657	8.63718	8.64591	9.20827
605649bc-7b79-4c44-9391-7f6cc3687d13	NC_037648.1:2850000	9.29899	9.73788	9.83182	9.31088	8.51415	8.90877	9.80223	9.25963	8.83561	8.63718	8.80496	8.26957
605bd726-675e-46f3-a1f3-d6c81ded3e94	NC_037639.1:3024000	8.32818	8.62952	9.83182	9.01714	9.13976	8.65195	9.67992	9.45556	9.80001	9.18728	8.64591	9.77221
6078002f-c27c-4c98-a33f-652d6814ed70	NC_037646.1:12000000	7.38485	8.62952	8.18569	8.1504	8.86061	7.93961	7.9051	8.00167	7.90427	7.73699	8.46713	7.38485
6083a692-273b-42d5-bf9b-310c77441c19	NC_037644.1:12056000	7.38485	8.13745	7.38485	7.38485	7.38485	7.93961	7.38485	8.43238	7.90427	7.73699	8.02518	7.38485
609c8bdd-396c-4be2-ad26-530918928ae2	NC_037644.1:13495000	7.38485	7.38485	7.38485	7.38485	8.86061	9.89309	7.38485	9.03284	9.67775	8.01982	9.68081	9.51762
60c11563-922a-4a24-bdaa-6ec74199d436	NC_037652.1:9111000	8.89375	8.62952	8.69765	9.01714	9.5747	9.76899	9.54628	9.92125	10.1147	8.63718	10.1044	9.77221
6182ebb1-2a32-4635-a464-71cbda9f8ace	NC_037638.1:3988000	8.32818	8.62952	9.37343	8.1504	8.86061	8.33931	9.23493	8.43238	8.28538	8.25619	8.64591	9.20827
61893745-bc9f-454f-8017-91c43e807030	NC_037646.1:5864000	7.38485	8.13745	8.69765	8.1504	7.38485	9.31599	8.28665	8.76362	8.58657	8.79558	8.46713	8.26957
6198ca4f-f254-4577-bc85-fa0d1324c30e	NC_037643.1:12973000	7.38485	8.13745	8.18569	7.38485	7.38485	7.38485	7.38485	8.00167	7.38485	8.25619	8.64591	8.26957
6198e6f1-e6b6-4535-86b5-972da79afb7a	NC_037645.1:1759000	8.89375	9.53024	9.62076	9.01714	9.37356	10.0074	9.54628	9.45556	9.54416	9.49502	9.198	8.26957
61a9f4d8-63bc-4599-8784-8bfb8684e498	NC_037652.1:5672000	7.38485	8.13745	9.07475	9.76339	9.7512	9.1267	9.67992	11.7215	12.9508	11.8808	9.76063	8.81396
61b5b662-93e9-40b8-99a6-28915758cdc1	NC_037646.1:1239000	7.38485	8.62952	9.07475	8.1504	9.37356	8.33931	9.39899	8.00167	8.58657	8.63718	8.46713	8.26957
61d2e5c6-58d7-47dc-9057-5b2235387136	NC_037644.1:3518000	7.38485	7.38485	8.18569	7.38485	7.38485	7.38485	7.9051	7.38485	8.28538	7.38485	7.38485	8.26957
61e0c199-d9d0-451c-97a7-7a9db49a75bd	NC_037649.1:8587000	10.2842	11.1934	11.3013	10.6175	11.6633	11.7561	11.8339	11.6829	12.5239	11.9498	11.9642	11.8547
61f40df5-eded-47cf-82f0-1cb5e963aa8d	NC_037638.1:16049000	7.38485	8.62952	7.38485	8.64791	8.05729	8.65195	8.58811	7.38485	7.90427	8.25619	8.26301	8.26957
6235e4e5-249d-47fe-b11a-1d07c2cb584b	NC_037638.1:6275000	10.0937	9.53024	8.69765	8.1504	9.90844	9.63321	8.58811	9.25963	9.54416	9.06815	9.198	9.20827
6249266e-4689-4f16-8541-a22e4f5f8c73	NC_037647.1:10015000	8.89375	10.7891	10.4589	10.1073	9.7512	10.391	10.5943	8.76362	8.58657	10.838	10.3305	9.51762
627f9de1-c7c1-47dd-b5e8-6ef15cdee964	NC_037650.1:805000	9.61501	9.73788	10.4589	9.94559	10.0502	10.1132	10.2084	10.2727	9.67775	10.2642	10.2772	9.20827
629e9ce7-3704-4a1d-a393-28c16e8c16fc	NC_037645.1:9763000	7.38485	8.13745	7.38485	7.38485	7.38485	7.93961	7.9051	8.00167	7.90427	8.25619	8.02518	8.26957
62a06959-2751-4073-9fd4-dd1e6ca671f9	NC_037651.1:379000	7.38485	8.13745	8.69765	7.38485	8.05729	7.93961	7.38485	7.38485	7.38485	7.38485	7.74025	7.38485
62cc033d-1318-4265-afe9-494506bcd819	NC_037646.1:6892000	8.32818	8.13745	7.38485	7.38485	7.38485	7.38485	7.38485	8.43238	7.38485	7.38485	7.74025	8.81396
62cef73a-bc1e-4c00-aff5-22130f81a3ce	NC_037638.1:13294000	7.38485	8.62952	8.69765	8.64791	7.38485	8.33931	8.28665	8.00167	9.80001	10.1515	8.02518	8.81396
62d73115-fabb-417a-8eec-cebbab349bfb	NC_037652.1:6986000	9.29899	9.53024	9.37343	8.1504	7.38485	8.65195	9.39899	8.00167	8.83561	9.49502	9.59632	8.81396
62de8a97-22a4-4429-84e3-dc153198f1e9	NC_037644.1:2362000	8.32818	10.0805	9.07475	9.94559	9.5747	8.65195	9.23493	9.03284	8.58657	8.93829	8.80496	9.98854
62e80b8a-e160-4be4-9c22-e09a0ddb37b7	NC_037650.1:10085000	7.38485	7.38485	7.38485	8.1504	7.38485	8.33931	7.9051	7.38485	7.38485	7.38485	8.02518	7.38485
62f7fb21-5687-42d8-8a8d-a2252271a14c	NC_037645.1:1710000	8.32818	7.38485	8.18569	7.38485	7.38485	7.38485	7.38485	8.00167	7.90427	7.73699	7.74025	8.26957
6305356d-628f-4eb6-b691-4f5ebfcc8554	NC_037648.1:15819000	8.89375	9.53024	8.69765	9.5548	9.7512	9.63321	8.58811	9.45556	9.80001	8.45922	9.90812	9.77221
6317798a-a09b-415c-9944-d6be93112d62	NC_037646.1:996000	9.29899	8.62952	9.62076	9.76339	8.05729	10.2119	9.91497	9.92125	10.84	9.89573	9.68081	9.51762
63321e9c-a0ec-48de-9d76-173e2ad94d1e	NC_037639.1:664000	7.38485	7.38485	8.69765	8.64791	8.05729	7.38485	7.38485	7.38485	7.38485	8.63718	7.38485	8.26957
637da336-38e5-4291-8f9f-3413f2130b2a	NC_037638.1:5096000	9.29899	8.99577	7.38485	8.1504	8.51415	9.1267	7.9051	8.00167	7.38485	8.79558	8.02518	8.26957
6383aca3-41f9-45f9-8077-9feb1e5a523c	NC_037652.1:6232000	7.38485	7.38485	8.18569	8.1504	8.05729	7.38485	7.9051	8.00167	8.83561	7.38485	7.74025	7.38485
63bdabd3-0878-4a96-850b-0c178ea0e050	NC_037647.1:11296000	7.38485	8.13745	7.38485	7.38485	7.38485	8.33931	7.38485	7.38485	7.38485	7.38485	7.38485	8.81396
63f837ee-7dea-4a1b-9975-26cf19632eb5	NC_037645.1:11647000	7.38485	8.13745	7.38485	8.1504	7.38485	7.38485	8.28665	8.43238	7.90427	7.38485	8.02518	7.38485
64330f55-4e4c-4b6c-ac7f-f932d7f9da00	NC_037639.1:9645000	9.29899	8.62952	9.37343	8.1504	8.86061	7.38485	8.58811	8.76362	8.28538	8.93829	8.26301	8.26957
643d24ed-9bb3-421e-9a9e-ee6cd06c1f58	NC_037648.1:4346000	7.38485	7.38485	8.18569	7.38485	7.38485	7.38485	7.9051	7.38485	7.38485	8.01982	8.02518	7.38485
647228e5-eaa1-475d-9420-bfd94a9ebadd	NC_037640.1:629000	7.38485	7.38485	8.69765	9.01714	8.86061	8.90877	8.58811	8.76362	9.04792	8.63718	8.80496	7.38485
6477a75a-4576-4b51-90f8-880c8a267a38	NC_037650.1:11016000	10.9789	11.7194	12.0141	11.8895	11.2583	11.2526	11.584	11.998	11.3204	12.1537	11.9642	11.247
6488a26a-9744-41bd-a30d-36e582cf263a	NC_037646.1:6556000	7.38485	8.13745	8.18569	7.38485	8.05729	7.38485	7.38485	9.03284	7.90427	8.45922	7.38485	7.38485
64cd7477-e9eb-44b0-bffe-46a6019fd6d3	NC_037640.1:1930000	8.32818	8.62952	8.18569	7.38485	8.05729	8.90877	9.54628	8.43238	8.58657	8.45922	8.64591	9.20827
64ec0f8b-0995-432c-9672-472d22d0fdca	NC_037638.1:24152000	8.32818	9.73788	9.07475	8.64791	9.90844	9.89309	10.2084	9.03284	8.58657	9.49502	9.68081	9.98854
652e5dbd-f697-4526-aa81-ecb7a3f1147a	NC_037639.1:2443000	7.38485	7.38485	8.18569	8.64791	8.51415	8.65195	7.38485	9.03284	8.58657	8.01982	8.26301	8.26957
6534550e-e6e0-472f-9fc7-c96de42c636d	NC_037643.1:17098000	8.89375	8.13745	8.18569	8.1504	7.38485	7.93961	7.9051	7.38485	7.90427	7.73699	8.64591	8.26957
653e4862-d26c-4bb2-aeb6-47a984c5b885	NC_037647.1:5680000	8.32818	8.13745	9.07475	8.64791	8.51415	7.93961	7.9051	9.25963	8.58657	8.63718	9.198	8.26957
6566d77c-e3ac-45ff-a998-9ac89f90c2fe	NC_037649.1:2045000	12.0285	12.2467	12.0567	12.0172	11.3156	11.2982	12.4537	11.3301	9.91271	11.3012	12.5515	12.4727
65792a7b-cd19-4c75-becc-1962cd7e6a27	NC_037648.1:15819000	10.0937	9.28762	9.07475	9.94559	9.37356	10.2119	9.91497	10.2727	10.3729	9.66887	10.1644	9.20827
6586d191-378d-48ea-9b55-7668e6a2b0df	NC_037652.1:2248000	7.38485	7.38485	8.69765	9.01714	8.51415	9.4833	9.23493	9.03284	8.28538	9.39955	8.26301	7.38485
65a7a10f-6782-46be-8d41-b26eb3fdfe66	NC_037645.1:8298000	8.89375	8.13745	7.38485	7.38485	7.38485	8.33931	7.9051	7.38485	7.38485	8.01982	8.26301	7.38485
65ac07db-1bb1-43ca-a18b-1d958e12b1d2	NC_037643.1:5269000	8.32818	7.38485	8.18569	7.38485	8.86061	7.38485	7.38485	8.00167	7.38485	7.38485	7.74025	7.38485
6602b2d6-fb48-4837-8cd1-a2a226814289	NC_037651.1:9461000	7.38485	8.99577	9.37343	8.1504	8.51415	7.38485	7.38485	7.38485	7.38485	8.25619	7.38485	7.38485
661aabd0-be24-4ce6-997a-45dba5e595ed	GeneID:113218535	7.38485	7.38485	7.38485	9.31088	8.05729	8.33931	7.9051	8.43238	9.04792	7.73699	9.0785	7.38485
6633603f-debb-472e-96f8-7c483083bd35	NC_037643.1:8753000	8.32818	8.13745	9.07475	8.64791	8.51415	8.33931	8.83734	8.43238	8.28538	8.01982	8.26301	8.26957
663ed4b0-9ed1-4c2a-8b6f-c35d8100e66a	NC_037647.1:6023000	9.61501	9.53024	8.18569	9.01714	8.05729	9.1267	9.04979	9.03284	9.04792	9.49502	9.30835	8.26957
663f506d-e62f-446c-861e-f706f6ac7bc2	NC_037638.1:21728000	7.38485	8.13745	7.38485	8.1504	7.38485	7.38485	7.38485	7.38485	7.90427	7.38485	7.38485	8.26957
668bdc8c-e1c1-4c30-b5b9-403d07c9bf9d	NC_037642.1:13679000	7.38485	8.13745	7.38485	8.64791	7.38485	7.38485	8.28665	8.00167	7.90427	7.73699	7.38485	7.38485
6699b169-bedf-4d13-a169-77c63c6763dc	NC_037640.1:9867000	8.32818	8.62952	7.38485	8.1504	8.05729	7.93961	7.9051	7.38485	7.38485	8.25619	8.46713	7.38485
66d858bd-baaa-4095-9d5c-4b5e06272294	NC_037644.1:10649000	7.38485	7.38485	8.18569	8.1504	8.05729	7.93961	7.38485	8.00167	8.58657	7.73699	8.02518	8.26957
66ea6aad-eb5f-469b-b9c5-38f94d6f4384	NC_037638.1:25291000	7.38485	8.99577	8.18569	7.38485	8.05729	7.93961	7.38485	8.00167	7.38485	7.73699	8.46713	7.38485
670fd498-706a-49b4-a45a-cc45d8f60272	NC_037638.1:1757000	7.38485	8.13745	7.38485	8.1504	8.51415	8.65195	7.9051	7.38485	8.28538	8.25619	7.38485	8.26957
671902ce-2459-48d3-ab03-7c5e1df23668	NC_037651.1:9303000	7.38485	7.38485	8.69765	7.38485	7.38485	7.93961	8.28665	8.00167	7.38485	8.93829	7.74025	7.38485
67333b8a-8123-4f65-8d0d-18b1162407ea	NC_037638.1:6951000	7.38485	8.13745	7.38485	8.1504	9.5747	9.1267	8.58811	8.43238	9.04792	8.63718	8.26301	7.38485
674bf901-485c-4a39-9dae-4b3bf3b5c87a	NC_037639.1:10303000	8.32818	7.38485	7.38485	8.1504	7.38485	7.38485	8.58811	8.00167	7.90427	7.73699	7.38485	8.26957
677a2d1f-13f9-41b4-a47b-8fc5590c224b	NC_037652.1:474000	8.32818	9.53024	9.83182	9.31088	8.86061	10.0074	9.91497	9.62804	8.83561	9.58456	9.90812	9.20827
678f4d32-4380-42f9-b8e0-e04561f7694a	NC_037638.1:6631000	8.89375	8.62952	8.18569	9.01714	8.86061	8.90877	9.39899	9.03284	7.90427	9.29731	9.50657	7.38485
67cf0a47-b713-42e6-88b5-0c805054426c	NC_037640.1:1329000	10.2842	8.62952	9.62076	9.01714	9.5747	9.4833	10.2942	9.62804	8.58657	9.824	10.1044	9.77221
67e31391-7864-465d-b1eb-957eaab9e56b	NC_037640.1:3309000	7.38485	7.38485	7.38485	7.38485	7.38485	7.93961	8.58811	7.38485	7.90427	8.01982	8.02518	7.38485
680c8cd3-fef8-4ccd-bcb1-938235df7208	NC_037640.1:1441000	7.38485	7.38485	7.38485	8.1504	8.05729	7.93961	7.38485	7.38485	7.38485	7.73699	7.74025	8.26957
680cf4d0-bae2-4d3d-8a55-3f39bc610958	NC_037643.1:12104000	7.38485	7.38485	8.18569	7.38485	7.38485	7.38485	7.38485	7.38485	7.38485	8.01982	8.26301	7.38485
681d5db4-7a6c-4877-94f4-f7dae6d2b4f7	NC_037650.1:2347000	7.38485	8.13745	7.38485	7.38485	7.38485	7.38485	8.28665	7.38485	7.90427	7.38485	8.46713	7.38485
682c7131-c02b-48db-a28e-9c80233e55f4	NC_037647.1:6513000	9.29899	8.99577	7.38485	8.64791	7.38485	8.65195	9.04979	9.62804	8.58657	8.79558	9.0785	7.38485
68408663-8921-4e41-b6e4-ee3334c17355	NC_037640.1:13435000	7.38485	8.62952	8.18569	7.38485	8.05729	8.65195	7.9051	8.43238	7.38485	8.01982	7.74025	8.26957
684714b7-37db-4e20-a4a7-04b0dc51fc12	NC_037647.1:4836000	7.38485	7.38485	7.38485	7.38485	8.05729	7.38485	8.28665	8.00167	7.90427	7.38485	8.26301	7.38485
6852e215-8176-4acf-9bff-aa986bcf2dc0	NC_037644.1:12349000	7.38485	8.62952	8.18569	8.1504	7.38485	8.33931	7.9051	8.76362	7.90427	8.63718	8.02518	7.38485
68680b05-5cd8-40ff-a589-583b01451878	NC_037650.1:10897000	8.32818	7.38485	7.38485	8.1504	9.13976	7.38485	8.58811	7.38485	8.58657	8.01982	7.74025	8.26957
68772c9e-86eb-4809-9fc2-c489c522fcd7	NC_037645.1:7201000	7.38485	8.13745	7.38485	7.38485	8.05729	7.38485	8.28665	8.43238	7.38485	7.73699	8.64591	7.38485
68afd5d5-b7e0-41bd-a208-e6c2255ddae6	NC_037644.1:10619000	7.38485	8.13745	8.18569	7.38485	8.05729	7.38485	7.9051	8.00167	8.28538	8.01982	7.38485	7.38485
68b6f987-82b1-46c9-9150-6b4a8e7d6f3a	NC_037644.1:4993000	7.38485	11.8141	10.3258	11.2228	10.9318	11.6891	10.2084	11.3301	11.0017	10.8011	10.2772	10.9702
68c7c63a-2514-4a49-9993-34c54842b4ae	NC_037639.1:379000	7.38485	8.13745	7.38485	7.38485	7.38485	7.93961	7.38485	8.43238	7.38485	8.25619	8.26301	8.26957
68d3f54d-7f6e-408d-b07f-37897fb9403e	NC_037642.1:554000	9.29899	9.28762	9.62076	9.94559	9.37356	9.1267	8.58811	8.76362	9.23295	10.3174	10.4315	8.26957
68d4a642-bb3a-40b7-a941-ee15116db283	NC_037641.1:8046000	7.38485	8.13745	8.18569	8.64791	8.86061	8.65195	9.04979	9.25963	9.39693	8.45922	8.9482	8.81396
68e1bbf7-f894-427f-aa98-2eae17540027	NC_037645.1:3249000	7.38485	7.38485	8.18569	7.38485	7.38485	7.38485	8.28665	7.38485	7.90427	7.38485	8.26301	7.38485
6974f71b-b4c0-439a-90da-88159a22e039	NC_037645.1:12375000	7.38485	8.99577	9.07475	9.01714	8.05729	8.90877	8.58811	9.62804	9.39693	8.79558	9.30835	8.81396
698b8d9c-3768-4bfc-b8af-a0f657fe38fa	NC_037645.1:7789000	7.38485	7.38485	8.18569	8.1504	8.05729	7.38485	7.38485	7.38485	7.90427	7.73699	8.26301	8.26957
69cb0756-bbb5-408c-ac18-02d1e706a5e4	NC_037648.1:6409000	8.32818	7.38485	7.38485	8.64791	7.38485	7.93961	7.38485	8.00167	7.90427	8.01982	8.02518	7.38485
69d144d1-52be-40e3-8fe7-cd1604dbd670	NC_037641.1:5873000	8.32818	8.13745	7.38485	7.38485	7.38485	7.38485	7.9051	8.00167	7.38485	8.01982	7.74025	7.38485
69d5db77-1b67-42ef-aa99-8197a9d78f0a	NC_037639.1:2124000	8.32818	7.38485	7.38485	7.38485	7.38485	7.38485	7.38485	7.38485	7.38485	8.01982	7.38485	8.26957
69e56e1b-04ef-47f9-8b5b-a783d05c1db8	NC_037652.1:9312000	8.32818	8.13745	8.18569	8.1504	8.05729	8.90877	7.9051	9.45556	9.39693	8.01982	8.46713	8.81396
69e73a8b-c61c-47be-9533-d0181cf589e6	NC_037651.1:6027000	7.38485	8.62952	8.18569	7.38485	7.38485	7.93961	7.38485	8.00167	9.54416	8.45922	8.64591	8.26957
6a095f39-9b5c-4913-8b36-c45bdf17c8a5	NC_037645.1:11699000	7.38485	7.38485	7.38485	7.38485	8.86061	7.93961	7.38485	7.38485	7.90427	8.45922	7.74025	8.26957
6a1403e0-f0eb-4f0d-b696-b38b5e36434b	NC_037651.1:6523000	9.29899	10.4779	10.1792	10.5059	10.6041	10.1132	10.7237	10.2727	10.7819	9.89573	10.3819	9.51762
6a29b634-6f78-43b9-b6ea-fb2b9710d59a	NC_037643.1:16636000	9.29899	8.99577	7.38485	7.38485	8.51415	7.38485	7.9051	8.00167	7.38485	7.73699	8.26301	8.26957
6a317c60-cf5d-4d26-8253-b946c75728a1	NC_037645.1:1886000	7.38485	8.62952	8.18569	8.64791	8.51415	7.93961	8.83734	8.43238	9.91271	8.63718	8.9482	8.26957
6a59723a-902c-4460-92a0-71779ecd1082	NC_037643.1:16572000	7.38485	8.99577	8.69765	8.64791	8.86061	9.31599	9.04979	9.03284	8.58657	9.29731	8.64591	8.26957
6a5ce475-20e9-4df9-baea-cc19bfcace12	NC_037645.1:10452000	7.38485	7.38485	7.38485	7.38485	7.38485	7.93961	7.9051	7.38485	8.28538	10.874	10.3819	7.38485
6a64d9eb-ac3c-4bf0-86b2-5a1c5e3b522b	NC_037638.1:11659000	7.38485	7.38485	7.38485	7.38485	7.38485	7.38485	8.28665	8.43238	7.38485	8.79558	9.59632	8.81396
6a7e5f77-be7d-49bd-88d0-913eb222b914	NC_037644.1:3938000	7.38485	8.99577	9.07475	8.1504	8.05729	8.33931	9.23493	8.43238	9.23295	8.63718	7.74025	8.26957
6aa405f7-a267-4473-80d8-1b4587a22a56	NC_037646.1:6530000	7.38485	7.38485	8.18569	7.38485	7.38485	7.38485	7.9051	7.38485	8.58657	7.38485	7.74025	8.26957
6afd518e-64d6-465a-92d8-3d7254a39e47	NC_037642.1:9339000	10.0937	9.53024	9.62076	9.31088	9.37356	8.90877	9.23493	9.03284	8.83561	9.824	9.76063	8.26957
6b04a0ea-d439-4f3c-9dd4-3636ede0d41a	NC_037641.1:12697000	8.32818	8.62952	9.07475	8.64791	8.51415	9.4833	9.04979	9.25963	9.54416	9.18728	8.46713	8.26957
6b1fa91f-0f79-4ce1-9e78-c62b3083b7b2	NC_037643.1:16574000	7.38485	8.62952	8.18569	7.38485	8.05729	7.93961	8.58811	9.03284	8.58657	8.25619	8.46713	8.26957
6b311a92-d80b-44e9-bfce-a203dc2b52ae	NC_037640.1:8315000	8.32818	8.13745	7.38485	7.38485	7.38485	7.38485	7.38485	7.38485	7.38485	7.38485	7.38485	8.26957
6b550555-52d5-4e13-8065-7d79efbce1fb	NC_037652.1:2973000	9.29899	8.13745	9.62076	9.01714	8.05729	9.31599	9.39899	9.45556	8.28538	8.79558	9.50657	9.77221
6b5f26e2-4933-4b7b-92fe-07324213658e	NC_037644.1:7846000	8.89375	10.0805	9.83182	10.2528	8.51415	9.1267	9.67992	8.76362	8.28538	9.89573	8.9482	8.26957
6b627742-52d7-481f-b796-575208629c45	NC_037638.1:11889000	10.0937	10.4779	11.4366	9.94559	10.6041	11.1568	11.6506	11.115	11.2363	11.9328	11.602	11.549
6b7e40ec-8213-4616-9e1a-df345242f676	NC_037644.1:10940000	7.38485	7.38485	7.38485	7.38485	8.51415	7.38485	7.9051	8.43238	8.58657	7.73699	7.74025	7.38485
6bddb73b-0efb-4e80-a4a4-a19dc1eb3971	NC_037651.1:10387000	7.38485	7.38485	8.69765	8.1504	7.38485	8.33931	9.04979	7.38485	7.38485	7.73699	8.02518	7.38485
6be1bd9f-10bc-4517-93fc-c24db3a32de6	NC_037640.1:622000	7.38485	8.13745	7.38485	8.1504	8.05729	7.38485	7.9051	8.43238	7.38485	7.38485	7.74025	8.26957
6c1a42ab-2f77-4546-a2c8-2a53a68f7903	NC_037643.1:15336000	7.38485	7.38485	7.38485	7.38485	7.38485	7.93961	8.28665	8.00167	8.58657	8.79558	8.64591	7.38485
6c1aadb6-f991-41f7-88b3-d9ab5c2271e9	NC_037645.1:1891000	8.32818	7.38485	7.38485	8.1504	8.05729	8.33931	8.28665	8.43238	7.90427	7.38485	8.46713	7.38485
6c43b53f-c15a-4bf7-8ef0-b14db3d7927b	NC_037643.1:16387000	7.38485	7.38485	7.38485	7.38485	9.13976	8.33931	8.28665	7.38485	7.90427	7.38485	8.02518	7.38485
6c6e9173-576b-4031-bb0f-ab046eb11222	NC_037649.1:2042000	8.32818	7.38485	8.69765	7.38485	8.05729	7.93961	7.38485	7.38485	7.38485	8.01982	7.38485	7.38485
6c6ea8da-cbfb-4f07-818c-a66165acee2c	NC_037642.1:9999000	10.0937	8.13745	10.0159	9.76339	8.86061	9.4833	10.0195	9.62804	9.23295	10.3688	9.90812	7.38485
6c71ff87-6cc3-42e7-a6b8-2c9c28c1d71f	NC_037639.1:10236000	10.2842	8.62952	9.62076	9.94559	9.90844	9.1267	9.23493	9.78208	9.80001	9.824	9.97657	9.77221
6c76bb84-3cee-4cfd-9426-3535188bcc6b	NC_037644.1:5559000	9.29899	9.28762	8.18569	9.31088	9.37356	7.93961	7.9051	9.25963	9.23295	9.06815	9.76063	9.77221
6ca5a9c2-17e4-470e-b073-40c65aabcc0c	NC_037643.1:9014000	8.89375	8.13745	8.69765	7.38485	8.05729	7.93961	7.38485	8.76362	7.90427	8.45922	7.74025	8.81396
6cb167d0-c57a-49c9-86ca-aa66a41b120d	NC_037642.1:43000	9.61501	9.53024	9.83182	9.01714	10.2978	10.5502	9.54628	9.45556	10.5918	10.0293	8.9482	9.51762
6cbe3e32-0727-491f-9ad7-b4a313a9f65b	NC_037648.1:14185000	7.38485	7.38485	7.38485	7.38485	8.05729	7.38485	7.38485	7.38485	8.28538	7.38485	7.74025	8.26957
6cd30368-8afb-4361-9356-56f34f586ec6	NC_037639.1:13315000	8.32818	7.38485	8.18569	8.1504	8.51415	7.93961	7.38485	8.00167	7.38485	7.38485	7.38485	7.38485
6cd4edc2-4f67-419d-b190-8e13d1993283	NC_037643.1:12188000	7.38485	7.38485	8.18569	7.38485	8.05729	7.93961	7.38485	8.00167	7.90427	8.01982	8.02518	7.38485
6ce0950d-7d49-44d9-947a-d04782c893cd	NC_037638.1:1768000	7.38485	8.62952	8.18569	8.1504	8.05729	7.93961	8.28665	7.38485	7.90427	8.45922	7.38485	9.51762
6d052ccd-9bf3-43da-a751-3c9bc833aef9	NC_037647.1:11273000	9.87409	9.28762	8.18569	8.64791	8.05729	8.33931	7.38485	9.25963	8.28538	8.01982	8.46713	8.81396
6d064262-7268-4a6c-ae79-445872460d18	NC_037640.1:6865000	8.32818	8.13745	9.07475	9.5548	8.86061	8.33931	9.39899	8.43238	8.58657	8.45922	8.64591	8.26957
6d13236d-3703-4d2e-aae8-25a6518642d7	NC_037639.1:79000	7.38485	7.38485	8.18569	7.38485	8.51415	8.33931	7.9051	8.43238	8.28538	8.01982	8.46713	7.38485
6d4ae6b8-d71a-4bdb-8b63-664c1a5c45e6	NC_037638.1:6950000	8.89375	9.53024	9.62076	7.38485	8.05729	7.38485	8.58811	8.43238	7.90427	8.25619	9.198	8.26957
6d5c701d-0b08-4189-a80e-960e2e2e4720	NC_037649.1:8580000	10.9789	9.91935	9.83182	10.1073	11.9065	10.6237	11.1027	10.9296	11.1923	9.39955	11.3672	11.1605
6d64c747-fc69-46cd-b217-0c85ae7dad75	NC_037644.1:8394000	7.38485	8.62952	7.38485	9.31088	8.51415	8.65195	9.54628	9.25963	9.39693	8.45922	9.50657	8.26957
6d6b98fe-1cf5-4bfb-b0eb-3164a8219466	NC_037653.1:4886000	10.0937	10.2255	9.83182	10.9937	11.0033	10.3042	9.67992	10.7912	11.3999	10.5126	10.5259	10.8647
6d723812-f0ea-4ba4-a735-ed3cd28b6079	NC_037650.1:10748000	7.38485	8.62952	9.07475	7.38485	8.86061	8.90877	8.28665	7.38485	9.23295	8.45922	9.0785	9.51762
6d9409e7-8069-4b4e-b85c-1a7978985f17	NC_037639.1:9465000	7.38485	8.99577	8.69765	10.2528	9.13976	8.90877	9.04979	8.00167	8.83561	8.93829	8.80496	8.26957
6d9b89d2-cee3-472c-967f-48bc0f8e7df7	NC_037650.1:4452000	7.38485	8.13745	7.38485	8.1504	7.38485	7.38485	8.28665	7.38485	7.90427	7.38485	8.26301	7.38485
6da56f03-5bff-49d7-8bee-27d0e0c185c4	NC_037640.1:9464000	7.38485	7.38485	9.07475	7.38485	7.38485	9.1267	7.38485	8.00167	7.90427	9.06815	8.02518	8.26957
6dde32f8-6276-4dd1-b3e4-ab6453cf7f57	NC_037639.1:15103000	8.32818	7.38485	7.38485	9.01714	7.38485	9.1267	8.83734	9.03284	7.38485	8.01982	8.46713	8.26957
6df81b0e-b257-423c-bf84-7eb97b8c9cb2	NC_037638.1:20567000	7.38485	8.62952	7.38485	7.38485	8.05729	7.38485	7.9051	7.38485	7.38485	7.73699	7.74025	8.26957
6e00d6c0-f36f-4a0a-80e0-a1f63a998bcd	NC_037651.1:1470000	9.61501	8.62952	8.69765	8.64791	9.13976	8.33931	8.58811	8.76362	8.28538	8.01982	9.0785	8.26957
6e5bd8ca-6706-47c9-8d7a-7dea2012ddb3	NC_037649.1:7091000	8.32818	8.13745	8.18569	9.01714	8.05729	7.93961	8.58811	8.00167	9.54416	9.18728	9.50657	7.38485
6e8fa866-4da9-42c3-88e3-6366a985743a	NC_037641.1:8635000	8.32818	7.38485	8.18569	8.1504	8.51415	7.38485	7.9051	7.38485	8.28538	8.25619	8.02518	8.26957
6ec10454-cf92-41df-bdfd-3ed0dd3d7293	NC_037650.1:10106000	7.38485	7.38485	7.38485	8.64791	7.38485	7.38485	7.38485	8.43238	7.38485	8.25619	7.74025	7.38485
6f087b68-4ddc-45eb-a11a-50214984c2ff	NC_037649.1:3243000	7.38485	7.38485	8.18569	7.38485	8.05729	7.38485	7.9051	7.38485	7.38485	8.79558	8.46713	9.20827
6f1a0bc4-d092-4052-bfe5-1e78fab281d0	NC_037645.1:2752000	8.32818	10.8796	9.83182	9.31088	10.509	10.2119	10.0195	10.0482	10.5225	8.93829	10.2772	10.6273
6f29e204-af3c-43cb-a081-f76c3e7ac183	NC_037650.1:717000	7.38485	7.38485	8.69765	8.64791	8.86061	8.33931	7.9051	8.76362	8.58657	8.01982	8.9482	7.38485
6f2add5d-8a2d-4aab-870e-8318aea9daa1	NC_037640.1:8043000	7.38485	9.53024	8.18569	8.1504	7.38485	7.93961	8.28665	9.03284	7.90427	8.45922	8.26301	8.26957
6f49ed12-c9fc-4175-bae3-9dacbad472c5	NC_037639.1:15188000	12.0808	10.3572	10.5807	11.0742	12.0819	11.6545	11.3633	12.3823	13.2154	11.0415	12.2942	12.0599
6f4a18c6-236f-474b-964f-5132dc2afa52	NC_037638.1:11975000	7.38485	8.13745	9.37343	9.01714	9.13976	7.38485	8.28665	9.25963	8.28538	8.25619	8.80496	9.20827
6f574a96-29d3-48b9-82b3-accc036888cb	NC_037650.1:782000	8.32818	7.38485	9.07475	8.1504	8.05729	7.93961	9.23493	8.00167	7.90427	8.45922	8.9482	7.38485
6f6fffbd-3201-449d-adbe-237bbb274600	NC_037638.1:14352000	7.38485	7.38485	7.38485	8.1504	8.05729	7.93961	7.38485	7.38485	8.58657	8.01982	7.74025	8.26957
6f71bf97-dd0b-40ba-ab8e-340c4f107a1e	NC_037648.1:2851000	7.38485	8.99577	9.62076	9.01714	9.7512	9.4833	9.23493	9.03284	9.39693	9.18728	9.198	9.20827
6f9e009e-cdd1-441b-b093-3e385a715719	NC_037644.1:2267000	7.38485	8.13745	7.38485	8.1504	8.05729	7.93961	7.38485	8.00167	7.38485	7.73699	7.38485	7.38485
6fc963de-6ccd-41dc-bd9a-451fded1bd25	NC_037643.1:4819000	8.32818	8.13745	8.18569	7.38485	7.38485	7.93961	7.38485	8.00167	8.28538	7.73699	8.02518	8.81396
700acdfc-7ced-4768-bd49-38f5fafc214e	NC_037651.1:1766000	7.38485	8.62952	7.38485	8.1504	7.38485	7.38485	7.9051	9.03284	7.38485	7.73699	7.74025	7.38485
7015d2e8-e218-4199-8cd3-dabd3c8a4695	NC_037648.1:438000	7.38485	8.13745	8.18569	8.1504	7.38485	7.38485	8.58811	7.38485	7.90427	8.01982	8.80496	8.81396
701abca1-3003-4686-a479-5a6273f7a72f	NC_037644.1:13529000	9.29899	7.38485	9.37343	7.38485	8.51415	8.65195	8.83734	8.00167	7.38485	9.66887	9.59632	8.81396
701bed95-8541-4122-a0d5-7eafe6775d4e	NC_037649.1:1383000	7.38485	7.38485	8.18569	8.1504	7.38485	7.38485	7.9051	7.38485	8.28538	8.25619	7.38485	7.38485
701d3490-ec37-4dea-a454-2498b9346450	NC_037638.1:11613000	8.89375	9.53024	9.37343	9.76339	10.0502	9.63321	9.67992	9.62804	10.5918	9.89573	9.50657	9.51762
702e1e40-5af7-4b63-9a89-8a22a252cea7	NC_037639.1:1563000	7.38485	9.28762	8.18569	9.01714	7.38485	7.38485	8.28665	8.00167	7.90427	7.38485	8.9482	7.38485
70396f5f-0dd2-477a-b96d-1d012f4ed7e5	NC_037648.1:12227000	7.38485	8.13745	8.18569	8.1504	7.38485	7.38485	7.38485	7.38485	7.38485	7.38485	8.26301	8.26957
7066fb13-9fee-47c7-a024-3a1f9f594283	NC_037648.1:15909000	7.38485	8.13745	7.38485	8.1504	7.38485	7.93961	7.9051	9.03284	7.38485	8.25619	8.02518	7.38485
706a3e7e-63c7-458e-95bb-4f459563c034	NC_037649.1:7830000	8.32818	7.38485	7.38485	7.38485	8.05729	7.38485	7.9051	7.38485	7.38485	8.01982	7.38485	7.38485
7072268d-542a-4ae8-92b2-413f88db3f5f	NC_037645.1:12680000	7.38485	7.38485	8.18569	7.38485	7.38485	7.93961	7.9051	8.43238	7.90427	7.73699	8.02518	8.26957
707350c0-9bc9-46a8-8f76-7b430c59eaf4	NC_037641.1:4808000	8.32818	7.38485	7.38485	8.1504	8.51415	7.38485	7.9051	9.03284	8.28538	8.93829	8.26301	7.38485
7083fc3a-2bec-44ed-bef3-a2c9931a3311	NC_037644.1:1416000	7.38485	8.13745	7.38485	8.1504	7.38485	8.33931	7.9051	8.00167	9.23295	8.45922	8.64591	8.81396
70b95d14-c516-45cd-a685-3ce8e25b2031	NC_037638.1:5332000	8.32818	8.13745	8.18569	8.1504	8.51415	7.38485	7.9051	7.38485	7.90427	8.45922	8.26301	7.38485
70c06c47-d080-4db3-bdca-c1960266e6db	NC_037638.1:24558000	7.38485	7.38485	8.18569	8.64791	7.38485	7.93961	8.83734	9.25963	7.90427	7.73699	8.26301	7.38485
70df8036-88a3-4bc9-8b96-d0eac73845e2	NC_037647.1:8690000	8.32818	8.13745	7.38485	8.64791	8.05729	8.33931	8.28665	9.03284	8.58657	7.73699	8.64591	7.38485
70f60b9b-a34c-4e52-bf71-0a530b63a632	NC_037640.1:9467000	8.32818	8.13745	8.18569	9.01714	7.38485	8.33931	8.28665	8.43238	7.90427	9.06815	7.74025	8.26957
7106ccf9-b3d9-46aa-a94a-26aa68ee8e41	NC_037638.1:27567000	7.38485	9.91935	8.18569	10.1073	9.13976	9.76899	9.04979	9.92125	8.83561	9.58456	8.64591	10.4921
711b0389-1b27-43cf-ad23-d92d44f55a7d	NC_037642.1:13226000	8.89375	8.13745	8.69765	7.38485	7.38485	7.93961	7.38485	7.38485	7.38485	7.38485	8.02518	8.26957
7156f2e9-fbf3-4b99-b32d-471ad4be77b5	NC_037638.1:8162000	9.29899	8.62952	9.83182	9.76339	9.13976	8.90877	8.58811	8.76362	9.23295	8.79558	8.9482	7.38485
716b0c17-5416-4052-a17c-b54e1a6b94d9	NC_037638.1:1760000	7.38485	8.62952	8.69765	8.1504	8.51415	7.38485	8.28665	7.38485	8.28538	8.01982	8.46713	8.26957
71934fab-ae1b-4c72-a34f-a20b7e399a90	GeneID:100576929	8.89375	7.38485	8.18569	8.64791	9.37356	8.65195	8.28665	9.45556	9.39693	8.79558	9.90812	10.1766
71e24a3f-7a34-4f58-b193-c1ea713f9ec6	NC_037646.1:5790000	8.89375	9.53024	10.4589	9.01714	9.7512	9.31599	10.117	9.45556	9.04792	9.824	8.64591	9.20827
71f93687-dd1b-467b-8ccd-ed5555443992	NC_037639.1:5728000	7.38485	9.28762	8.18569	8.1504	10.1793	10.391	9.54628	10.3731	10.8959	8.45922	10.0419	11.1605
720394fd-1bd3-4833-98d0-1e3dfa3a6c1f	NC_037641.1:4820000	8.32818	10.0805	8.18569	9.94559	10.2978	10.6937	9.67992	10.3731	10.5918	9.49502	10.1044	10.343
721e8910-220d-450b-a2aa-64e523a25fc0	NC_037651.1:6524000	7.38485	8.13745	7.38485	8.64791	8.05729	7.38485	7.9051	8.00167	7.38485	8.25619	8.26301	7.38485
72408708-12d3-485b-969b-da63541f1218	NC_037644.1:8757000	7.38485	8.13745	7.38485	8.64791	7.38485	7.93961	7.38485	9.03284	7.90427	7.73699	8.02518	7.38485
729a7299-1ecb-4347-bd09-7f601d301412	NC_037652.1:9409000	7.38485	8.13745	7.38485	7.38485	7.38485	7.93961	7.9051	7.38485	8.28538	8.01982	8.26301	7.38485
72a7f758-0ae7-46d1-b240-fa77952d17c5	NC_037646.1:7578000	8.89375	8.13745	8.69765	9.01714	7.38485	7.93961	7.9051	9.45556	8.83561	8.79558	8.64591	8.26957
72d5d627-51e1-4e94-a27f-633056b51bda	NC_037643.1:598000	7.38485	8.13745	7.38485	8.64791	7.38485	7.38485	8.28665	7.38485	7.38485	8.25619	8.26301	7.38485
730fa415-f18c-4bfc-92e2-ae930c414611	NC_037651.1:6587000	7.38485	8.62952	7.38485	7.38485	8.05729	7.93961	7.9051	8.00167	7.90427	7.38485	8.26301	7.38485
732cff87-827c-4424-beb7-58ab36933a02	NC_037650.1:10753000	7.38485	8.62952	7.38485	8.1504	7.38485	7.93961	7.9051	8.00167	8.83561	7.73699	7.38485	7.38485
735aa540-03f6-40af-88da-a46d63be3b96	NC_037647.1:10315000	7.38485	8.13745	8.69765	9.01714	8.51415	9.63321	9.04979	9.03284	9.67775	9.66887	8.02518	7.38485
736232f8-c413-4eb8-9203-ae54515b3b49	NC_037640.1:1637000	8.32818	7.38485	8.18569	7.38485	7.38485	7.93961	7.38485	7.38485	7.38485	8.25619	7.74025	7.38485
73708b04-1f37-41a6-9065-921d82f621b7	NC_037648.1:2879000	7.38485	8.13745	7.38485	7.38485	9.13976	7.38485	7.38485	8.00167	7.38485	8.25619	7.38485	8.26957
737748bc-6cec-4b49-bcbe-c02d74ac825d	NC_037652.1:3441000	7.38485	8.13745	8.18569	7.38485	8.51415	7.38485	8.83734	7.38485	8.28538	8.01982	8.46713	8.26957
73806ee8-bc42-439b-a1ef-556fd4f24635	NC_037642.1:575000	7.38485	8.13745	9.07475	7.38485	8.86061	7.93961	8.28665	8.43238	8.28538	8.79558	9.0785	7.38485
738bd9b9-366f-4a6f-ad3c-7e7cde0bd025	NC_037651.1:6542000	8.32818	8.62952	7.38485	8.1504	9.7512	9.76899	9.67992	8.76362	9.80001	8.25619	9.198	9.51762
738c46cd-6de3-498c-95c0-35d9d27e4f3d	NC_037642.1:7129000	7.38485	8.13745	7.38485	7.38485	8.05729	7.38485	7.38485	7.38485	7.90427	7.73699	7.38485	8.26957
73a45850-bd06-446f-b11c-e5fd619963bb	NC_037644.1:12350000	9.29899	9.73788	10.4589	10.6175	10.0502	9.63321	10.452	10.8621	10.4496	10.7633	9.83626	9.98854
73db7d62-948b-4d08-b5fe-3b5357afa124	NC_037645.1:11852000	7.38485	7.38485	7.38485	8.1504	8.51415	7.38485	7.38485	7.38485	7.90427	7.38485	7.38485	8.26957
73dba3bf-b9f5-408b-bc00-7c002511a0eb	NC_037643.1:9157000	7.38485	7.38485	8.18569	8.1504	7.38485	7.38485	7.38485	8.00167	8.28538	8.01982	7.38485	7.38485
73e4425e-a5b9-468b-8f32-9b70adcf2b12	NC_037641.1:7854000	8.89375	7.38485	7.38485	9.01714	8.51415	8.90877	8.28665	9.03284	7.38485	9.29731	9.198	7.38485
73e97b89-255f-41c2-8a7a-2b1a710b1ac8	NC_037652.1:3789000	7.38485	8.13745	9.07475	9.01714	7.38485	8.90877	9.04979	9.25963	10.0172	9.18728	9.0785	7.38485
742060f0-e19c-46de-a231-fc97b71b4a64	NC_037648.1:14495000	7.38485	8.13745	7.38485	7.38485	8.51415	7.38485	7.9051	7.38485	7.38485	7.38485	7.38485	8.81396
7424752c-fb9d-4ba0-b20a-9692f6b55d78	NC_037651.1:2569000	8.89375	10.3572	10.0159	10.3849	9.90844	10.6937	10.117	10.6382	10.1147	10.1515	9.90812	8.81396
74283f04-2f61-4d88-94c2-a5923c35faeb	NC_037653.1:3190000	7.38485	8.13745	7.38485	9.76339	8.05729	8.90877	8.58811	8.43238	9.54416	8.63718	8.9482	8.26957
7458e822-684e-44bc-96e9-7ee83bc08b8a	NC_037650.1:10747000	7.38485	7.38485	7.38485	8.1504	8.05729	8.33931	7.38485	8.00167	7.38485	8.25619	8.46713	7.38485
74608272-35fa-4a3f-b133-319a60836fd9	NC_037638.1:861000	8.89375	8.13745	7.38485	7.38485	8.86061	8.33931	8.58811	7.38485	8.83561	8.93829	8.02518	8.81396
7462e536-3213-4db2-8ae7-6687ec0ecdd0	NC_037638.1:6605000	7.38485	7.38485	7.38485	8.1504	7.38485	7.38485	7.38485	7.38485	8.28538	8.01982	7.74025	7.38485
746e7660-e0fa-40de-af64-b23340d5b1e4	NC_037644.1:10580000	13.1781	12.0659	12.1384	12.3437	13.1034	12.3826	12.6619	13.2449	12.6753	11.9831	13.1858	13.5902
747f2b95-08ab-4567-b90c-f256187e8c6b	NC_037650.1:10086000	7.38485	7.38485	8.18569	8.1504	8.05729	7.38485	7.38485	7.38485	7.90427	7.73699	8.64591	7.38485
748b678e-5f12-46f6-b6bf-d337ed53c019	NC_037638.1:12610000	9.87409	9.53024	10.3258	9.5548	9.13976	9.31599	9.91497	10.2727	9.67775	9.96406	9.83626	9.77221
749df081-c7bc-4dc9-adb1-e5bebc3c5ad3	NC_037647.1:4949000	9.29899	9.73788	9.37343	10.1073	8.86061	8.90877	9.04979	9.03284	10.3729	9.74852	9.68081	9.20827
74a8d6f4-a634-4e9e-95b8-825333d0037a	NC_037652.1:9111000	8.32818	7.38485	7.38485	7.38485	8.86061	8.33931	7.9051	8.43238	7.90427	8.01982	8.26301	7.38485
74b97c6c-7219-4c95-af8d-108e57759fa2	NC_037649.1:1360000	9.29899	7.38485	8.18569	7.38485	8.51415	8.33931	8.58811	7.38485	9.04792	7.73699	7.74025	7.38485
74c72ec9-91e7-468a-a84d-d95caef28a16	NC_037645.1:2605000	9.87409	8.99577	8.69765	9.94559	8.86061	9.1267	9.91497	10.3731	9.67775	9.66887	10.3305	8.26957
74ef3b72-f505-4518-b7f4-dc1587faa27b	NC_037646.1:12295000	9.61501	8.13745	9.62076	8.1504	9.7512	9.31599	9.39899	9.78208	10.3729	9.39955	9.83626	9.98854
74f8d3c0-2b46-48ca-80fc-ef0ccc845a20	NC_037646.1:11712000	7.38485	8.13745	7.38485	8.64791	7.38485	7.38485	7.9051	8.00167	7.90427	7.38485	8.02518	7.38485
74f986d6-a17a-4a5e-8b16-15e0c414879f	NC_037651.1:5867000	7.38485	8.13745	7.38485	8.1504	7.38485	7.93961	7.38485	8.00167	7.38485	8.01982	7.38485	8.26957
75013f25-2b29-4b4b-ad7f-7df5589e2933	NC_037644.1:4670000	7.38485	7.38485	8.69765	7.38485	8.51415	7.93961	7.9051	8.00167	7.90427	8.45922	8.46713	7.38485
752d9d95-e403-4d8d-81c9-bd1e58f9d3bd	NC_037652.1:4692000	8.89375	8.99577	9.07475	9.31088	7.38485	8.90877	8.58811	8.76362	8.28538	8.63718	8.02518	7.38485
7558a9d8-a790-485c-b5f3-8515b1b243b6	NC_037638.1:22610000	9.29899	7.38485	8.69765	7.38485	7.38485	7.93961	7.9051	8.00167	8.28538	8.25619	7.74025	8.26957
75596887-63a4-4c4c-aa68-e3209fc2e84d	NC_037653.1:1086000	8.32818	8.13745	8.18569	8.1504	7.38485	8.33931	7.9051	7.38485	7.90427	7.73699	8.02518	7.38485
75970c82-fbeb-465c-ab2d-90dc136b3165	NC_037638.1:6590000	8.32818	7.38485	8.18569	7.38485	7.38485	7.38485	7.38485	7.38485	7.90427	7.73699	8.26301	7.38485
75ec61e8-e0fc-4180-8115-90b99d401081	GeneID:100576517	7.38485	8.13745	7.38485	7.38485	8.05729	7.38485	7.38485	8.43238	7.38485	7.73699	7.38485	7.38485
75f3a576-48b2-4d04-9cf6-30a659fce642	NC_037638.1:6999000	7.38485	8.99577	9.07475	8.64791	9.5747	9.31599	9.39899	9.78208	9.23295	8.45922	8.64591	8.81396
75f47660-7573-4478-99ed-020b57ed04bf	NC_037643.1:17100000	8.32818	8.13745	9.37343	8.1504	8.51415	8.65195	8.28665	8.43238	8.58657	8.25619	8.26301	8.26957
7611bec6-3bff-4a34-ba57-210c1bb47f14	NC_037638.1:1759000	7.38485	7.38485	7.38485	7.38485	8.05729	7.93961	7.38485	8.00167	8.83561	9.06815	7.74025	7.38485
768ac73f-7c46-4c08-bd68-cc239d356c70	NC_037644.1:4804000	7.38485	8.99577	8.69765	8.1504	8.51415	7.93961	7.38485	7.38485	9.23295	8.01982	7.74025	7.38485
768b8bb2-5664-4eb6-a0aa-0817fb253883	NC_037644.1:12429000	7.38485	8.13745	8.18569	7.38485	8.51415	7.38485	8.28665	8.00167	7.38485	7.38485	7.38485	8.81396
76d610d5-a9cd-47d8-bcd3-aaf7e4252b69	NC_037639.1:13116000	7.38485	8.99577	9.07475	8.64791	9.5747	9.63321	9.23493	9.92125	9.04792	9.39955	8.9482	9.20827
77731410-1fc7-4a7c-a3be-1b9dd145164b	NC_037638.1:1053000	8.32818	8.62952	9.07475	9.31088	9.13976	9.31599	8.83734	8.76362	8.28538	8.63718	8.46713	8.26957
778a39d4-f496-4e32-a090-7b17673a81f3	NC_037640.1:4649000	7.38485	8.13745	7.38485	7.38485	8.05729	7.93961	8.28665	7.38485	7.90427	8.79558	8.26301	7.38485
77a606a1-632c-4ca8-b98b-68691f2c5675	NC_037638.1:25616000	7.38485	7.38485	9.62076	8.1504	8.51415	7.93961	8.83734	8.00167	8.28538	9.29731	8.26301	8.26957
77af26fe-7635-495b-a297-09793592cacb	NW_020555869.1:43000	7.38485	7.38485	7.38485	8.1504	8.05729	7.38485	8.28665	7.38485	7.90427	7.73699	7.74025	7.38485
77bd135d-d917-4a47-b796-422f85ba3e5b	NC_037653.1:4967000	7.38485	9.53024	7.38485	8.1504	9.13976	8.33931	7.38485	8.00167	7.38485	8.25619	8.02518	7.38485
77d9c208-b4d6-44e3-9acc-4e11ecabcc1f	NW_020555868.1:37000	7.38485	8.13745	7.38485	8.1504	8.05729	8.90877	7.9051	8.00167	8.28538	8.01982	8.02518	7.38485
77db8eb4-784f-409e-b6e9-d526e3268e25	NC_037638.1:12021000	8.89375	10.2255	9.07475	9.94559	10.6932	10.6937	10.2084	10.467	9.39693	10.2642	9.97657	9.77221
77e79ed8-fd29-4c52-ba88-f293ae8e2d74	NC_037640.1:8200000	7.38485	7.38485	8.18569	8.1504	7.38485	7.38485	8.28665	8.00167	8.28538	8.01982	8.02518	7.38485
7830551c-0c17-475e-a64e-1b5964a88477	NC_037640.1:13584000	7.38485	7.38485	9.37343	9.01714	9.13976	9.4833	8.28665	8.43238	8.58657	9.06815	8.46713	8.81396
78602ebf-5dad-4184-a79f-dbb89f7db883	NC_037644.1:5664000	7.38485	10.3572	9.37343	9.31088	10.1793	10.2119	10.452	11.2793	11.279	10.1515	10.3305	10.8647
78943b94-a124-4739-8c3f-e49960849304	NC_037638.1:3287000	7.38485	7.38485	9.07475	9.01714	7.38485	8.65195	8.83734	7.38485	8.28538	8.79558	8.46713	8.26957
78943c79-6aa4-4ae0-9b57-55aeb8ec5a2e	NC_037649.1:3350000	8.32818	8.13745	7.38485	7.38485	7.38485	7.38485	7.38485	7.38485	8.58657	7.73699	7.74025	7.38485
78bc28cc-7ba3-4c5d-bfd0-3f11f5576dfc	NC_037639.1:104000	8.32818	8.62952	7.38485	7.38485	7.38485	8.65195	7.38485	8.76362	8.83561	7.38485	7.38485	7.38485
78f6fbe6-f2ff-403e-9b91-75ac3bc7d1d0	NC_037642.1:11988000	7.38485	7.38485	8.69765	8.64791	7.38485	8.33931	7.9051	8.00167	7.90427	7.73699	8.26301	7.38485
78fb0afa-eb01-4089-b84a-217e1ae70028	NC_037641.1:163000	8.32818	7.38485	8.18569	7.38485	8.05729	7.93961	8.28665	8.76362	7.90427	8.25619	7.74025	7.38485
79186882-4fad-483e-bbb6-47ebf0626c22	NC_037648.1:2378000	7.38485	7.38485	7.38485	7.38485	8.86061	8.33931	7.38485	8.43238	8.83561	7.73699	8.64591	7.38485
793a42cd-d143-4f33-b3db-e83fba639b75	NC_037648.1:5025000	7.38485	7.38485	8.18569	7.38485	8.05729	8.33931	7.38485	8.00167	7.90427	7.38485	7.38485	7.38485
793f5cbb-006d-49dc-8298-2dc4aaf7e039	NC_037646.1:6529000	7.38485	8.13745	7.38485	7.38485	7.38485	7.93961	7.9051	8.00167	7.38485	8.01982	8.46713	7.38485
7951caeb-342d-46f9-bbfe-6bff23e398dd	NC_037639.1:15783000	7.38485	8.13745	8.18569	8.64791	8.05729	9.1267	8.28665	8.00167	8.83561	8.45922	8.80496	8.81396
79b07dd4-ac75-4862-9454-a2f9bb9879be	NC_037652.1:6937000	8.32818	7.38485	8.18569	8.1504	8.51415	7.93961	7.9051	8.00167	7.90427	7.73699	7.38485	7.38485
79f26cd5-efef-4f50-b134-300e7c618fc3	NC_037644.1:11066000	7.38485	8.13745	8.18569	8.1504	9.13976	8.65195	8.58811	8.00167	8.58657	8.79558	8.80496	8.81396
7a400390-b87d-495b-bb43-1e741a1528e0	GeneID:100576925	8.32818	7.38485	8.18569	7.38485	8.51415	7.93961	7.9051	8.00167	8.28538	7.38485	8.46713	7.38485
7a4364a1-946c-4b1d-9ce7-9428209c6aa2	NC_037638.1:12532000	8.32818	8.13745	8.18569	7.38485	7.38485	7.93961	7.38485	7.38485	8.58657	7.38485	8.26301	8.26957
7a47fe89-d27f-4f78-a5fb-a8190c41668c	NC_037646.1:6047000	7.38485	7.38485	8.18569	8.1504	7.38485	7.38485	7.9051	8.00167	7.38485	8.01982	7.38485	7.38485
7a60fd26-5811-4c3c-9ac0-2afbeaee6c2b	NC_037644.1:3233000	8.89375	8.13745	7.38485	7.38485	8.05729	8.33931	9.04979	7.38485	8.28538	8.25619	8.64591	9.20827
7a67afed-5646-4ea5-ba19-33f83d2e48d4	NC_037642.1:166000	7.38485	7.38485	7.38485	7.38485	8.05729	8.33931	7.38485	7.38485	7.90427	7.38485	7.38485	8.26957
7a94f1cd-a8d4-4daa-9115-e7d0860077f1	NC_037639.1:15189000	9.87409	9.28762	9.37343	8.64791	10.0502	9.89309	10.0195	9.78208	11.147	10.0293	9.83626	9.77221
7ac7809f-76aa-495f-8783-fb9cd5a17ccc	NC_037641.1:8207000	8.32818	7.38485	7.38485	8.64791	7.38485	7.38485	7.9051	8.43238	7.38485	7.73699	7.38485	7.38485
7ad6169a-2d58-4bbf-a747-1d265bd7fef2	NC_037649.1:7331000	7.38485	8.13745	7.38485	8.1504	8.05729	7.93961	7.38485	8.00167	7.90427	8.01982	8.02518	7.38485
7adcdb75-d4b3-4798-94eb-53f675d1c66f	NC_037638.1:26217000	8.32818	7.38485	7.38485	8.1504	7.38485	7.38485	8.58811	8.00167	7.38485	7.73699	8.46713	8.26957
7b08fb9b-b546-4f88-8bc4-9736a8c01ba5	NC_037643.1:16059000	7.38485	7.38485	8.69765	8.64791	8.05729	7.38485	8.28665	9.03284	8.28538	8.25619	8.46713	8.26957
7b1633c3-c33f-453e-950a-518efe45d832	NC_037644.1:9641000	7.38485	8.13745	8.18569	8.1504	8.05729	8.65195	7.9051	8.00167	8.28538	9.06815	8.46713	7.38485
7b19bcfc-8395-480e-b494-db4c1cb343ac	NC_037646.1:11755000	8.89375	9.28762	9.37343	9.01714	9.5747	9.4833	9.80223	8.43238	9.04792	9.89573	9.30835	7.38485
7b2f712b-6171-4a8b-aac8-f9917264fdb0	NC_037638.1:15196000	7.38485	7.38485	7.38485	7.38485	8.05729	8.33931	7.9051	8.43238	7.90427	8.01982	8.64591	8.26957
[truncated: 1,323 more rows]

## Sheet: Table S3
Table S3 - Differential lincRNA expression results
[truncated: 2,419 more rows]

## Sheet: Table S4
Table S4 - Read counts by gene
[truncated: 19,923 more rows]

[truncated: 15 more sheets: Table S5, Table S6, Table S7, Table S8, Table S9, Table S10, Table S11, Table S12, Table S13, Table S14, Table S15, Table S16, Table S17, Table S18, Table S19]
